# Supplementary material for: A systems immunology approach to investigate cytokine responses to viruses and bacteria and their association with disease
Source: Sci Rep. 2022 Aug 5;12:13463. doi: 10.1038/s41598-022-16509-4 (PMC9356009; doi:10.1038/s41598-022-16509-4)
Supplement: Supplementary file 2 — Supplementary Information 2. [file 41598_2022_16509_MOESM2_ESM.zip]

Archive with 7 entries (6 files):
- SupplementaryData/
- SupplementaryData/RawCytokineData.xlsx
- __MACOSX/SupplementaryData/._RawCytokineData.xlsx
- SupplementaryData/PreprocessedCytokineData.xlsx
- __MACOSX/SupplementaryData/._PreprocessedCytokineData.xlsx
- SupplementaryData/README.txt
- __MACOSX/SupplementaryData/._README.txt
