# Supplementary material for: A systems immunology approach to investigate cytokine responses to viruses and bacteria and their association with disease
Source: Sci Rep. 2022 Aug 5;12:13463. doi: 10.1038/s41598-022-16509-4 (PMC9356009; doi:10.1038/s41598-022-16509-4)
Supplement: Supplementary file 2 — Supplementary Information 2. [file 41598_2022_16509_MOESM2_ESM.zip › SupplementaryData/RawCytokineData.xlsx]

## Sheet: IFN-alpha2
number	media	RV16	RSV	Hin	Strpn	PHA	RV1B	polyIC	LPS	R848	CpGA	PAM	PGN	FSL	Fla	LTA	batch
1	0.269292	17.6229	48.5474	1.13811	0.712822	1.18003	1.47105	1.30524	0.669539	54.4567	32.5448						2
2	1.38246	56.0352	77.7231	1.28616	1.62482	1.95764	23.8817	1.38361	1.57683	24.4178	34.9653	1.1881	2.14566	1.76809	1.52872	3.11299	2
3	1.49146	6.1163															2
4	0.375116	36.9638	174.524	1.05398	0.669539	0.626081	6.23807	1.22185	0.712822	24.9444	163.98	0.712822	1.42971	0.582434	0.841739	0.712822	2
5	1.01257	4.29093	23.3748	1.33228	0.941296	1.26156	4.02024										2
6	2.09126	27.8048	22.5368	1.62482	1.23721	1.33496	13.666	2.23916	1.9104	18.0683	2.42518	0.838986	2.65606	1.57683	1.48048	0.838986	2
7	0.024249	11.695	22.9603	0.546959	0.101231	0.278688	1.27636	0.964367	0.414403								2
8	0.932802	164.706	257.631	2.0651	0.024249	0.86944	22.229	0.741692									2
9	1.23761	40.708	116.537	1.64302	1.48178	2.16181	23.8961	1.15643	1.76341								2
10	0.283122	25.0321	215.798	0.783579	0	0.685011	19.5387	0.486225	0.35209	8.23782	53.887	0.685011	0.486225	0.619016			2
11	0.122924	84.1449	43.3418	0.561773	0.355192	0.764982	0	1.23079	1.32949	13.9733	161.828	0.320307					2
12	0.997229	13.3973	83.3017	1.23374	1.11598	0.917582	1.03696	1.07652	1.65905	2.52461	3.47714	1.19458	0.917582	1.46687	0.997287		2
13	0.447793	67.5241	356.476		0.67724	1.5525	4.35476	1.30724	0.86944	4.91867	209.105						2
14	0.490654	60.8972	67.6951	1.29663	0.355192	0	0.355192	1.59116	1.09866	11.0542	158.583			0.458999	0	0	2
15	1.18301	46.3478	110.425	1.00647	0.858865	0.917941	7.62043	1.0949	0.917941	5.31459	60.4111						2
16	0.682969	4.49619	71.0621	0.707146	0.62442	1.03482	0	1.35861	0.670413	4.99926	4.78771	0.908854	0.956014	1.28228	0.32601	0.524723	2
17	0.897163	92.5459	49.5991	0.715931	0.797038	0.634136	0.634136	0.592949	1.11598	26.6375	193.705	0.957496	0.675125	1.88752	0.957496	1.03696	2
18	1.08992	59.6026	302.611	0	0.546959	0.995858	14.9922	1.85528	0.063638	19.2098	308.241						2
19	0.735692	215.204	479.745	1.12492	0.505052	1.12492	11.0054	0.670619	0.703478	55.9929	564.106	1.41199	1.02847	1.34846	0.866721	0.336746	2
20	0.24543	55.6664	759.721	0.960849	1.2495	1.07674	17.4933	2.60005	3.67143	77.5275	425.027	0.902656	0.398898	1.01887	0.578966	1.22079	2
21	0.627411	5.38456	88.8147	0.609005	0.484447	0.00079	10.3658	0.358152									2
22	0.7716	34.5022	367.183	1.33478	0.096429	0.935242	20.0604	1.33478	0.400478	7.75189	337.563	0.935242	1.49271	1.33478	0.650211	1.17585	2
23	0.630134	0	13.2143	0.485935	0	0.677751	0.819486										2
24	0.527986	16.4795	96.587	0.033763	0.871079	0.166937	0	0.371738	0	2.47402	16.5987	0.331683	0	0	0.331683	0.033763	2
25	1.02351	154.423	192.741	0.524272	0.93562	0.731411	17.1602	0.524272	0.204563	47.8849	738.888	0.731411	0	0.276991	0	0.62827	2
26	0.907972	97.6561	192.352	0.488143	0.066725	0.250673	5.38438	1.2085	0.634246	18.5148	219.883	0.370114	0.220518	0.098061	0.458744	0.605134	2
27	0.248898	6.87	149.627	0	0.646909	0	3.54476	0.221728	0.185051	6.93664	67.7453	0.472205	0.990045	0.92195	0.330183		2
28	0.811369	61.5223	79.9923	0.748468	0.650265	1.98378	4.70461	0.650265	0.975167	3.026	235.538	0.910705	0.878386				2
29	0.903624	63.8189	76.9781	0.553002	0.797939	0.978996	4.21485	1.54215	0.918856	26.4292	135.82	0.676053	1.03894	1.21775	0.918856	0.17263	2
30	0.468866	28.347	41.7834	0.730102	0.501821	0	9.96953	0.95516	0.501821	6.71976	109.616	0.20045	1.11442	0.402632	0.468866	0	2
31	0.559411	30.8553	119.233	0.731411	0.348474	0.731411	8.08235	0.454374	1.00317	28.8024	180.302	0.833828	0.593707	0.765625			2
32	1.05012	36.0204	300.764	0.780181	0.857783	0.046679	24.4708	0.973449	0.623584	5.51617	290.085	0.504659	1.01183	1.08833	0.5841	0.857783	2
33	0.80356	20.6997	284.242	0.378538	0.693861	0.914053	42.7798	0	0.87027	24.6323	330.711	1.0881	0.782337	1.51711			2
34	1.34448	12.2932	56.2788	1.6805	0.596778	1.60749	26.8117	1.6805	1.57092	12.6829	182.153	1.31343	1.35038	1.09039	1.6805	1.42411	2
35	1.26321	35.7774	169.411	0.626081	0	1.42971	8.2962	2.60525	1.22185	70.7031	768.323	1.26359	1.55352	0.841739			2
36	0.33042	15.8142	189.847	0.403738	0	0.059493	22.7497	0.501081	1.55219	6.15589		1.07658	0.927795				1
37	0.480926	97.4174	267.367	0.709518	0.312988	0.741692	28.7323	0.709518	1.1523	5.22683	222.888	0.964367	0.773766				2
38	1.0384	19.1588	67.8051	1.30724	0.101231	0.67724	3.2392	0.90116	0.514059	6.14395	24.6689	0.964367	0.837636	0.805746	0.546959		2
39	0.832639	127.805	276.414	0.914316	0.946891	0.250276	4.00454	0.816333	0.783579	48.9744	582.208	0	1.17385	0.849039	0.486225	1.20614	2
40	0.054635	40.7023	169.08	0.549654	0	0.354954	13.882	0.859037	0.369335	26.7504		0.234619	0.435806	0.234619	0.762426	0.762426	1
41	0.964367	17.1615															2
42	0	67.6978	159.944	0.549654	0.567447	0.109271	26.8606	1.3042	0.435806	13.5982		0.762426	0.794687	0.567447	0.20045	0.891129	1
43	0.561773	61.5949	19.7969	0.832157	0.389926	0.0313052	0.629821	0.527615	0.999094	13.647	36.4738	0.355192	0.965812	0.214544	0	0.697546	2
44	1.1834	52.1585	49.4387	1.05863	0.063638	0.995858	12.4741	1.20514	0.655674	32.0929	392.785	1.00665					2
45	0.15304	29.171	179.423	10.3217	0.548513	0.984699	12.7383	0.354954	0.150122	9.23988		0.701717	0.815243	0.587038	0.66363		1
46	0.390084	32.4187	45.1246	0.044602	1.22409	0.780168	1.03951	0	1.07658	5.82283		1.15048	0.531549	0.845584	1.00107	0.93898	1
47	1.61143	335.184	226.344	0.544463	0	1.50417	8.843										2
48	0.987424	25.1556	51.8933	1.18324	1.03595	1.0949	0.562637	1.00647	0.799738	3.46106	74.0208	0.888409	0.888409	0.622012	0.917941	0.799738	2
49	2.07904	17.9019	211.547	0.963039	0.677115	0.677115	6.01583	2.39116	1.56244	44.4873	61.6431	0.735245	1.77349	0.559081	1.40204	1.34813	2
50	0.323119	3.33637	21.8475	0.503345	1.05639	0.349335	0.2975	0	0.245341	2.47312	5.88494						2
51	0.757961	287.535	155.535	1.64861	0.524723	0.908854	4.49051	0.766365	0.32601	28.152	264.007	0.908854	1.60314	1.04989	0.622105	1.55758	2
52	2.3911	68.0526	59.6321	1.45573	0.850006	1.40204	2.23862	1.40204	0.850006	18.8283	2.84252	1.01899	1.56244	1.07548	1.71947	1.15663	2
53	1.25704	202.616	422.167	1.11608	0.830574	0.707146	1.59953	0.994101	0.202692	32.2296	906.383	1.63955	1.23757	1.47925	1.07548	0.331118	2
54	0	89.5781	71.0645	0	0	1.42	3.82954	1.30845	0	7.78205	63.5058	0.350341	0.350341	0.739719	0.930827	1.04469	2
55	0.475855	51.9543	144.009	0	0	0.31693	17.6392	2.63116	2.67184	36.8447	478.035	0.120901	0.819389	0	0		2
56	0.448435	141.629	286.311	0.780168	0.81438	0	17.9427	0.381815	1.40195	12.2884		0.436273					1
57	0.67849	12.752	113.787	1.18878	0.380384	1.18878	3.38861	1.0215	0.678717	6.74561	74.2138	1.29911	0	0.255476	0.561193	0.736773	2
58	0.205777	193.367	120.124	0.65217	0.923835	0.481	0.754388	0.515093	0.991337	9.14	334.557	0.201726	0.237039	0.923835	0.515093	0.411554	2
59	0.76414	124.358	357.001	0.375491	0.419789	0.147886	22.6936	0.330874	0.051302								2
60	1.23756	255.275	335.503	0.093172	0.130799	0.731411	15.8985	0.593707	0.014745	29.2877	1435.53	0.559043	0.799762	0.312835	0.204563	0.593707	2
61	0.796034	71.3276	153.06	0.509521	0.198499	0.132493	1.64806	1.37205	1.53814	42.5683	206.848	0.789901	1.1533	1.20447	0.946878	1.65861	2
62	0.787991	45.6886	205.44	0.782337	1.00128	1.26064	0.559955	1.0881	0.649397	11.4087	74.2637	1.93954	1.64444	1.47454	1.43191	1.13137	2
63	0.731869	52.9295	170.703	0.357758	0.946878	0.522767	11.7871	2.10374	0.24466	47.515	161.284	0.737085	1.55857	0.998767	1.25548	0.946878	2
64	0.669159	96.9653	1357.36	1.00128	0.424265	0.693861	6.0659	0.782337	1.13137	87.8112	607.165	0.782337	0.378538	0.604766	0.914053	1.00128	2
65	0.656515	297.425	160.961	3.02318	0.715943	0.832521	9.71113	1.44203	0.519265								2
66	1.28315	190.831	643.454	0.494511	0.315453	2.52545	49.9122	1.51232	1.84011	86.0225	886.693	0.88443					2
67	0.451868	3.74848	46.3363	0	0.232574	0	0.739677	0.743422	0.66363	2.01882		0.625406	0.701717	1.29743	1.334	0.739677	1
68	0	64.7031	281.342	0	1.06796	0	16.0871	0.171536	0.334056								1
69	1.36446	54.5235	159.946	0	0.912896	0.48644	8.56901	1.66032	1.10238	17.8355	39.1187	0.118339	0.874729	1.14003	0.874729	1.02684	2
70	0.956815	31.8725	48.7591	0	0.139703	1.50076	9.59183	2.32829	0.192782	9.31585	0.75651	1.30394	0	0.856871			2
71	1.02118	184.54	12.6373	0.829308	1.1538	1.06543	0.473424	1.44779	0.976969	11.7507	45.8689						2
72	0.302527	6.02519	50.4963	0.349335	0.956815	0.452224	1.05639	1.00665	0.655674	10.5098	24.5666	0.085879	1.54982	0.349335	2.13468	0.75651	2
73	1.65975	63.8899	213.642	1.80345	0.867809	1.72333	23.3353	1.31963	1.15643	5.92972	58.9109	0.445865	1.40083	1.15643	1.52217	1.36026	2
74	0.609111	91.3275	293.182	0.219106	0		67.2156										1
75	1.19244	99.3111	124.743	1.45573	1.66834	0.559081	4.48538	1.82579	0.906721	8.95776	124.155	1.29396	0.850006	2.5426			2
76	0.71493	184.564	108.711	0.920339	0	0	16.0179	0.628966	1.64806	97.6733	425.436	0.569497	0.628966	1.42759	1.48295		2
77	0	225.828	402.009	0.261274	0.857783	0.177567											2
78	0.129057	158.019	454.427	0.185051	0	0.956027	6.06696	2.18757	0.819346	65.6278	308.608	0.294255	0.148018	0.401497	0.330183	0.11053	2
79	0.754388	14.9534	155.935	0	0.237039	0.856182	13.461	0.583755	0.856182	2.1556	150.282	0.515093	0.957605	0.617992	0.890028		2
80	0.340406	7.31123	24.561	0.663311	0.517478	0.894315	0	0.750234	0.663311	16.683	19.9551	0.066725	0.721302				2
81	0.100332	16.3903	45.4501	0	0.194514	0.935178	1.3508	0.100332	1.14414	20.4661	11.2416	0.97718	1.01907	1.47386	0.935178	0.850826	2
82	1.19108	62.3903	352.685	1.28283	0.630134	0.866401	13.6136	1.46522	1.23701	39.5122	217.833	1.09891	0.866401	1.23701	1.91576	0.772413	2
83	0.308657	43.5957	36.8149	0	0.484792	1.13539	8.55405	0.551285	4.67494	18.6214							2
84	0.583845	0.090614	1.04043	0.81473	0.345166	0.536857	0										2
85	0.833689	209.84	399.633	0	0.167885	0.204563	14.8975	0.765625	0.312835	14.6615	452.855	1.03686	0.799762	0.93562	0	0	2
86	0	69.6122	163.163	0.168518	0.802124	1.83299	13.9103	1.66407	1.14325								1
87	0.681038	59.6982	400.357	1.35395	0.191005	1.29911	11.6301	3.43896	0.908602	65.3757	456.248	1.40859	0.124449	0.501609	1.24406	0.380384	2
88	0.838535	16.8594	34.7914	0.549166	1.36402	0.931774	0.459282	1.04783	0.815027	8.41653	11.2792	0.608693	0.429141	1.13446	0.902656	1.39258	2
89	0.164997	5.17365	88.6098	1.0462	0.043917	0.329994	8.65549	0	0	7.66929		0.916531	0.609496				1
90	0.92154	42.0069	87.3691	0.75651	0	1.20514	10.9677	1.00665	1.69668	22.6064	578.065	1.00665	0.906892	0.503345	0.452224	1.15563	2
91	0.772526	4.57171	227.618	0.935242	0	1.13594	4.83111	1.09596	0.451	5.59952	99.9606	0	0.371738	0.331683	0	0	2
92	1.40441	23.5717	87.4613	0.909752	0.277542	1.17751	0.519265	0.514948	0.604766	14.9281	129.064	0.87027	0.826367	0.286126	0.649397	1.55962	2
93	0.863085	29.7731	239.953	0.405601	0.315453	1.51232	14.6305	0.405601	0.405601	24.8056	31.349	0.755944	1.67671	1.05398	1.30524	1.01177	2
94	0.529258	9.37613	72.468	0.416336	0.50686	0.08258	1.94343	1.24185	0.771984	10.5629	29.629	0.50686	0.858722	0.901842	1.5336	1.28382	2
95	1.34965	4.63953	164.253	0.557996	0.864654	1.05297	4.53632	0.47995	1.23935	7.14992	32.9627	1.20221	1.38727	1.53429	1.75333	0.321455	2
96	1.37629	9.71998	153.205	2.23916	2.33232	1.33496	9.30629	1.81563	0.634137	5.32809	2.56392	0.838986	2.33232				2
97	1.06265	0.326297	7.63277	0.118339	0	0.44675	0	1.80703									2
98	1.2041	61.2785	380.854	0.649757	0.992393	0	14.3403	0.648244	0								1
99	0.096391	26.5214	53.7915	0.452224	0.245341	1.00665	1.30394	2.17381	1.36747	7.86258	73.9421						2
100	0.548571	11.0217	145.393	0.888295	0	0.009052	11.7187	0.268565	0.567447	15.7768		0.20045	0.023417	0.435806	0.302318	0.468866	1
101	0.109553	10.6993	74.2101	0.929864	0.03574	0	12.7568	0.331666	0	1.35624		0	0	0.577601	0.367246	0.11283	1
102	0	2.65774	18.087	0.207998	0.501821	0.059493	0.859037	0.335902	0.762426	4.02652		0.794687	0.567447	0.501821	0.369335	0.302318	1
103	0.485553	20.0932	355.247	0.146891	0	1.27062	4.46714	1.90977	1.04438	8.23782							2
104	1.22971	79.3459	186.145	0.624204	0												2
105	0.917941	88.0828	228.988	1.24208	0.888409	0.888409	17.0602	1.24208	0.710945	67.3456	587.439	1.1538	1.03233	1.19782	0.424525	0.629821	2
106	0.86044	18.8353	309.434	0.01981	0.075939	1.18471	3.35061	1.36747	0.181355	2.04092	38.0739	0	1.27629	1.04651	0.12933		2
107	0.813508	73.6574	171.078	0.741215	0.177567	0.261274	7.68667	1.46667	0.857783	15.0751	171.078	0.934986	0	0.134898	0.261274	0.091427	2
108	0.52469	32.4094	88.9971	0.671837													2
109	0.123951	92.0921	113.778	0	1.26079	0	8.72008	0.381815	0.392573	9.85482		1.07658	1.22409	1.22409	1.15048		1
110	0	22.6716	102.17	0.780168	1.40696	0	3.65927	0.780168	1.334	6.7857		1.55219	0.815243	1.334	1.62449	0.777517	1
111	1.15733	456.891	653.147	0.397082	0.888709	1.00899	44.2076	2.83848	0.365545	88.4105	1438.22	0.706625	0.828253	0.583888	0.888709	0.858509	2
112	1.09891	3.7103	13.3342	0.772413	0.959795	0.819486	6.20783	1.78132	1.14505	6.24957	11.489	1.00629	0.437339	0.485935	0.388424	0.772413	2
113	0.395876	6.90487	25.3916	0.109271	0.166015	0.109271	1.36718	0.534679	0.166015	3.69359		1.15048	1.22409	1.26079	0.625406	0.739677	1
114	1.91145	46.1993	291.634	1.01899	0.735245	1.40204	20.5071	2.34044	1.40204	32.4267	346.82	1.56244	0.735245	1.23954	1.66834	1.87793	2
115	0	29.0851	75.744	0.221728	0	0.11053	4.01507	3.72998	0.435322	37.562	36.9941	1.35785	0.266667	0.468823	1.19482	0.866907	2
116	0.645266	131.404	321.202	0.0724	0	0.294255	9.88263	0.612172	0.401497	3.12789	759.824	0.542406	0.43692	0.612172	0.330183	0.072407	2
117	0.631534	60.0178	152.076	1.3508	0.285888	1.30963	50.531	1.01907	0.931774	40.6619	182.289	0.844284	0.398898	0.519288			2
118	0.474214	124.091	736.806	1.2495	0.429141	1.98669	50.1238	1.50655	1.13446	67.1122	1397.43	1.01887	0.960849	1.01887			2
119	0.100332	448.527	214.579	0.375491	1.22705	0.240466	22.2075	2.12086	5.41279	68.5412	1875.24						2
120	0.218613	53.4976	102.926	1.24358	0	0	0.612243	0.542854	0.187113	11.2664		0.402654	0	0.187113	0	0	1
121	0.716647	366.129	317.123	0.195958	0.602233	0.681517	73.503	1.14953									2
122	0.858509	309.463	564.958	1.06885	1.15831	0.737128	32.8493	1.24741	3.37557	77.6752	1225.2	0.948951	1.00899	1.15831	1.21775	1.51282	2
123	0.781786	45.8169	213.998	0.824945	0.710631	1.12667	11.4516	1.05161	0.401335	38.0828	306.935	0.710631	1.08917	1.64674	0.624639	0.737638	2
124	1.33496	84.5428	388.298	0.795737	0.762508	0.828893	59.7913	1.09186	0.695818	63.1044	398.538	0.662349	0.795737	0.364254	0.503747	0.364254	2
125	0.960098	45.1772	39.9174	0.748819	0	0.479407	10.6707	0.322595	0.710631	3.67081	78.5471	0.633982	0.322595	0.322595			2
126	0.700674	16.4285	105.901	0	0.614538	0.111545	3.58456	1.15643	0.786192	28.0126	38.4775	0.439855	0.786192	0.683512	1.38812	0.545086	2
127	0.528241	182.533	170.318	2.12957	0.181355	0.576345	3.2213	1.90749									2
128	0.85403	15.057	179.882	0.350341	0.230498	1.19571	8.41	1.00679	0.107851	10.6539	84.6105						2
129	1.31148	168.821	231.507	0.815439	0.987628	0.771984	36.1472	2.14585	0.728344	28.7324	853.052	0.50686	0.370533	1.4922	0.944808	2.58635	2
130	0.663198	62.4731	166.062	1.34697	0	0	7.88921	0.770558	0.331666								1
131	1.63886	250.732	110.416	1.04651	0.813552	0.624204	0.719262	1.59383	0.766496	48.6363	121.722	1.0927					2
132	0.306271	29.8938	208.971	0.431186	1.18471	9.00156	3.43664										2
133	0.443974	34.892	369.589	0.329994	0.570622	1.5976	14.1419	1.33042	0.334056	3.54012		1.10564	1.10564	1.06796	0.686874	0.878481	1
134	0.304555	75.449	123.797	0.663198	0.14527	0.100838	14.9393	0.219106	0.907883	12.4885		0.93898	0.845584	0.178182	0.62627	0.657736	1
135	1.36747	265.035	478.397	16.0732	1.50354	1.63886	19.7631	4.67085	0	75.3308	461.572						2
136	0.784239	24.6482	36.3661	1.2927	0.602242	0.866907	4.26804	1.2927	0.998403	10.7807	31.152	1.22747	0.602242	1.22747	0.975167	0.032941	2
137	0.479865	1.18471	0.953755	0.719262	0.332754												2
138	1.41959	163.781	325.79	1.78455	1.91981	0.908854	11.8312	1.14321	1.28228	18.1663	418.976	0.118271	2.18851	1.37444	1.04989		2
139	0.998403	41.5617	78.6271	0.734887	0.701789	0.602242	13.3645	0.701789	0.435322	13.5179	53.9516	1.16214	0.965574	1.45541	1.12945	0.734887	2
140	1.04169	8.45032	186.432	0.695818	0	1.09186	4.82416	1.12449	0.493553	48.2941	55.2708	0.762508	0.527527	1.25449	1.48034	0.86198	2
141	0.393508	104.529	112.182	0.44185	0.95067	1.39381	1.17392	0.95067	0.723101	20.7872	157.785	1.30621	0.95067	0.489538	1.48097	1.08507	2
142	1.27957	5.08371	66.328	1.18969	1.09662	0.861532	3.63387	1.4662	1.42037	5.88167	84.4991	1.37444	1.00302	0.275213	1.37444	1.694	2
143	0.730995	91.9092	69.5961	1.10345	0.584373	0.715812	8.84143	2.84364	0.910705	102.712	266.028	0.683079	0.748468	0.584373	0.650265	0.584373	2
144	1.03119	53.922	96.9013	1.16214	1.45541	1.61765	1.81179	1.06398	0.800969	15.8743							2
145	0.719262	18.0599	368.009	0.766496	0	1.14591	8.42356	3.38207	0.887461	20.8279	195.922	0.218461	1.73828	0.800486	1.18867	0.844032	2
146	0.714263	241.136	360.208	0.593707	0.867824	0.489385	5.97029	0.489385	0.867824	78.3149	1378.88	1.03686	0.093172	0.383932	0.204563	0.62827	2
147	0.572956	7.8046	265.275	1.14591	0.930781	0.624989	1.9471	1.18867	0.580738	0.491693	1.90543						2
148	0.800486	0	1.98872														2
149	1.52587	35.3654	86.7865	1.19069	0.133491	1.22615	10.9141	1.82374	1.82374	19.428							2
150	1.48407	48.7028	41.4273	0.164383	0.425872	0.997287	6.54855	0.877539	0.715931	3.47714	37.6649	1.07652	0.756565	0.877539	0.592949	1.27281	2
151	1.48594	3.26054	62.2399	0.624989	0	1.18867	1.82195	1.06013	0.669079	0.446863	1.57028	0.356471	0.669079	1.27396	1.23136	0.580738	2
152	0.494388	31.9301	49.4131	0.926994	1.13811	1.08935	1.67269	2.79378	1.76809	10.543	13.1433	1.9104	2.23916	1.43211	2.28578	1.13881	2
153	1.02561	68.0435	102.746	1.4662	0.996228	0.963932	7.20638	1.31665	0.80162	21.2529	281.559	1.09282	1.53863	1.41199	1.06067	0.505052	2
154	0.390852	42.8889	182.949	0.669079	0.310842	1.40135											2
155	0.278488	39.49	346.046	0.401649	0	0.279075	10.4612	1.34163	0.320171	15.555	198.62	0.153799	0.111078	0.562408	0.760367	0.916951	2
156	1.01711	115.278	205.726	0.580738	0.401799	0.930781	46.0457	0.973996	4.30689	6.40227	71.5203	0.356471	0.930781	0.580738	0.310842	1.14591	2
157	0.477272	40.4578	137.247	0.31693	0.907764	0	10.4337	0.819389	0.819389								2
158	1.10187	199.859	111.718	1.40286	0.580335	1.29694	14.3243	2.24101	1.23817	55.457	459.493	1.76341	1.11545	0.909312	1.07439	1.52217	2
159	1.59136	62.8553	110.634	0.914316	0.00293	1.04438	7.5442	0.452834	0	9.67884	3.57104	0.71792	0.914316				2
160	0.138271	31.6599	162.208	0.003981	0	0	8.22368	0.259901	0	4.9979		0.223656					1
161	0.955843	270.525	316.761	1.51474	1.5963	0.893063	25.391										2
162	0.355315	118.867	149.733	1.23886	0.036941	0.672354	9.23815	0.710631	1.86731	12.4667	50.1571	0.440446	0.440446	0.595509	0.28292	1.12667	2
163	0.375491	114.829	155.439	0.551101	0.808462	0.051302	10.7343	0.808462	0.100332	2.87394	33.8636	0.551101	0.594428				2
164	0	78.08	603.891	0.329994	0.150205	0.410245	13.8542	2.0466	0	21.8957		0.187113	0.187113	0.150205	0.402654	0.367246	1
165	0.609111	5.82434	165.53	0.929864	0.62627		1.03207										1
166	0.083468	34.0791	208.497	0	0.331683	0	20.8497	0.450893	0.796127	26.5	395.549	0.208981	0.331683	0			2
167	0.746598	36.6757	182.751	0.509521	0.448968	1.03468	1.64806	0	3.19104	10.3114	114.941	1.31634	0.063563	0	1.20432	0.132493	2
168	0.194938	74.8344	176.178	0.662722	0.624086	0.77809	6.59362	0.701264	0.350341	23.2184	455.598	0.429246	1.53276	0.816383	1.08252	0.190018	2
169	1.25258	55.4542	513.386	0.800486	0.887461	1.18867											2
170	0.933563	41.4481	343.872	0.050224	0.358152	0.526136	8.54391	0.609005	0.484447	21.1921	430.695	0.69128	0.854345	1.33478	0.69128	0.894842	2
171	0	56.403	145.785	0.432581	0.737638	0.662465	2.37059	0.700128	0.662465	2.88054	95.0083	0.471438	0.510053	1.57116	0.393456	0.510053	2
172	1.40135	39.5777	61.5072	1.82195	0	0.310842	2.85368										2
173	0.857783	210.126	220.598	1.3508	0.680524	0.72332	30.8733	1.75868	0.72332	60.3456	715.17	1.14414	0.680524	0.551101	0	0.330874	2
174	0	15.8773	169.92	0	0	0	22.1491	0.334056	0	22.3755		1.14325	0.570622	0.253474	1.06796	0.840347	1
175	0.274827	157.558	257.351	0.936514	0.353032	0.695051	13.7851	1.3212	0.777517	34.0227		0.273079	0.50982	0.777517	0.777517	0.470945	1
176	0.750862	16.3152	101.949	0.683512	0.786192	0.786192	8.88134	1.08973	0.854185	22.4328	128.688						2
177	0.44297	28.063	28.9881														2
178	0.725881	33.5707	472.519	0.124449	0.620208	0.561193	18.4602	2.88124	2.05136	6.46104	94.5163	0.908602	0.620208	0.678717	0	0.561193	2
179	0.82656	57.2041	347.026	0.276543	0.074811	1.13964	33.629	1.32298	0.074811	37.3888		0.03574	0.03574	0.223656	0.295893	0.646787	1
180	1.01817	4.48091	8.57072	0.4969													2
181	0.545086	1.42102	42.4271	0.545086	0.614538	1.2229	2.95967	0.888056	0.404449	0.786192	0.683512	1.08973	0.368853	1.02278	0.51016	0.683512	2
182	0.359642	12.5422	46.2467	1.38949	1.54395	0.425872	0	0.634136	0.715931	2.93036	29.3743	0.425872	1.11598	0.917582	1.46687	1.07652	2
183	0.898847	17.7183	35.733	1.13175	0.561773	0.458999	0.561773	0.106312	0.697546	3.91631							2
184	0.992031	27.3521	73.097	1.19734	0.867809	1.56251	1.92328	1.72333	1.31963	19.7783	78.9833	1.48178	1.60279	1.23817			2
185	0.9228	43.5208	134.247	0.759602	0.406846	0.604409	3.80484	2.20698	0.24452	29.3872	105.288	0.326297	1.06465	1.17761	1.80703	0.798087	2
186	0.590394	77.9366	234.687	0.370114	0.066725	0.280697	8.08186	0.894315	0.12903	14.844	73.1248	0.836792	0.370114	0.546753			2
187	1.2529	113.815	198.817	0.604663	0.866721	0.736262	18.9079	0.899181	0.963932	11.3212	226.064	1.63328	1.47538	0.899181	1.41199	0.931584	2
188	0.473894	91.7358	143.32	0.158738	0.353032	0	9.40194	0.30608	1.334	16.6791		0.587038	1.40696	0.107885	1.40696	0.852861	1
189	0.713153	11.5899	29.7619	0.589921	0.527971	0.866144	2.59459	1.01817									2
190	0.530001	49.1203	307.877	0.329994	0	0	48.2371	1.2183	0.916531	9.06188		0.492455	0.802124	0.763807	0.531612		1
191	0.903928	29.0327	200.136	0	0.789901	0.998767	3.30831	0.24466	1.50838	32.2215	233.974	1.65861	0.842459	1.05046	0.998767	1.90685	2
192	0.415007	95.7415	667.305	0	0.739677	0.647803	40.1645	0.515054	0.777517								1
193	0.277118	6.36697	46.2818	0.589921	1.34996	1.46985	3.38259	0.4969	0.340394	0.434545	33.2532						2
194	0.782381	130.255	140.368	1.18805	0.397082	0.767565	21.646	2.92361	0.858509	16.4715	702.707	1.7467	1.12853	1.03894	0.828253	0.333864	2
195	1.07069	12.6893	54.7913	0.752062	0.717837	0.475087	6.14793	0.614538	0.717837	21.5138	0.614538						2
196	0.66182	21.987	92.0622	0.182147	0	1.32568	2.6261	1.73942	0	22.9349		0.728344	0.551656	0.551656	0.728344		2
197	0.697897	36.1273	95.6493	0.643411	0.285585	0.643411	7.56564	1.02684	0.326297	24.3117	229.873	1.06465					2
198	0.72552	126.305	104.916	1.29694	1.75388	1.7189	1.64888	1.57874	1.82374	12.8334	70.7927	1.19069	1.29694				2
199	0.118897	142.753	451.836	0.482672	0.741979	0.699181	15.5699	1.61674	0.482672	19.0658	112.804	0.168363					2
200	1.11327	239.44	427.852	1.35861	1.39887	0.994101	51.5842	1.11608	0.748371	28.2783	1184.4	1.03482					2
201	0.700365	39.0162	324.723	0.717837	0.187051	0.921849	31.7045	0.545086	1.33498	54.338	260.695	0.816333	1.20614	0.452834	0.71792	0.619016	2
202	0.190908	60.2709	236.022	0	0.689154	1.17553	4.46177	2.41709	0.4681	2.64545		0.93898					1
203	0.249452	8.25034	159.563	0.086984	0.413645												1
204	0.909312	180.721	357.469	0.784486	1.07439	1.15643											2
205	0.157566	5.77704	53.9714	0	1.00236	0.549654	1.18732	0.452444	1.47969	2.7592		1.22409	0.890377	1.00236	1.00236		1
206	0.468466	46.8623	66.3527	0.310618	0.701264	1.04469	0.58535	0.892748	0.701264	14.5821	111.388	0.77809	0.58535	1.15803			2
207	0.692306	38.0916	72.2645	0.370114	0.721302	0.310604	0.663311	0.634246	0.807977	7.71018	14.3766	0	0.034821				2
208	1.1249	82.3464	182.307	1.22097	0.703478	0.637682	10.4013	1.2529	1.12492	4.0595	168.111	0.343444	0.857783	0.424493			2
209	0.8192	16.5082	47.103	1.13921	0.340394	0.403251	0.589921	0.620809									2
210	1.47705	127.457	142.94	1.53583	1.0949	0.888409	6.4976	0.976969	1.24208	36.816	459.021	0.740557					2
211	1.19712	9.2031	19.7282	0.994101	0.665831	1.11608	0.830574	1.59953	1.23757	9.50307	6.37116	1.43908	1.07548				2
212	0	16.081	63.5897	1.19734	0.531486	0.742656	0.531486	1.56251									2
213	0.31589	137.792	237.598	0.484792	0.942965	1.13539	13.496	0.878386	0.617365	26.3165	436.537	0.617365	2.63012	0.070442	0.683079	0	2
214	0.263389	207.989	80.2513	0.586637	0	0.886306	16.3741	0.510053	0.107776	14.2317	703.542	0.354033	0.586637	0.016725	0.586637	0.586637	2
215	0.958937	27.3167	131.357	0.795737	0.561386	0.180457	10.5496	1.15706	0.662349	32.1548	160.824	0.795737	1.73628	0.321602	0.527527	0.425225	2
216	0.245293	52.2317	45.6456	0.682422	0.774477	4.94035	0.743838	1.07875	0.4969	5.39828	28.9004	0.4969	0.620809	1.1694			2
217	1.01106	16.2266	102.417	0	1.24827	0.846228	3.98818	0	0.563179	7.36132		1.03207	0.876752	0.720525	0.876752	0.657736	1
218	0.395876	24.9764	136.104	0.109271	0.023417	1.17714	3.33447	1.11442	0.762426	2.54417		0.92317	0.435806	0.95516	0	0.794687	1
219	0.788575	3.12073	18.6188	0.927061	0	0.403251	0	1.1694	0.682422	2.06459	0.651641	0.116218	0.987836	0.651641	0.651641	1.13921	2
220	1.79175	12.6593	155.914	0.439855	0.333044	0.475087	4.04882	0.888056	1.02278	8.58702	14.4091	0.888056	1.05629	0.475087	1.12311	0	2
221	0.447871	13.5591	155.236	0.434545	0	0.527971	8.20498	0.774477	0.682422	7.92325	49.6432	0.620809	1.01817	0.927061	0.866144	1.19956	2
222	0.885506	20.0687	349.852	0.667944	0.608693	0.489329	4.64714	1.42465	0.614689	19.5693	205.238	1.00899	0.918856	0.428489	0.706625	0.302025	2
223	0.717291	37.1027	45.2328	0.569497	0.262744	1.75739	5.72287	1.48295	0	8.88461							2
224	0.370989	18.6398	22.7716	0	0.260183	0	0	0.30535	1.12164	0.569834	8.87076						2
225	1.26224	65.2484	138.91	0.723101	0.29603	1.61095	13.8114	1.08507	0.95067	10.7248	199.266	0.676943	1.17392	1.43744	1.30621	1.17392	2
226	0.410245	35.2674	266.53	0	0.150205		36.7964										1
227	0.633634	0.951703	20.1092	0.340406	0.517478	0.340406											2
228	1.24307	50.2409	429.579	0.249452	0	1.83299	35.8646	0.473016	0	34.2239							1
229	0.214558	127.215	138.901	0.699181	0.30535	0.569834	21.8573										2
230	0.529597	74.518	297.546	0.86198	0.493553	0.729203	24.7984	1.38379	0.828893	28.8881	308.59	0.795737	0.662349	0.960852	0.628791	0.762508	2
231	0.421867	113.528	137.287	0.320171	0.602233	0	14.0844	0.482347	0.602233	19.0189	476.271	0.153799	1.37989	0.401649	0.52245	1.11093	2
232	0.225447	46.3201	38.9364	0	0	0	0	0.250377	0.291249	0.982594	200.684	0.166937	0	0.166937	0	0	2
233	0.74221	175.048	634.904	0.286126	0	2.02339	19.7013	1.43191	1.00128	71.0137	523.029	0.87027	0.87027	0.514948	1.13137	0.957723	2
234	0.911834	212.174	495.748	0.526357	0.784635	1.12164	12.4649	1.73905	0.61312	21.2584	303.123						2
235	0.050419	65.2583	139.152	0.499979	0.243444	0	3.48297	0.100838	0.657736	3.24443		0.178182	0.751852	1.06304	1.1249	0.62627	1
236	0.634365	8.83511	54.762	0	0.531549	0.554716	0.876752	0.333225	0.783136	1.64671		0.594752	0.93898	0.4681	0.657736	0.93898	1
237	0.767928	63.3233	123.067	0.401754	0.965574	1.39039	1.58524	1.06398	0.300578	16.5764	220.491						2
238	1.06949	3.49774	15.5539	0.842459	0.871182	1.70399	1.0632	1.59201	0.558878	10.5249							2
239	1.54707	22.9986	67.2141	2.05183	1.57683	2.09879	17.4004	2.09879	1.52872	13.7864	8.47424	1.0397	1.08935	1.67269	2.56392	1.43211	2
240	0.423114	28.2113	103.468	0	0.783136	0.846228	0.14527	2.0263	0.93898	3.69127		0.970043	1.21747	0.783136	0.40437	0.876752	1
241	0.392088	22.6577	164.391	0.700128	0.737638	1.14214	5.60447	0.737638	0.354033								2
242	0.544123	4.38497	83.6207	1.35068	0.592949	1.15533	1.88752	0.797038	0.468035	9.04131	31.6923	0.756565	1.50545	1.73545	0.83736	0.675125	2
243	0.796048	187.189	231.282	0.604409	1.21511	1.21511	57.8636	1.51282	0.643411	74.1767	691.356	0.950968					2
244	0.837	30.4791	22.7993	0.220518	0.634246	0.57597	0.634246	1.37857	0.370114	9.11412	38.0665						2
245	0.70809	15.6082	54.5175	1.50113	0.295893	0.160682	2.98145	0.663198	0	1.45578		0.473016	0.402654	0.367246	0	1.05528	1
246	0.567542	13.7225	106.949	0	0.314271	0.107776	3.11611	0.314271	0.662465	1.32217	34.0027	0	0.586637	0	0.432581	0.923165	2
247	1.13432	249.142	395.814	1.11545	1.80345	0.700703	18.1833	1.52217	2.51712	52.5314	467.835						2
248	0.146953	72.362	334.893	0.168518	1.2931	0	37.239	1.14325	0.334056	39.978		0					1
249	0.643116	205.085	226.747	0.5841	0.504659	1.20252	17.2366	1.12647	0.384091	28.9299	507.635						2
250	0.506996	26.4658	198.75	0.633982	0.079597	0.401335	3.742	0.824945	0.900768	24.3029	116.249	0.862893	0.162238	0.672354	0.900768	0.440446	2
251	0.676866	17.0658	150.209	0.109948	0.986635	1.55459	13.5155	0.909752	0.986635	17.2307	141.144	0.676866	1.17751	1.21548	1.02496	1.51712	2
252	0.25343	31.5814	45.4798	0	0.324299	0.901842	2.38688	0.901842	1.11528	31.5814	128.019	0.987628	0.815439	0.987628	1.32568	0.684507	2
253	1.77912	129.881	292.753	0.499539	0.87156	1.23757	21.9855	5.34101	1.19712	39.5128	916.012	0.912474	0.789512	0.87156			2
254	1.23581	31.0505	234.794	1.694	0.622105	0.57355	1.14321	1.32841	1.18969	3.07004	96.9202	1.04989	0.57355	1.04989	1.18969	0.956014	2
255	0	5.48232	11.7677	0.086984	1.2931	0	0.492455	0.840347	1.14325								1
256	0.096429	51.3176	109.315	1.25544	0.73222	0.69128	32.8972	0.894842	0.315559	20.2664	397.291	1.61058	1.45331	0	0.77304	0.609005	2
257	1.01929	27.8517	108.106	0.622012	1.0949	0.917941	25.8964	0.622012	0.829308	19.9346	246.57	0.53292	0.976969	0.917941	0.917941	1.24208	2
258	0	107.066	249.265	1.49391	0.954	0.954	4.18927	1.37049	0.911834	105.322	589.673	1.45284	0	0.482672	0.656232	0.438758	2
259	0.629675	326.838	343.389	1.28785	0	0.526357	33.1558	1.12164	1.03802								2
260	1.29694	39.9184	68.5031	1.47331	1.54363	1.01278	3.47673	0.941296	1.4381	21.3729	96.952	1.33228	1.8935	1.68391	1.7189	1.82374	2
261	0.486225	14.4619	69.9935	0.783579	0.685011	0.452834	38.4409	1.43132	1.30282	8.93511	120.687	0.44675	0.643411	0.44675	0.24452	0	2
262	1.02094	5.69646	22.9961	1.18878	0.736773	1.13327	1.13327	1.07752	1.07752	2.05136	5.4074	1.13327	0				2
263	0.031823	19.3156	157.616	0	0.274122	1.06953	4.3412	0.812231	0.624639	17.9964	73.0825	0.314271	1.10588	0.150531	1.03309	0.996554	2
264	0.446374	22.1848	111.89	0	0	0.77809	1.23334	1.19571	0.701264	33.6293	39.6806	0.739719	0.546507	0.230498	1.00679	1.57001	2
265	1.17144	207.937	405.162	0.866721	0.834201	0.834201	5.93999	0.604663	0.538353	1.57021	124.408	1.2529	0.899181				2
266	0.921045	63.6315	112.992	0.08258	0.324299	0.944808	7.88569	0.277564	0.416336	9.2677	56.5114	0.370533	0.277564	0.640458	1.07286	0.987628	2
267	0.501821	0.096066	0.891129	0.302318													2
268	0.225447	38.2653	94.0973	0	0	0	2.26656	0	0.606194	3.99418	100.822	0	0	0	0.371738	0	2
269	1.66631	150.151	135.642	1.57874	1.15519	1.04845	18.0527	1.78882	7.43196	78.7421	1164.78	0.797685	1.11966	1.01278	1.36759	1.22615	2
270	0.597744	77.0795	579.674	0.604409	1.57874	1.75388	15.5479	1.99797	0.869603	26.9818	218.157	1.61382					2
271	0.350134	18.1421	138.295	0.39459	0.214558	0	6.74287	0.526357	1.09039			0.440656	0.977899	0.788684			2
272	0.593502	113.999	79.798	0.12123	0	1.31341	17.2951	1.20151	0.786922	14.7887	265.865	0	0.633982	0.862893	0.672354	0.401335	2
273	0.730305	252.506	19.7195	0.628966	0.387748	1.148	19.8631	0.387748									2
274	1.19232	48.5564	100.952	0	0.754388	0.617992	0.480658	0.583755	2.3857	2.54963	161.409	0.411554	0.342091	0.754388	0.446147	0.515093	2
275	0.265061	83.882	135.975	0.892748	0.202	0.923835	7.40182	0.686294	0.65217	4.8179	106.069	0.754388	0.094434	0.549457	0.237039	0.65217	2
276	0.730336	48.3406	94.3057	0.604766	0.00079	0.894842	2.84485	0.97555	0	6.51923	78.3688	0.27266	0.69128	0.526136	0.609005	0.69128	2
277	0.661809	33.9924	58.858	0.932479	1.19782	0.965812	2.20559	0.59584	0.527615	2.46192	50.3075	0	1.46058	1.42786	0.561773	0.697546	2
278	0.940239	0.673914	1.38727	1.23935	1.31343	1.09039	1.31343	0.440656	1.71694	3.42618	1.42411	1.23935	1.42411	1.05297			2
279	0.571538	53.198	216.17	0.86366	0.220585	0.685466	11.5698	1.93167	0.86366	62.4639	154.828	0.120901	0.411128	0.995508			2
280	1.20221	13.6544	108.503	1.12773	0.788684	0.47995	4.22586	1.60749	0.864654	7.45137	135.396	1.27642	1.64402	1.38727	1.20221	1.6805	2
281	0.584373	41.8195	174.512	0.715812	0.942965	0	9.35751	1.82839	0.846006	41.6603	179.896	1.5469	0.484792	0.748468	0.846006	0.650265	2
282	0.290741	64.4375	162.902	0.31496	0.845584	0	1.21747	0	0.970043	14.9962		1.30981	0.689154	1.46326			1
283	0.272231	95.0926	163.641	0.424493	0.424493	0.896432	18.214	1.3161	0.5841	19.5775	347.072						2
284	0.733613	101.165	94.9432	0.368112	0.635469	0.435322	3.1899	0.602242	1.0312	25.8254	113.7	0.734887	0.668651	0.635469	1.06398		2
285	0.254747	78.522	427.594	0.501609	0	0	10.2707	1.40859	0.620208	39.873	248.099	1.40859	0.620208	0.441375	0.851683	1.46304	2
286	0	144.7	160.891	0.569497	1.26043	0	67.1	2.08224	0.687985	64.202	513.141	0.509521					2
287	1.32029	14.4284	83.0733	1.29396	1.92991	2.08491	0.376281	1.82579	1.12987	7.68104	11.8351	1.40204	0	2.03339	1.82579	1.40204	2
288	0.146094	44.4455	144.864	0.013211	0.907764	1.25554	6.62322	0.774941	0.45761	8.80521	73.234	0.220585	0.774941				2
289	0.59512	199.603	300.475	0.549573	0.774941	0	75.6933	2.915	0.31693	90.8443	893.22	0.364254	0	0.819389	0.220585	0.0132107	2
290	0.822208	10.6801	88.0726	1.19304	0.549457	0.957605	13.2429	0.822294	0	1.65988	57.9525						2
291	0.59446	0	8.96719	0.681557	0.033235	0.148018	0	0.330183	0.294255	0.472205	0	0.472205	0.365924	0.507364			2
292	0.681993	18.2862	174.68	1.03509	0.93898	0.554716	6.74996	0	0.720525	13.5447		0.845584	0.954048	0.150205	0	0	1
293	0.854365	138.642	141.912	1.27642	1.05297	1.31343	16.4502	0.596778									2
294	0.867926	84.4873	92.755	0.789901	0.301598	1.40762	0.413278	1.35705	0.946878	7.34849	189.082	1.40762	0.737085	1.40762	0.998767	1.10197	2
295	1.22997	12.176	30.2061	0.737085	0.576865	0	5.31111	0.522767	0.737085	12.2623	52.5414	0.301598	0.576865	0.24466	0	0.998767	2
296	0	90.9783	227.028	1.10979	0.751852	0.247903	13.9436	1.04399									1
297	0	81.566	409.513	0.247903	0	0	62.2385	4.23078	1.70771	64.3306		0.720525					1
298	1.12386	28.8055	350.964	0.493553	1.18958	0.795737	7.62686	1.25449	1.18958	60.9585	762.222	1.25449	1.41601	0.762508			2
299	1.08744	20.1155	37.7848	0.499979	0	0	0.646787	0									1
300	1.58965	3.45534	65.2483	0.986635	0.986635	1.17751	0.754908										2
301	0.411074	141.969	262.219	0.955891	0.237689	0.442085	83.6898	0.799645	0.877933	16.7473	738.735	1.64629	0.913168	0.819486	0.534248	1.05266	2
302	1.27719	29.89	100.118	0.549166	0.667944	0.697474	3.7804	1.13446	0.960849	22.3786	44.7728	1.13446	1.2495	0.429141	0.989882	0.902656	2
303	1.61056	160.194	61.8263	0.871182	0.793765	0.676866	4.70071	1.13947	0.598342	20.1853	294.376	0.236335	0.637669	1.17751	1.44203	0.519265	2
304	1.92037	207.945	455.228	0.262744	0.687985	1.148	27.6499	1.148	0.569497	147.235							2
305	0.948235	115.995	89.3418	1.02496	1.44203	1.02496	1.40441	1.59201	0.871182	23.9284	41.8556	1.4796	1.36674	0.909752	1.74123	0.871182	2
306	0	0.096066	0.096066	0.302318	0.096066												2
307	0.0225023	30.0497	134.866	0.641933	0.760367	0.153799	3.5776	0.111078	0.799645	66.2314	320.474	0.279075	0.602233	0	0.52245	0.401649	2

## Sheet: IFN-beta
number	media	RV16	RSV	Hin	Strpn	PHA	RV1B	polyIC	LPS	R848	CpGA	PAM	PGN	FSL	Fla	LTA	batch
1	0	0	59.689	62.497	30.3047	0	0	0	0	0	0						2
2	0	0	0.980175	49.5923	34.5325	0	0	0	0	0	0	0	0	0	0	0	2
3	0	0															2
4	0	0	3.64032	64.2221	0	0	0	0	0	0	0	0	0	0	0	0	2
5	0	0	0	231.513	24.1667	0	0										2
6	0	0	0	6.92292	0	0	0	0	0	0	0	0	0	0	0	0	2
7	0	0	0	0	0	0	0	0	0								2
8	0	0	0	0	0	0	0	0									2
9	0	0	252.38	241.228	0	0	0	0	0								2
10	0	0	7.97943	45.6212	0	0	0	0	0	0	0	0	0	0			2
11	13.0127	0	0	11.9074	0	0	0	0	0	0	0	0					2
12	0	0	0	29.554	0	0	0	0	0	0	0	0	0	0	0		2
13	0	0	0		0	0	0	0	0	0	0						2
14	0	0	0	29.2531	0	0	0	0	0	0	0			0	0	0	2
15	0	0	0	54.2168	0	168.854	0	0	0	0	0						2
16	0	0	0	29.4288	0	0	0	0	0	0	0	0	0	0	0	0	2
17	0	0	0	51.0182	0	0	0	0	0	208.537	0	0	0	5.45469	0	0	2
18	0	0	0	0	0	0	0	0	0	0	0						2
19	0	31.5	0	0	0	0	0	0	0	0	0	0	0	0	0	0	2
20	0	0	140.236	0	0	41.7832	0	0	0	0	0	0	0	0	0	0	2
21	0	0	0	0	0	0	0	0									2
22	0	0	0.253787	11.0672	0	0	0	0	0	0	0	0	0	0	0	0	2
23	0	0	0	21.1546	0	0	0										2
24	0	0	0	0	0	0	0	0	0	0	0	0	0	0	0	0	2
25	0	0	0	0	2.70482	0	0	0	0	0	0	0	0	0	0	0	2
26	0	0	45.1184	44.7255	10.7764	0	0	0	0	0	0	0	0	0	0	0	2
27	0	0	0	0.316963	0	0	0	0	0	0	0	0	0	0	0		2
28	0	0	0	33.844	23.447	0	0	0	0	0	0	0	0				2
29	0	0	0	0	0	0	0	0	0	0	0	0	0	0	0	0	2
30	0	0	0	23.2428	5.06831	0	0	0	0	0	0	0	58.6705	0	0	0	2
31	0	0	3.96513	24.7042	0	0	0	0	0	0	0	0	0	0			2
32	0	0	34.8093	22.1468	0	0	0	0	0	0	0	0	81.9218	0	0	0	2
33	0	0	42.8252	40.6626	0	0	0	0	0	0	0	0	0	0			2
34	0	0	0	87.7853	121.231	0	0	0	0	0	0	0	0	0	0	0	2
35	0	0	0	17.3628	0	0	0	0	0	0	1.62975	0	0	0			2
36	1.03987	0	55.8813	41.5408	27.7571	0	0	0	0	7.71796		0	0				1
37	0	0	0	0	0	0	0	0	0	0	0	0	0				2
38	0	0	0	0	0	0	0	0	0	0	0	0	0	0	0		2
39	0	0	0	17.8	0	0	0	0	0	138	0	0	0	0	0	0	2
40	0	22.9727	26.3608	12.6683	0	0	0	0	0	0.710466		24.054	0	2.15185	1.68186	0	1
41	0	0															2
42	0	46.5732	67.9227	87.5062	17.1299	9.00643	45.0223	0	0	0		0	0	0	0	0	1
43	11.8421	0	25.1322	54.2168	0	0	0	0	0	0	0	0	0	0	0	0	2
44	0	0	0	0	0	0	0	0	0	0	0	27.9465					2
45	0	0	150.039	17.6928	0	0	0	0	0	0		0	0	0	0		1
46	0	0	7.05692	66.0699	63.1579	13.6831	0	0	0	0		0	0	10.5845	0	0	1
47	0	29.1369	0	0	0	0	0										2
48	0	0	0	54.5214	0	0	0	0	0	0	0	0	0	0	0	0	2
49	0	0	32.981	28.542	0	0	0	0	0	0	0	0	0	0	0	0	2
50	0	0	0	80.3175	113.768	0	0	0	78.2548	0	0						2
51	0	0	0	2.10104	0	0	0	0	0	0	0	0	0	0	0	0	2
52	0	0	0	0	0	0	0	0	0	0	0	0	0	0	0	0	2
53	0	0	0	0	0	0	0	0	0	0	0	0	0	0	0	0	2
54	0	0	0	0	0	0	0	0	0	0	0	0	0	0	0	0	2
55	0	0	5.10578	0	5.85019	0	0	0	0	0	0	0	0	0	0		2
56	20.2369	0	32.5375	77.4236	24.561	0	0	0	0	0		0					1
57	0	0	66.561	47.6335	10.5876	0	0	0	0	0	0	0	0	0	0	0	2
58	0	22.6008	4.76458	66.0554	28.4282	0	0	0	0	8.12752	0	0	0	0	0	0	2
59	0	0	3.59722	0	0	0	0	0	0								2
60	0	15.1429	99.5087	0	0	0	0	0	0	0	0	0	0	0	0	0	2
61	0	0	0	0	0	0	0	0	0	0	0	0	0	0	11.3201	0	2
62	0	0	20.0421	0	0	0	0	0	0	0	0	0	0	0	0	0	2
63	0	0	3.72294	0	0	0	0	0	0	0	0	0	0	0	0	0	2
64	0	0	107.809	0	0	0	0	0	0	0	0	0	0	0	0	0	2
65	0	40.2111	0	0	0	0	0	0	0								2
66	0	0	0	34.5871	12.0546	0	0	0	0	0	0	0					2
67	0.366501	0	34.3566	59.7342	25.8289	0	0	0	0	39.8447		0	1.13548	0	0	5.38198	1
68	0	0	0	43.8891	31.089	0	0	0	0								1
69	0.651874	0	118.652	24.3825	0	19.3086	0	0	9.28558	412.625	556.435	0	7.23564	14.0829	16.8326	15.6932	2
70	9.76731	0	12.7511	128.214	143.724	0.326738	0	0	0	58.899	0	0	0	0			2
71	0	0	0	57.228	4.5168	0	0	0	0	0	0						2
72	0	0	11.0299	0	123.255	0	0	0	0	0	0	25.8	25.5611	0	3.24567	27.9465	2
73	0	0	12.2538	76.2061	0	0	0	0	0	0	0	0	0	0	0	0	2
74	0	0	0	0	21.7965		0										1
75	0	0	7.61878	38.0245	0	0	0	0	0	0	0	0	0	0			2
76	0	0.553627	0	0	0	0	0	0	0	0	0	0	0	0	0		2
77	0	6.31092	0	0	0	0											2
78	0	0	27.1089	6.47465	0	0	0	0	0	0	0	0	0	0	0	0	2
79	0	0	0	41.6787	23.8196	0	0	0	0	0	0	0	0	0	0	0	2
80	0	0	4.11361	59.0749	19.985	0	0	0	0	0	0	0	0				2
81	20.4513	0	0	71.8923	0	0	0	0	0	28.9463	0	0	0	0	0	0	2
82	0	21.1546	112.681	0	9.43007	0	0	0	0	0	0	0	0	0	0	0	2
83	0	0	0	0	11.8678	0	6.38944	0	0	0							2
84	0	0	0	5.37711	0	0	0										2
85	0	0	104.453	23.8028	2.28182	0	0	0	0	0	0	0	0	0	0	0	2
86	0	0	0	33.6376	9.232	0	0	0	0								1
87	0	0	53.393	21.2495	0	0	0	0	0	0	0	0	0	0	0	0	2
88	0	0	0	0	0	0	0	0	0	0	0	0	0	0	0	0	2
89	0	0	0	59.7044	0	0	0	0	0	0		0	0				1
90	0.573555	0	20.356	78.2548	51.9326	134.515	7.55514	0	0	0	0	67.4496	21.4862	10.2893	17.8667	45.8673	2
91	0	0	43.7767	0	0	0	0	0	0	0	0	0	0	0	0	0	2
92	0	0	0	0	0	0	0	0	0	0	0	0	0	32.6687	0	0	2
93	0	0	29.8581	27.6202	32.6443	0	0	0	0	0	0	0	0	0	0	0	2
94	0	0	0	64.2761	22.9674	0	0	0	0	0	0	0	0	0	0	0	2
95	0	0	13.4452	91.1671	148.501	0	0	0	66.5885	0	0	0	0	0	0	0	2
96	0	0	0	7.64426	0	0	0	0	0	0	0	0	0				2
97	0	0	37.5289	12.3836	0.343313	0	0	0									2
98	0	0	0	46.6071	45.3832	0	0	0	0								1
99	0	146.415	62.1394	46.5686	81.0046	6.80346	57.5082	0	64.681	46.1011	0						2
100	0	0	28.7577	0	11.2406	0	0	0	0	0		0	0	0	0	0	1
101	0	0.217032	0	69.9574	37.7846	0	0	0	0	0		0	0	0	0	0	1
102	0	0	19.8803	26.2247	0.490186	9.43007	0	0	41.7423	0		0	0	0	0	0	1
103	0	0	71.4144	5.8469	0	0	0	0	0	0							2
104	37.8899	37.1832	3.15955	27.3907	53.3637												2
105	0	0	11.1061	38.0449	3.52115	0	0	0	50.2932	0	0	0	0	0	0	0	2
106	0	0	32.4093	52.1972	64.0478	0	0	0	0	0	0	0	0	7.02951	0		2
107	0	0	14.7483	33.6568	0	0	0	0	0	0	0	0	0	0	0	0	2
108	0	0	7.53715	33.8369													2
109	0	4.56528	46.5219	78.7739	11.5394	0	0	0	0	0		0	0	0	0		1
110	0	0	2.6955	40.3042	23.1573	0	0	0	0	0		0	0	0	0	0	1
111	0	104.573	141.353	14.6619	0	0	0	0	0	0	7.50755	0	0	0	0	0	2
112	0	0	0	11.1877	0	0	0	0	0	0	0	0	0	0	0	0	2
113	0	0	20.0526	21.2669	6.93498	0	0	0	0	0		0	0	0	0	0	1
114	0	0	56.3493	15.2872	0	0	0	0	0	0	0	0	0	0	0	0	2
115	0	0	0	47.9295	8.75098	0	0	0	0	0	0	0	0	0	0	50.2072	2
116	0	0	17.8285	6.61377	0	0	0	0	0	0	0	0	0	0	0	0	2
117	0	0	22.1103	50.2488	11.005	0	0	0	0	0	0	0	0	0			2
118	0	0	109.248	0	0	0	0	0	0	0	0	0	0	0			2
119	0	25.8158	0	0	0	0	0	0	0	0	17.8071						2
120	0	0	7.6269	51.3865	39.7074	0	0	0	0	0		0	0	0	0	0	1
121	0	43.2603	0	0	0	0	0	0									2
122	78.9376	86.3617	116.067	0	0	0	0	0	0	0	0	0	0	0	0	0	2
123	0	0	0	26.0807	0	0	0	0	0	0	0	0	0	0	0	0	2
124	1.40862	8.43851	118.588	25.1565	0	0	0	0	0	3.93737	0	0	67.9825	0	7.49529	0	2
125	16.6564	0	0	13.889	3.16183	1.50463	27.7519	0	0	0	0	0	0	13.3007			2
126	0	0	0	21.8	0	0	0	0	0	0	0	0	0	0	0	0	2
127	0	21.8483	0	0	22.5744	0	0	0									2
128	0	0	0.504801	0	0	0	0	0	0	0	0						2
129	0	14.5734	16.3283	37.906	8.83809	0	0	0	0	0	0	0	0	0	0	0	2
130		111.914	149.112	118.966	18.9544		14.4882		3.52361								1
131	0	2.3657	47.9887	54.2961	175.601	0	0	0	0	0	0	80.1671					2
132	33.1235	0	42.5881	74.6572	113.156	0	0										2
133	6.3016	0	6.31659	37.1438	13.7504	0	0	0	0	0		0	0	0	0	0	1
134	2.2798	13.6266	23.0592		0	22.7623	31.2139	0		4.67076		0	22.5893	3.84447	24.6642	47.1425	1
135	0	45.4092	98.8799	50.3286	100.697	0	0	0	0	0	0						2
136	13.2548	0	0	0.634348	20.0502	0	0	0	0	0	0	0	0	10.0444	0	12.3233	2
137	32.4093	0	0	30.979	70.9746												2
138	0	30.1146	15.5	0	0	0	0	0	0	0	0	0	0	0	0		2
139	0	0	0	0	3.1776	0	0	0	0	0	0	0	0	0	0	0	2
140	0	0	8.97536	19.362	0	0	0	0	0	0	0	0	117.869	0	6.54674	0	2
141	46.1838	0	21.2438	37.223	0	0	0	0	0	0	0	0	0	0	35.8494	0	2
142	0	0	0	4.0418	0	0	0	0	0	0	0	0	0	0	0	0	2
143	0	0	0	21.5246	26.6228	7.07576	0	0	0	0	0	0	15.622	38.8323	22.6582	0	2
144	0	0	0	33.8917	21.5424	0	0	0	0	0							2
145	1.84195	0	64.7418	59.6446	112.026	56.6241	0	0	0	0	0	0	0	0	0	0	2
146	0	10.1583	93.3935	0	0	0	0	0	0	0	0	0	0	0	0	0	2
147	2.76502	0	24.2436	69.3923	99.2187	0	0	0	0	0	0						2
148	81.8694	0	0														2
149	0	0	0	0	0	0	0	0	0	0							2
150	0	0	0	26.2483	0	0	0	0	0	0	0	0	0	0	0	0	2
151	0	0	0	40.2176	15.5416	9.11587	0	0	0	0	0	0	0	0	0	0	2
152	0	0	0	51.009	33.3113	0	0	0	0	0	0	0	0	0	0	59.9053	2
153	0	0	0	23.9	0	0	0	0	0	0	0	0	0	0	0	0	2
154	0	0	28.8133	39.0855	98.2725	0											2
155	0	0	20.7055	0	0	0	0	0	0	0	0	0	0	0	0	0	2
156	0	0	23.6229	23.3767	0	0	0	0	0	0	0	52.1537	19.8843	22.4542	0	1.00238	2
157	0	0	0	0	0	0	0	0	0								2
158	0	674.516	0	0	26.4563	0	0	0	0	0	0	0	0	0	0	0	2
159	0	0	0	43.3743	5.57017	0	0	0	0	0	0	0	30.8391				2
160	0	0	17.046	72.0423	26.7877	0	19.7	0	0	0		3.70033					1
161	0	0	9.12205	76.3739	6.47264	0	0										2
162	4.4534	0.713664	46.4371	46.7713	20.0642	0	0	0	0	11.2916	0	0	19.9486	0	1.63429	0	2
163	0	0	0	0	0	0	0	0	0	0	0	0	0				2
164	0	0	55.7277	10.2176	18.0811	0	0	0	0	0		0	0	0	0	0	1
165	0	0	59.9122	85.141	31.5693		0										1
166	0	0	24.9595	0	0	0	0	0	0	0	0	0	0	0			2
167	0	0	0	0	0	0	0	0	0	0	0	0	0	0	0	0	2
168	0	0	22.718	28.5441	24.9394	0	0.442872	0	0	0	0	0	0	0	0	0	2
169	0	0	121.795	25.2628	50.1937	11.5211											2
170	0	0	32.403	0	0	0	34.4513	0	0	0	0	0	0	0	0	0	2
171	0	0	4.28048	6.94072	0	0	0	0	0	0	0	0	0	0	0	0	2
172	32.3402	0	12.0517	50.684	53.3767	8.03613	0										2
173	0	0	0	7.36217	0	0	0	0	0	0	0.882349	0	0	0	0	0	2
174	0	0	0	39.9767	19.0003	0		0	0	0		0	0	0	0	0	1
175	0	21.3229	69.2662	27.6653	21.7832	0	0	0	48.8818	4.91338		0	3.78629	4.8196	3.31547	0	1
176	0	0	0	0.363	0	0	0	0	0	0	0						2
177	0	0	0														2
178	0	0	118.872	22.3499	3.01484	0	0	0	0	0	0	0	0	0	0	0	2
179	0	9.01135	78.9731	52.425	34.8183	0	0	0	0	0		0	0	0	0	0	1
180	0	0	53.6212	45.0284													2
181	0	0	0	0	0	0	0	0	0	0	0	0	0	0	0	0	2
182	0	0	0	67.7739	0	0	0	0	0	0	0	0	0	0	0	0	2
183	0	0	0	5.39486	0	0	0	0	0	0							2
184	9.22615	0	119.442	82.4592	0	84.5744	0	0	0	0	0	0	0	0			2
185	0	0	0	37.2317	0	0	0	0	0	0	0	0	0	0	0	0	2
186	0	0	0	26.72	1.06101	0	0	0	0	0	0	0	0	0			2
187	0	27.1	36.6	9.7	0	0	0	0	0	0	0	0	0	0	0	0	2
188	0	12.365	33.9797	74.0207	26.6555	0	0	0	0	0		0	0	0	0	0	1
189	0	0	7.22115	13.1092	0	0	0	0									2
190	0	0	0	98.2369	42.4301	0	0	0	0	0		0	0	0	0		1
191	0	0	10.192	0	0	2.18991	0	0	0	0	0	0	0	0	0	0	2
192	0	0	88.9493	35.7004	44.6552	0	0	0	0								1
193	0	0	0	47.803	0	0	0	0	63.614	0	0						2
194	0	0	0	0	0	0	0	0	0	0	0	24.5124	0	0	0	0	2
195	0	0	0	14.3	0	0	0	0	0	0	0						2
196	0	0	0	65.2693	35.103	0	0	0	0	0	0	0	0	0			2
197	0	0	0	0	2.84051	0	0	0	0	0	0	0					2
198	0	0	0	222.962	88.1372	0	0	0	0	0	0	0	0				2
199	0	0	27.9506	0.439492	0	0	0	0	0	0	0	322.157					2
200	0	0	0	0	0	0	0	0	0	0	0	0					2
201	0	0	15	23.4	0	0	0	0	0	0	0	0	0	0	0	0	2
202	0	0	0	13.4359	63.6564	0	0	0	0	0		0					1
203	0	65.8673	0	0	48.5534												1
204	0	428.188	88.1372	182.79	0	0											2
205	0	0	30.8388	72.191	26.1045	0.343512	0	0	0	31.2422		0	0	0	0		1
206	0	0	0	0	0	0	0	0	0	0	0	0	0	0			2
207	0	0	0	48.7433	15.1175	0	0	0	0	0	0	0	106.429				2
208	0	0	55.198	50.5067	4.28877	0	0	0	0	0	0	0	0	0			2
209	0	0	0	0	0	0	0	0									2
210	0	8.79624	47.316	34.6429	0	0	0	0	0	0	0	0					2
211	0	0	0	26.4466	0	0	0	0	0	0	0	0	0				2
212	0	0	168.879	178.411	0	0	0	0									2
213	0	0	2.39158	24.6504	0	0	0	0	0	0	0	0	0	0	0	0	2
214	0	19.0643	0	10.7329	0	0	0	0	0	0	0	0	0	0	0	0	2
215	0	109.393	109.973	14.5399	21.8167	0	141.858	0	0	0	0	0	0	0	0	2.39238	2
216	0	0	0	0	0	0	0	0	0	0	0	0	0	0			2
217	0	25.1952	50.0415	0	0	198.737	0	0	0	0		0	0	0	0	55.759	1
218	0	0	47.3204	23.5287	0	0	0	0	0	0		0	0	0	0	0	1
219	0	0	0	59.9173	0	0	0	0	0	0	0	0	0	0	0	0	2
220	0	0	0	0.968291	0	0	5.26119	0	0	0	0	0	0	0	2.82847	0	2
221	0	0	55.5547	0	0	0	0	0	8.66385	0	0	0	0	0	0	0	2
222	0	0	31.4376	0	0	0	0	0	0	0	0	0	0	0	0	0	2
223	0	0	0	0	0	0	0	0	0	0							2
224	0	0	0	43.1672	205.764	0	0	0	0	0	0						2
225	0	14.1296	0	37.5892	0	0	0	0	190.606	0	0	0	0	0	0	0	2
226	0	0	60.8943	49.1273	26.2669		0										1
227	0	0	0	0	6.04966	0											2
228	0	0	0	15.0205	0	0	0	0	0	0							1
229	0	0	0	208.727	8.59403	0	0										2
230	0	96.0917	34.816	82.7575	0	30.2575	2.67597	0	54.9254	0	0	78.9837	24.1311	0	0	0	2
231	0	0	1.04253	35.7281	0	0	0	0	0	0	0	0	0	0	0	0	2
232	0	0	0	0	0	0	0	0	0	0	0	0	0	0	0	0	2
233	0	0	54.6125	0	0	0	0	0	0	0	0	0	0	0	0	0	2
234	0	196.798	0	0	300.155	0	0	0	0	0	0						2
235	10.9369	0	28.1918	40.8594	0	0	0	0	0	0		0	0	0	0	0	1
236	0	0	0	47.5455	32.9267	0	0	0	0	0		0	0	0	0	68.9521	1
237	0	0	0	0	8.87637	0	0	0	0	0	0						2
238	0	0	0	0	0	0	0	0	0	0							2
239	0	0	0	0	0	0	0	0	0	0	0	0	0	0	0	0	2
240	0	0	12.0299	67.9743	42.0072	0	0	0	0	0		0	0	0	0	0	1
241	0	0	0	19.1679	0	0	0	0	0								2
242	0	0	0	97.5323	0	0	0	0	0	0	0	0	0	0	0	0	2
243	0	171.784	0	0	0	0	0	0	0	0	0	0					2
244	0	0	0	0	0	0	0	0	0	0	0						2
245	40.3749	20.8376	30.4657	52.427	12.1593	121.483	28.9364		36.7389	107.208		86.4913	115.105	0	0	0	1
246	0	0	3.87383	32.7334	12.2753	0	0	0	0	0	0	0	0	0	0	0	2
247	0	24.0555	35.2717	47.4388	0	0	0	0	0	0	0						2
248	0	0	0	8.37355	37.1811			0	0	0		0					1
249	0	0	0	35.6466	0	0	0	0	0	0	0						2
250	5.27088	0	0	18.6746	0	0	0	0	0	0	0	0	0	0	0	0	2
251	0	0	19.755	0	0	0	0	0	0	0	0	0	0	0	0	0	2
252	0	0	0	53.4106	19.9103	0	0	0	0	0	0	0	0	0	0	0	2
253	0	0	0	0	0	0	0	0	0	0	0	0	0	0			2
254	0	0	22.6349	0	0	0	0	0	0	0	0	0	2.88568	0	0	0	2
255	0	0	0	55.7551	29.36	0	0	0	0								1
256	0	0	0	0	0	0	0	0	0	0	0	0	0	0	0	0	2
257	0	0	11.0193	39.1516	0	0	0	0	722.205	0	0	0	0	0	0	11.9804	2
258	0	127.341	193.729	379.763	302.593	0	82.476	0	0	0	0	0	0	0	0	19.3164	2
259	0	156.454	168.106	0	241.541	0	0	0	0								2
260	0	0	0	251.147	94.6123	0	687.77	0	0	0	0	0	0	0	0	0	2
261	0	0	0	36.6543	0	0	0	0	0	0	0	0	0	0	0	0	2
262	0	0	0	51.6607	0	0	0	0	0	0	0	51.8824	0				2
263	0	0	25.2576	41.8336	0	0	0	0	0	0	0	0	0	0	0	0	2
264	0	0	0	0	0	0	0	0	0	0	0	0	0	0	0	0	2
265	0	0	34.5	0	0	0	0	0	0	0	0	0	0				2
266	0	0	0	48.2442	18.1697	0	0	0	0	0	0	0	0	0	0	0	2
267	0	0	0	57.5322													2
268	0	0	0	0	0	0	0	0	0	0	0	0	0	0	0	0	2
269	0	0	0.13126	29.4048	0	0	0	0	0	0	0	0	0	0	0	0	2
270	0	0	113.376	28.7691	0	0	0	0	0	0	0	0					2
271	208.727	232.985	279.5	423.378	360.731	0	0	0	0	273.128	226.269	319.54					2
272	0	0	13.0651	44.3183	5.63861	0	0	0	0	0	0	0	0	0	8.30635	9.74439	2
273	0	0	0	0	0	0	0	0									2
274	0	0	0	0	0	1.16057	0	0	0	0	0	0	0	0	0	0	2
275	0	0	22.8352	49.7961	22.8352	0	0	0	0	0	0	0	0	0	0	0	2
276	0	0	0	0	0	0	0	0	0	0	0	0	0	0	0	0	2
277	0	0	0	58.6428	0	0	0	0	0	0	0	0	0	0	0	0	2
278	0	0	0	117.095	161.584	101.288	0	0	0	0	0	0	0	0			2
279	0	0	0	0	0	0	0	0	0	0	0	0	0	0			2
280	0	0	0	305.141	0	0	0	0	0	0	0	0	0	0	0	0	2
281	0	0	43.9112	41.4287	29.9045	0	0	0	0	0	0	0	0	26.9624	12.3233	0	2
282	0	0	97.6713	86.3073	19.1029	0	0	0	0	0		0	0	0			1
283	0	0	57.6	0.44882	0	0	0	0	0	0	0						2
284	0	0	0	11.7355	22.1381	0	0	0	0	0	0	0	0	0	0		2
285	0	0	163.117	39.2818	2.65742	0	0	0	0	0	0	0	0	0	0	0	2
286	0	0	0	0	0	0	0	0	0	0	0	0					2
287	0	0	0	0	0	0	0	0	0	0	0	0	0	0	0	0	2
288	0	0	42.4428	28.1682	0	0	0	0	0	0	0	0	0				2
289	11.8861	5.60274	21.3848	0	0	0	0	0	0	0	0	0	0	0	0	0	2
290	0	0	0	0	0	0	0	0	0	17.0232	0						2
291	0	0	0	7.74402	3.36126	0	0	0	0	0	0	0	0	0			2
292	0	0	6.4253	0	31.3147	0	0	0	7.40102	19.1228		100.48	0				1
293	0	0	0	0	124.774	0	0	0									2
294	0	0	0	0	0	9.54979	0	0	0	0	0	0	4.15851	8.69218	8.04795	0	2
295	0	0	0	0	0	0	0	0	0	0	0	0	0	1.85912	0	0	2
296	6.7486	0	0	11.8286	0	0	0	0									1
297	0	0	0	0	11.0864	0	0	0	0	0		0					1
298	0	0	30.2575	12.5658	0	0	0	0	0	75.2023	0	0	0	0			2
299		0	0	69.1553	34.5777	0	0	0									1
300	0	0	0	0	0	0.601326	0										2
301	0	0	1.04253	1.15548	0.118604	0	0	0	0	0	0	0	0	0	0	0	2
302	0	0	0	0	0	0	0	0	0	0	0	0	0	0	0	0	2
303	0	0	0	20.1659	0	0	0	0	0	0	0	0	0	0	94.9176	0	2
304	0	0	12.7061	0	0	0	0	0	0	0							2
305	0	0	0	0	0	0	0	0	0	0	0	0	0	0	0	0	2
306	0	0	0	0	0												2
307	0	0	0	27.2163	3.8068	0	0	0	0	0	0	0	0	0	0	0	2

## Sheet: IFN-gamma
number	media	RV16	RSV	Hin	Strpn	PHA	RV1B	polyIC	LPS	R848	CpGA	PAM	PGN	FSL	Fla	LTA	batch
1	4.6842	41.8773	6.19227	216.485	7.97074	69.7706	3.50794	7.68971	6.83887	9.70191	8.32036						2
2	3.10573	39.4064	41.1773	3762.92	8.08814	2477.14	29.6032	20.2007	10.7856	8.81944	12.5256	7.68656	26.7643	17.4326	9.08388	7.28293	2
3	1.86828	2.64977															2
4	5.21761	49.2575	14.5037	2550.29	11.6643	311.652	34.5118	9.56488	10.2477	10.7224	12.8621	5.82952	37.7809	19.9965	8.4597	6.04749	2
5	4.00048	10.2545	5.54383	174.661	7.94428	227.856	8.12476										2
6	13.1936	790.79	205.328	838.532	5.50645	1402.96	228.472	42.2021	101.701	297.068	8.15488	7.68656	963.893	17.6184	19.1596	25.334	2
7	3.08485	7.6563	16.7114	19.1265	3.61311	69.5367	3.18117	5.6974	4.8495								2
8	1.07213	36.3497	102.556	767.456	6.07248	281.48	11.4238	257.197									2
9	7.21032	89.5308	51.3447	176.349	7.87939	1493.79	100.151	14.8966	24.3529								2
10	7.84313	105.154	70.5985	874.87	16.2184	275.646	41.3545	78.5525	22.6583	13.4488	21.507	27.2738	178.19	10.1507			2
11	5.40553	12.9932	19.4342	46.4109	17.7436	268.464	3.56597	5.60873	16.3591	8.19992	6.67893	8.397					2
12	7.38485	16.0444	12.8003	522.696	5.37086	62.6792	8.71149	7.1639	18.6328	4.98246	5.07998	4.88465	4.09076	4.78655	3.88876		2
13	2.50409	185.011	265.42		6.11929	1055.4	50.015	374.446	197.187	187.164	36.5667						2
14	4.35427	30.3309	23.4697	53.6733	6.74546	141.123	29.6005	14.7137	18.4335	18.9342	25.9936			6.74546	5.74313	8.13417	2
15	7.21922	88.175	41.3256	1242.38	8.511	410.086	11.9044	92.51	130.095	13.7065	9.97867						2
16	6.55801	40.1426	116.873	597.537	5.43045	811.515	19.2312	111.992	34.0086	8.16402	6.83949	8.09477	63.5164	8.3715	33.2678	52.6476	2
17	5.94523	85.1917	47.4494	153.284	8.71149	676.003	54.8715	51.7299	53.9864	14.0613	11.0023	9.955	380.916	9.51374	76.5282	14.1447	2
18	2.086	17.4285	18.725	72.5345	20.1512	140.53	15.2734	80.8684	36.2629	9.3182	5.65044						2
19	2.3342	82.6726	310.222	787.856	5.07519	523.346	42.4401	227.267	19.3571	97.0272	12.3952	5.22125	50.3315	1.77527	27.5029	70.8264	2
20	4.1846	79.4947	65.3969	1212.89	77.1196	1324.03	179.088	77.3898	40.6293	103.557	20.137	5.27491	72.5635	3.59414	40.1663	15.7232	2
21	3.70664	37.0808	33.5833	45.3956	5.86571	37.435	33.4048	6.47948									2
22	5.64642	142.586	77.9624	1086.55	8.16141	976.993	107.435	62.0231	30.2364	18.8764	21.6658	5.7972	22.1585	5.17759	42.6582	38.1425	2
23	2.70829	2.99599	4.58103	3.62345	3.16782	14.4701	3.96295										2
24	5.83242	67.0139	108.276	187.096	3.33247	1373.91	6.2742	82.3941	37.9726	28.0688	6.81648	12.811	27.7176	32.6552	20.5866	21.8505	2
25	4.67248	127.148	100.196	4411.58	14.6841	2449.34	261.045	101.688	34.3778	40.2221	49.7738	13.8222	21.1041	10.7578	37.604	34.3778	2
26	2.5963	57.3339	15.7784	137.43	2.57398	370.26	30.5226	3.74447	8.98428	46.5613	4.37454	1.76019	3.26833	3.16205	5.9306	2.84206	2
27	3.69362	10.6989	42.1559	35.4316	3.07485	763.286	18.3664	11.3419	8.41543	143.491	6.91449	7.25066	6.57665	4.68353	4.15464		2
28	3.73509	42.7934	108.778	5703.01	19.2651	881.58	11.506	17.3163	29.4625	12.7787	8.97807	3.35203	11.6222				2
29	2.95852	155.725	204.14	686.298	6.40077	850.935	50.0237	424.625	419.279	175.636	16.6491	7.44244	599.904	17.0811	107.316	28.1224	2
30	2.27781	37.3838	37.9867	2862.31	2.5904	619.648	30.4948	30.0952	20.4957	3.52637	6.45482	7.69113	38.8009	7.012	7.90198	17.5142	2
31	6.26629	76.7922	22.341	434.71	11.3111	1056.08	35.1627	20.4828	146.364	34.6723	14.4692	11.8616	72.9897	7.25135			2
32	8.74339	211.281	127.233	4221.67	12.2891	883.13	165.086	166.093	206.223	15.0286	17.1538	11.9417	32.0397	26.6377	156.916	22.067	2
33	5.26934	38.3825	100.528	1312.26	7.89073	987.872	29.6786	9.60954	73.1579	5.7471	10.4107	14.8301	25.5739	6.87548			2
34	3.47266	22.4885	15.259	763.455	2.55657	300.345	13.029	9.16706	7.13078	7.0935	5.66849	6.34559	4.07079	1.60162	5.47968	2.87033	2
35	2.76159	57.1142	39.922	232.157	13.4558	149.84	27.0702	12.1318	29.4158	12.265	13.9809	10.3836	4.499	4.72376			2
36	2.56377	47.7125	36.9693	163.344	3.23437	608.696	15.2784	118.316	113.725	13.4929		10.1116	31.2916				1
37	5.03659	122.367	123.977	500.255	2.45545	285.08	88.9163	274.716	45.0782	6.72654	7.56355	7.51716	27.9708				2
38	3.50844	17.9207	122.738	230.532	3.27736	182.775	17.0253	30.8615	10.3733	4.37577	4.56551	2.84349	98.1433	4.94401	10.5105		2
39	10.0957	772.198	101.847	780.596	5.24768	1801.71	233.409	239.118	249.037	134.769	42.1883	22.248	130.322	5.04953	25.4245	21.2592	2
40	2.24983	93.6882	97.9509	1419.37	12.5707	2436.24	56.2797	23.2059	34.6391	11.7678		7.26749	6.23911	4.2101	9.15466	8.32183	1
41	3.51733	4.99123															2
42	3.38446	247.226	568.851	5766.22	4.61435	2357.2	85.0201	284.242	204.514	10.9994		8.82257	148.426	9.40285	225.771	119.693	1
43	6.14304	50.3155	7.73895	2626.43	18.9342	53.144	124.838	7.2101	327.363	84.6795	7.8049	8.26565	10.4833	7.40868	14.396	8.397	2
44	3.99637	33.2182	8.904	1088.71	31.5169	218.065	3.79952	5.372	6.2026	3.62896	7.89927	4.64592					2
45	0.266867	113.272	47.2872	212.966	7.45559	379.081	19.6156	25.9352	10.7969	53.4806		5.86989	47.7889	6.81196	17.3002		1
46	0	1.21984	11.3728	329.199	5.13366	100.379	3.9296	0	19.6156	7.88121		3.9296	4.79748	5.0802	7.49597	4.15501	1
47	10.4209	351.849	199.511	2044.47	43.3243	5075.56	166.848										2
48	5.44446	91.7657	9.19869	36.5476	3.71626	235.847	8.70801	8.41233	7.91731	6.81743	7.11898	6.91809	21.8926	6.61569	14.7393	7.91731	2
49	5.44009	35.1152	33.3282	2900.1	10.6925	1183.75	81.3498	92.4467	56.7673	34.4358	6.83661	11.2834	64.437	27.8019	39.2407	28.935	2
50	5.03766	5.7605	3.96963	15.6047	1.35343	20.9837	1.95032	4.19577	5.5387	3.05679	4.64592						2
51	3.48857	135.561	118.597	3380.39	24.9586	3180.09	13.7125	71.7428	37.5101	17.0672	13.114	4.55756	24.0719	6.27572	69.0096	14.5073	2
52	5.87241	151.831	62.0781	694.752	69.8989	255.602	20.0464	18.9487	17.2865	15.1318	11.2834	15.6034	9.1962	8.52961	7.57341	9.00424	2
53	5.56489	66.0563	82.8316	69.2468	11.4407	748.294	14.4713	43.301	84.0852	12.9176	26.8401	11.8114	117.178	21.0001	11.3478	13.2845	2
54	4.81322	67.4961	33.3459	591.302	2.37364	639.302	8.39015	13.4274	9.13158	17.8059	6.54673	6.33952	9.467	5.36505	6.8222	6.40865	2
55	3.76078	288.517	115.692	565.483	59.766	2734.37	157.384	53.5059	44.8007	37.2456	28.3393	7.78942	38.6208	14.7489	13.0203		2
56	0	303.35	41.4211	3266.14	17.5626	974.105	55.0378	258.973	553.731	18.9262		8.70654					1
57	9.71653	68.4527	77.2062	141.132	9.84656	751.134	88.8222	43.9673	12.3859	15.0174	14.0955	5.70195	48.6533	25.2306	96.5879	25.5182	2
58	3.97931	123.572	42.9138	232.134	2.43824	319.723	27.4247	37.7313	67.7023	77.2439	13.4089	4.038	85.9907	8.32717	10.4249	40.5859	2
59	28.4077	162.321	304.371	353.051	6.27497	3994.54	24.8047	94.2298	87.6446								2
60	9.01839	467.338	118.73	11066	12.6278	813.555	187.494	37.4093	74.2595	6.5539	22.5465	11.5316	52.976	11.0901	17.977	16.8164	2
61	4.4893	283.458	58.2357	819.308	17.4396	1484.59	114.015	16.3428	152.733	63.4518	17.2555	13.7184	8.79064	28.2744	5.20767	16.7659	2
62	5.57759	72.3838	965.521	1035.84	4.68913	1811.64	62.011	149.081	59.999	16.4345	6.96848	10.5878	24.9357	8.61935	25.0955	50.2525	2
63	5.72256	133.494	29.5867	5775.8	10.3642	413.018	120.905	26.5573	73.162	12.4192	7.49169	8.7149	39.6095	10.5866	28.7345	22.3386	2
64	6.91756	48.1886	526.914	65.7274	7.06133	806.708	21.8767	78.6895	32.8677	13.4629	18.9311	6.68904	23.5731	6.03148	24.8558	10.4107	2
65	2.96583	282.006	264.108	7760.82	18.7472	786.529	103.419	383.692	44.6625								2
66	2.3145	66.309	190.425	1144.88	9.70191	646.246	26.4042	51.7804	20.56	8.18073	5.90229	7.9006					2
67	1.07867	5.71148	3.25735	53.7724	5.94293	17.4166	6.95555	2.80386	7.66873	5.94293		6.74003	8.37456	5.86989	9.21292	8.02251	1
68	0.974831	228.81	480.6	1682.92	63.0789	2577.34	16.5102	141.115	218.478								1
69	11.2105	97.6146	340.648	1891.67	10.7447	1553.17	22.7435	242.36	125.07	35.7608	12.9687	9.73264	23.7711	7.48419	38.118	72.353	2
70	3.14299	151.696	225.048	438.627	8.65812	450.247	107.503	8.82021	4.81404	15.9177	4.53363	3.28636	8.60406	4.02623			2
71	7.81771	152.331	33.6179	1068.05	4.56156	188.17	10.9456	9.10076	24.4917	13.6122	9.58944						2
72	9.3469	303.905	85.2513	1694.39	6.25773	286.934	850.173	18.2542	9.78914	24.9127	5.64966	3.68586	1290.63	96.5544	29.1073	24.7095	2
73	8.42625	149.885	27.24	1239.3	25.6088	542.642	321.695	181.766	123.324	37.7289	13.1365	6.98566	321.34	11.0284	46.7113	40.84	2
74	0	1478.8	745.035	565.885	63.0605		896.22										1
75	6.76394	35.962	133.701	564.576	8.48732	495.528	57.8026	12.5503	18.673	6.52166	11.3815	11.1852	22.8478	7.46106			2
76	3.73104	520.239	64.3767	938.755	37.944	1175.71	39.2735	63.0562	95.3276	41.563	14.4226	10.3559	265.832	74.1637	37.5884		2
77	12.2891	243.168	73.3283	109.563	17.0428	3818.92											2
78	4.9623	96.0314	137.213	3386.78	7.33445	862.301	18.519	310.111	69.8696	181.467	24.2332	6.49192	25.4178	12.6963	46.8327	12.4584	2
79	3.35405	27.8576	17.1414	3241.97	6.13157	787.524	18.4865	35.2373	33.7247	1.48669	5.80539	3.86945	51.033	3.18899	5.03839		2
80	4.04598	12.4305	27.3918	488.285	3.10884	254.898	4.16507	10.989	14.0603	19.8644	3.58612	3.3214	7.92273				2
81	5.6898	50.8382	87.851	3238.87	40.8387	497.747	11.8589	6.71038	5.48412	11.1975	10.3657	5.8368	7.57377	4.14169	7.74535	7.40184	2
82	4.97178	45.179	54.8096	365.388	5.52689	1563.11	37.655	163.925	107.768	54.4709	10.6725	5.19424	173.128	3.39609	42.9743	113.991	2
83	3.61208	503.344	291.768	4601.3	25.4416	2161.15	179.71	301.409	472.584	186.815							2
84	5.33099	12.3739	17.3211	9.51373	4.11626	17.6844	7.30764										2
85	8.78219	291.995	324.157	4529.49	14.3615	2393.09	140.359	184.366	133.645	25.2002	50.1516	18.0821	479.577	12.5187	92.4363	15.9671	2
86	3.24005	1049.92	485.179	517.675	67.5479	9700.32	216.779	85.3479	76.3732								1
87	3.73259	43.3075	177.429	2185.62	27.6636	1215.12	24.076	964.845	1119.38	307.533	20.7183	16.388	90.3074	6.04435	234.942	79.3443	2
88	1.9982	47.3975	49.8946	151.686	4.40643	465.24	22.6125	3.14302	5.0593	6.33988	3.59414	6.19905	4.62512	3.51939	5.91635	7.45542	2
89	0.877532	109.771	29.1818	2041.88	16.2508	12126.1	84.6181	16.7693	59.3827	8.93502		5.04846	20.722				1
90	3.67164	14.1914	13.9288	16.0741	5.7051	196.719	1.53389	9.08996	10.4319	3.40079	12.3996	4.53363	15.9177	3.572	12.2937	8.33341	2
91	4.75701	57.1914	87.4863	2130.51	12.2245	2431.31	42.074	76.1248	40.1233	17.2373	7.75528	5.31335	6.54591	7.95491	18.4622	8.41878	2
92	5.97279	379.26	36.3497	3684.97	7.63399	903.197	44.8459	71.8907	89.2071	33.8711	8.52868	33.4084	119.295	10.4993	48.4102	26.4484	2
93	5.12535	64.7878	88.6289	202.199	3.96907	418.09	34.8638	14.5688	10.9251	7.83038	9.22126	7.83038	13.7843	4.94722	10.6548	9.49628	2
94	4.89491	20.3577	39.3743	837.828	6.4937	474.042	11.1407	34.2577	8.41439	10.8833	7.88815	5.95681	8.9382	5.88945	13.6278	8.08579	2
95	3.68502	7.16806	63.0819	20.8001	3.26002	106.855	3.84009	14.0384	7.83729	4.60649	6.08275	7.50307	7.24257	3.91707	5.36622	9.53459	2
96	6.44099	185.282	146.081	1235.74	6.94491	876.055	99.0345	5.08903	9.47916	5.85195	6.26396	7.82064	27.2987				2
97	8.34316	7.73074	10.0315	207.271	4.95823	173.027	8.82932	6.73867									2
98	0	169.701	59.8145	74.6711	5.38904	2557.2	17.5961	28.5116	62.098								1
99	4.49999	338.81	25.268	1060.69	4.47743	412.78	3.05679	38.3476	34.3876	6.97682	9.86051						2
100	1.07867	215.078	104.447	6438.61	6.96932	576.642	40.5645	33.6353	43.2645	49.0944		5.05897	29.8771	6.36863	23.4302	14.0415	1
101	0	88.2223	103.253	300.378	3.2959	974.585	56.0699	5.84448	11.8486	3.51802		4.34109	2.50774	0.4688	0.126126	8.8133	1
102	0.201842	20.112	19.499	1248.9	3.84712	170.957	1.96178	4.56963	28.4913	2.54271		4.30029	3.20235	4.39028	3.06238	4.16492	1
103	7.74982	230.183	100.764	1079.55	151.991	1535.53	72.6503	265.857	33.2779	9.14495							2
104	1.89897	116.764	21.5328	877.347	5.93649												2
105	8.17394	242.192	136.254	1306.33	15.5793	2365.62	71.4274	345.556	82.7875	388.908	12.8559	10.6564	591.402	14.2052	66.9889	34.4505	2
106	4.11348	11.6965	26.6103	499.259	5.16912	568.046	6.21455	240.113	84.296	35.2979	5.72761	12.5088	140.21	6.49214	53.3455		2
107	9.17241	473.841	367.791	6558.2	64.1621	1272.85	162.396	101.043	28.2088	18.2592	18.9184	11.3598	164.33	16.9317	10.8916	12.1735	2
108	2.76486	8.83494	6.14508	147.253													2
109	0	51.087	106.533	394.335	9.62887	445.735	31.9579	6.37477	14.0245	9.42115		5.94293	9.14339	6.23409	6.45146		1
110	0	20.6515	266.246	384.983	9.14339	1988.72	21.2689	3.42763	10.8651	24.035		7.31311	9.42115	13.2262	10.7286	9.698	1
111	4.48373	114.756	84.5737	1055.92	227.818	2195.91	42.3559	190.667	233.886	28.4814	33.7161	73.5493	50.9481	19.3538	32.2936	11.8479	2
112	3.41863	9.65799	14.2084	20.7789	3.96295	239.12	6.13376	6.5181	4.86033	9.33634	4.97178	6.07874	4.07572	4.58103	3.33911	4.52506	2
113	1.27724	448.157	82.5495	1061.28	4.52487	964.641	37.4902	17.1667	118.342	17.9467		4.3098	8.86468	16.195	13.5595	7.66873	1
114	5.72276	117.284	53.0036	45.2045	14.1829	1090.29	204.1	34.8606	42.5673	11.0869	9.49783	14.9427	11.5773	5.13234	26.4869	4.47511	2
115	2.91267	51.7378	53.5906	1905.23	9.64558	1254.63	9.71705	85.7819	15.0251	25.1661	5.46693	4.94926	19.6441	6.10756	7.49564	67.0189	2
116	5.89401	73.6607	86.2928	1156.17	5.46589	722.786	31.2632	99.3194	122.302	5.7241	10.5376	16.602	12.5378	7.752	10.5376	20.3405	2
117	4.83405	29.5487	34.3744	495.099	6.9704	573.608	133.301	67.7408	4.98722	9.97291	8.00648	5.34657	3.44447	2.68494			2
118	4.25974	288.633	135.681	1447.17	152.844	2503.82	116.527	84.0622	67.5387	46.7711	22.0581	10.6412	331.632	5.20314			2
119	8.42833	362.264	110.182	288.033	55.4468	8036.2	145.773	297.352	286.302	41.3546	32.8734						2
120	1.85602	203.922	39.1209	933.72	3.68383	812.174	106.975	38.1543	34.5585	4.50405		3.57336	9.83359	9.01812	13.7363	10.3909	1
121	0	476.172	97.0986	3257.85	22.2917	1549.61	89.3155	466.252									2
122	12.8907	173.919	89.774	1844.15	16.3401	3552.2	114.591	61.6827	35.253	68.9083	22.9456	6.46616	68.9083	6.85767	41.3041	42.1223	2
123	4.33415	12.551	58.6449	80.587	6.70001	752.785	18.0906	16.0734	32.1633	10.2969	8.85635	8.60016	11.9701	5.46726	4.82015	5.42316	2
124	3.29959	64.7763	52.3065	2540.18	7.79733	754.447	49.6876	9.37432	9.25861	18.453	15.4819	3.56193	12.1633	10.2855	17.1404	8.71545	2
125	7.08796	16.6403	18.2512	172.804	6.52517	194.757	24.4292	61.3305	166.748	6.87448	8.68563	9.28195	9.95954	5.55604			2
126	3.82077	100.381	85.0137	778.17	6.78197	1021.17	26.5346	47.8944	23.8745	38.417	12.8181	13.443	14.6282	7.74703	11.0974	30.4237	2
127	8.07995	114.586	87.9438	303.656	14.6655	1302.1	15.5381	41.1945									2
128	4.90346	16.3999	34.873	2033.2	7.23376	294.163	13.4274	14.0128	22.3499	10.7996	8.45776						2
129	3.04085	90.2193	11.782	2044.84	8.6111	583.868	32.8366	131.74	71.1312	23.4141	14.5121	11.846	10.6901	5.00826	27.9447	7.55793	2
130	2.22481	283.392	208.32	2704.16	17.2078	2169.1	161.117	294.973	337.743								1
131	4.81691	82.407	21.1354	286.977	5.37881	751.888	8.49208	5.44864	16.6763	10.882	8.5607	5.09915					2
132	3.76192	20.4723	46.0947	245.278	6.00605	422.083	8.14869										2
133	0.176374	181.146	495.95	404.512	18.9847	4051.73	126.357	68.9861	263.659	7.23481		5.16219	133.905	19.7526	32.415	16.0951	1
134	1.60697	133.475	81.4887	11629.2	13.4667	996.24	32.2994	74.3424	585.917	7.56371		12.3758	17.6248	7.22437	97.4131	40.513	1
135	3.47823	200.618	65.8388	3659.01	21.1354	763.574	436.032	465.815	199.334	65.3307	15.6051						2
136	1.99341	13.6144	34.8682	36.4853	3.36182	229.837	11.1708	7.74528	87.3681	5.5313	4.49206	11.4713	14.3801	5.27337	18.7102	11.7963	2
137	4.81889	4.81889	6.97682	54.8806	9.24569												2
138	4.22998	133.63	76.5491	2098.11	12.9807	451.517	11.1022	25.5904	42.8047	10.3573	12.3795	10.2894	18.173	8.6475	22.8643		2
139	1.75604	364.101	26.8325	2421.3	5.5956	3518.54	116.951	42.6775	101.284	9.96069	10.6883	5.97997	83.9444	3.69754	17.9255	34.598	2
140	3.26562	104.974	159.587	4163.26	91.5884	1942.4	121.665	30.0773	32.0428	7.2042	9.14274	4.58005	12.7788	4.9549	12.1072	12.723	2
141	4.60282	209.98	41.0079	212.685	5.04406	527.662	9.2405	73.3761	23.4221	48.6442	15.285	8.69199	54.1997	11.3018	41.6364	27.7982	2
142	6.37887	37.1428	54.7874	1206.17	8.09477	495.228	15.8243	22.928	55.7955	14.1104	13.3138	10.0854	14.1766	6.06327	9.60803	8.44057	2
143	2.99048	134.322	9.097	414.53	6.07285	1125.99	20.4806	29.1961	16.868	19.4866	6.0111	5.26528	11.4478	3.15575	13.4106	15.9118	2
144	2.33346	26.3891	21.6313	423.855	2.40319	226.397	2.68028	14.0861	5.07914	7.1197							2
145	5.23627	4.538	30.4757	1701.07	4.33502	547.212	3.84301	37.782	84.5877	5.31143	7.17186	14.3624	39.9949	7.24029	34.9279	14.1636	2
146	12.4896	476.296	134.412	5525.18	12.7369	2135.23	117.262	3697.68	3159.19	318.095	107.37	129.976	108.851	82.3698	38.5759	65.688	2
147	3.63125	25.2646	8.80626	485.708	3.277	137.962	5.38083	8.94178	11.4328	5.65801	8.6028						2
148	5.79636	2.7063	5.24198														2
149	6.20121	15.9419	107.091	611.809	4.00048	1074.91	30.9376	113.432	69.0369	6.38738							2
150	1.84257	58.5255	54.7355	393.762	6.97865	635.588	42.4748	11.0023	23.1939	10.9156	10.0429	8.53172	6.22993	5.65938	20.6961	13.391	2
151	6.27758	6.96639	8.39912	20.4032	7.17186	130.188	6.89784	4.33502	17.4608	5.79636	6.6233	6.34823	11.1649	4.75463	6.27937	6.00359	2
152	4.26354	39.6335	25.9186	670.624	5.16947	564.467	13.1639	8.42131	8.22156	9.74178	9.28172	8.42131	6.53716	6.87712	5.78301	3.59903	2
153	6.36009	142.605	33.7618	893.787	4.18831	647.893	19.6089	131.679	167.792	49.14	17.3925	7.85401	3.50927	6.01682	16.6896	37.6745	2
154	2.84946	16.1458	27.7748	633.481	5.79636	104.082											2
155	3.56783	56.4301	65.4026	24.8715	3.29679	197.729	33.8621	16.6343	13.1056	34.5451	14.1469	4.91581	16.3326	3.36535	4.24739	9.68711	2
156	6.17602	64.5171	16.1458	479.107	15.7503	185.895	78.5979	34.2286	181.352	7.85479	11.0978	5.86547	15.8822	6.55459	11.1649	15.6844	2
157	5.71361	45.8752	139.762	444.787	6.32808	1689.59	26.761	20.6853	67.8539								2
158	8.61626	48.7027	42.1111	2215.7	6.57285	818.397	26.4739	27.9083	32.1608	22.0135	25.9937	7.21032	96.9555	11.4537	16.9361	12.7183	2
159	6.94488	591.063	28.5508	660.454	7.46707	596.732	35.8408	31.0834	24.2091	10.8742	9.42059	11.4127	12.9217				2
160	0.809577	591.495	365.612	230.345	4.28665	3138.69	24.4113	111.756	175.54	1.99009		17.3047					1
161	7.40184	140.572	29.0168	4703.49	16.3258	1166.53	34.2995										2
162	5.86267	15.5862	18.2512	1593.44	6.78729	311.548	6.87448	11.1361	23.8807	8.60016	9.53652	4.75241	10.2126	14.6895	18.5719	7.30902	2
163	6.11966	392.063	724.01	2560.06	46.0456	4015.9	181.297	78.6544	29.5487	10.2822	24.0322	5.30702	143.471				2
164	2.24628	408.849	335.38	1728.84	3.90393	12662.5	144.358	231.994	132.199	19.8085		6.89806	20.0956	19.1852	92.2285	8.04155	1
165	0.354299	91.4973	628.497	9639.8	10.6227		23.8077										1
166	3.62088	301.746	123.554	2733.96	31.4427	1946.67	64.2742	205.837	83.0764	31.9629	11.0888	5.45163	56.8002	7.42139			2
167	3.81255	172.879	396.389	1644.2	9.27855	1919.78	17.0419	466.471	369.348	19.8974	16.7428	4.98598	29.6307	13.5005	157.024	69.2948	2
168	3.28152	152.84	249.88	3587.68	6.27033	4823.07	29.1566	19.5829	13.1666	25.4617	16.9762	14.6609	67.9461	10.0017	11.7904	9.06438	2
169	5.31143	27.1965	15.0901	800.333	5.24198	437.152											2
170	4.24856	153.579	334.208	3858.1	43.9412	2688.47	59.2985	663.907	341.979	31.9732	30.5964	10.5364	55.707	15.8007	185.008	108.194	2
171	4.41349	34.4963	241.763	324.54	4.48172	1453.82	38.9588	94.3798	136.317	9.79793	6.34752	5.8212	46.4583	5.2898	58.4647	75.7869	2
172	5.58877	17.4608	13.6329	592.285	4.89411	184.126	8.05912										2
173	8.97689	302.061	728.042	1459.76	23.8774	2495.1	115.429	134.162	108.63	89.2262	24.6504	14.3923	127.458	10.7823	84.7496	25.7289	2
174	0.386333	145.355	205.156	1239.31	7.12411	7820.63	51.6506	122.858	188.646	16.8728		7.73138	89.6713	3.25581	62.1915	18.2657	1
175	2.75649	104.711	132.692	2056.54	34.608	1644.46	78.8914	122.625	33.4063	96.1062		4.15819	37.6518	8.65501	50.6149	22.0901	1
176	5.57016	29.3254	102.88	919.121	7.50697	359.736	16.915	17.247	16.3047	47.9443	9.40792						2
177	3.44174	6.20108	11.2628														2
178	11.7821	24.2207	70.8757	924.264	37.0286	2244.17	35.3742	263.106	643.126	20.2757	40.4477	18.4936	95.1147	12.5424	52.7592	117.194	2
179	1.06796	171.734	536.775	1308.73	8.19638	4538.45	71.7106	134.327	52.0179	7.41966		5.89752	80.3183	5.84448	24.9284	19.4251	1
180	3.85628	23.3359	36.6423	428.513													2
181	4.42746	84.5425	62.4065	798.13	7.56706	209.173	47.9443	8.58154	16.5824	6.29429	5.05736	9.93528	47.0957	6.78197	8.22495	5.36921	2
182	4.8974	150.361	21.403	928.487	10.0429	115.958	17.9106	11.5203	27.7734	10.4806	7.80672	7.53224	9.2475	7.44042	6.69938	6.41833	2
183	11.3236	13.185	15.6642	21.7368	5.94438	30.9994	8.397	5.27187	1.80739	2.51943							2
184	4.35133	11.5597	31.7856	5806.88	6.87301	384.923	8.43177	66.6865	89.5308	5.84857	8.7611	8.87055	9.08896	6.64704			2
185	7.35947	59.9991	25.8646	296.652	11.6871	453.275	51.4506	125.515	101.86	45.593	13.2001	16.5066	49.6227	8.82932	41.2179	26.1849	2
186	3.05316	164.382	440.708	701.356	6.59801	797.909	90.1741	29.2439	109.588	41.0816	9.58792	5.56964	43.6401	7.51644			2
187	6.26688	87.1658	135.599	641.355	6.08854	643.477	57.0829	16.4331	50.1048	11.7977	16.1763	10.9285	24.2697	3.96343	8.61633	8.61633	2
188	1.21815	38.1996	106.362	836.134	7.52671	1015.84	9.42115	403.586	84.9975	30.0761		6.52374	14.4218	4.23407	20.1896	72.8987	1
189	2.82943	9.03829	7.57374	19.9018	3.60027	141.418	7.61568	5.29988									2
190	3.41479	358.089	260.763	2617.69	30.0974	5132.51	430.725	79.1288	68.847	5.38904		7.29012	25.4187	8.93502	34.475		1
191	6.90858	104.281	91.6909	100.445	6.32271	460.161	44.1294	20.0225	36.6257	31.9965	11.7634	10.0668	36.7532	11.2504	17.7433	13.1429	2
192	2.41713	145.689	116.016	633.773	25.7767	6431.68	35.0275	230.133	104.213								1
193	2.30869	3.55756	19.8608	11.619	2.70049	229.072	8.28588	5.29988	16.5354	3.17259	6.0179						2
194	3.94809	228.558	92.3952	4453.12	63.1089	3728.9	190.614	107.04	37.0803	13.4802	17.8815	6.07322	24.9396	9.69231	11.4062	7.50724	2
195	4.90046	28.6434	40.9078	600.527	6.35546	876.68	15.021	19.0617	28.223	11.8461	7.26612						2
196	6.17803	104.119	163.151	612.855	1.9163	533.484	21.8898	7.0938	61.5611	41.7681		6.3598	14.7011	5.75456	4.94002		2
197	6.84583	285.632	148.226	504.175	10.4482	1215.8	26.6112	217.773	134.81	58.8356	30.8854	42.2788					2
198	5.73761	15.7763	12.6703	745.219	6.01433	261.777	6.10786	13.4339	114.528	11.5567	10.1669	15.3615	11.9007				2
199	1.56044	57.8932	41.8102	1383.65	6.7909	1035.2	33.467	8.2945	4.33606	9.82233	4.41757	3.1437					2
200	6.50049	435.336	145.899	1020.93	10.1349	1540.29	227.233	72.2663	340.871	77.722	32.3182	22.4937					2
201	8.62404	80.432	72.1945	1034.01	9.46666	796.255	61.9692	48.5922	98.4578	134.834	18.1715	14.0604	32.0263	8.68315	16.4748	31.0047	2
202	0	150.221	187.145	249.182	19.6043	1868.24	71.1341	17.2511	10.0979	8.30502		5.36135					1
203	0	0	71.0169	381.91	7.56614												1
204	11.0284	65.7411	22.0135	221.633	6.64704	280.547											2
205	1.21815	11.8227	31.8631	202.63	6.30664	449.617	2.27954	9.39091	15.7374	3.3902		8.72497	17.4297	5.3557	6.59592		1
206	4.90565	5.15447	3.87525	294.469	5.01371	87.9531	3.29629	8.59286	6.40865	6.75341	6.8222	6.9596	8.45776	3.94712			2
207	4.08364	65.5493	6.44432	209.518	5.51798	281.011	4.89599	5.67289	8.02413	9.4372	5.36284	6.03353	6.44432				2
208	6.44701	87.9121	28.6515	1196.07	1.77527	643.737	396.363	224.38	196.06	5.36685	5.43949	10.5388	10.7741	10.6566			2
209	2.35589	3.04401	6.14438	32.0739	1.79318	24.6409	0.383441	5.29988									2
210	7.06592	34.3957	19.7193	295.369	7.91731	187.655	17.9825	21.1706	11.5218	22.2528	19.9012	11.5218					2
211	3.5189	6.41206	5.3315	95.9961	5.03368	7.57341	7.1881	10.4159	17.7167	3.72411	6.3145	12.4577	0.832182				2
212	9.63229	14.0716	56.5421	704.816	6.76014	430.272	8.65149	30.7512									2
213	1.77057	169.821	112.028	972.335	9.9256	704.415	44.5902	9.097	8.14127	27.3249	14.2678	2.35815	48.9772	4.19104	9.68954	6.0111	2
214	4.45709	67.6693	114.774	1194.37	7.70836	499.166	94.2811	40.5239	29.3041	12.6354	14.0282	12.5135	7.45126	8.4744	5.02199	5.8212	2
215	3.42993	10.6938	48.7793	678.662	3.56193	1831.05	18.1853	64.4055	40.9017	3.17182	5.57262	4.20164	39.3356	6.30372	17.5409	39.4827	2
216	2.74266	8.24403	15.0112	5.42675	3.60027	465.022	3.60027	7.78336	23.5807	3.60027	3.4721	4.45206	3.34382	1.05036			2
217	0	83.7963	141.078	7201.94	2899.53	5.47439	12.8261	100.641	210.361	36.3137		12.3113	78.8813	9.83444	60.7245	36.6607	1
218	0	97.0864	275.681	581.221	7.13987	2361.57	8.32183	61.1836	150.945	9.73265		9.5679	4.74822	8.61432	12.4907	8.65602	1
219	3.3177	36.1982	50.7121	1021.49	3.4721	632.855	7.44791	15.7531	21.3343	5.5958	4.96118	5.1306	6.60763	3.98413	6.35505	5.29988	2
220	4.41643	159.683	139.361	988.405	8.99569	799.24	71.9072	19.6081	19.2257	20.3161	65.0726	12.533	30.9452	38.315	66.5223	30.6324	2
221	2.28903	13.2763	37.1266	300.643	7.90906	405.975	24.6409	51.8733	12.9867	4.96118	5.34218	9.78917	8.49504	81.9596	2.82943	26.2697	2
222	3.39529	97.1406	451.553	2031.79	9.23231	2693.42	27.7229	177.03	108.034	17.6355	17.8815	13.7303	138.109	13.5428	67.4329	33.5385	2
223	6.15416	67.8248	13.1911	40.1563	46.6078	2098.02	18.6251	40.7726	53.8651	10.1418							2
224	2.05305	10.756	17.0734	464.173	4.33606	77.8647	9.90031	4.21363	3.59846	4.09102	4.13191						2
225	5.04134	64.2906	55.0974	812.629	5.90112	661.58	7.58613	31.5744	18.3058	14.1794	7.5305	5.73058	11.9996	6.12788	9.34987	10.1126	2
226	8.02077	265.445	460.133	298.981	12.1981		134.777										1
227	3.69173	3.16205	6.49557	1183.06	5.31107	233.565											2
228	3.83902	325.379	437.407	2271.19	21.2408	2806.8	186.763	257.443	230.073	17.0624							1
229	2.64343	39.3898	26.0095	1589.48	60.9377	697.088	11.9941										2
230	1.70056	122.743	52.1641	1010.52	6.84565	1774.42	38.5498	98.7711	64.0345	26.6653	25.1731	7.2042	20.209	5.1411	31.7916	16.8939	2
231	2.77473	526.674	47.8418	350.216	5.24724	609.406	76.738	86.5156	115.733	183.448	9.62415	12.1812	24.521	2.95218	30.9466	11.686	2
232	1.60787	7.75528	23.4649	120.524	6.0013	528.371	3.11401	8.55084	14.6975	5.45163	6.81648	5.10525	6.68134	1.68657	4.96604	3.47731	2
233	4.86385	408.733	487.888	2993.27	9.07102	1099.73	195.168	999.489	686.954	90.031	68.9235	75.7546	107.275	90.9225	73.5094	49.9583	2
234	2.81072	20.912	31.5661	914.372	14.9845	1452.03	31.2731	10.1341	15.0608	6.55192	8.05815						2
235	1.2051	211.027	58.3272	5044.41	4.4417	1130.66	17.5626	604.468	251.234	4.6555		5.15063	53.5376	14.8654	87.8251	139.434	1
236	0.13975	29.0028	112.919	743.423	4.08303	194.545	4.37021	9.13293	39.9404	5.64101		7.15631	4.01092	4.6555	7.63139	5.78032	1
237	2.96236	46.898	42.7305	422.914	2.05245	341.97	16.4814	5.85211	10.5674	15.259	6.48885						2
238	7.10464	16.4854	9.16817	104.394	3.4123	196.197	2.60161	5.86949	4.53738	6.19543							2
239	8.87397	125.416	106.442	4707.25	8.95175	1259.81	42.6	214.964	486.874	8.02135	7.9545	14.0526	58.0901	7.8876	29.7209	27.0019	2
240	0	199.066	224.728	677.857	0.878676	2300.6	4.79748	191.005	14.5487	7.29236		3.72115	70.6471	6.54075	4.51308	17.5626	1
241	4.68509	17.8909	44.6495	776.272	8.2199	152.315	24.5809	99.8363	55.0855								2
242	5.31626	6.34567	26.4844	332.205	21.9504	255.882	10.0429	8.62167	11.0023	7.80672	8.80116	6.32423	8.71149	7.6239	6.04066	5.27417	2
243	7.86453	55.182	52.3371	226.639	29.6266	254.813	23.1227	39.0357	187.99	31.4082	17.2926	16.7316					2
244	3.74416	38.1877	17.4381	1763.12	4.06014	182.831	6.49557	4.00762	4.06014	29.1965	4.06014						2
245	0.286906	43.1117	62.6133	1014.79	3.73895	321.693	57.6487	5.33363	33.7808	3.73895		6.00347	4.28665	2.79134	8.04155	5.31179	1
246	4.10252	33.7285	12.3916	36.408	5.48971	237.46	11.841	9.1702	8.41085	5.8212	9.42182	5.62255	11.9023	9.79793	4.20903	7.64417	2
247	7.59733	105.695	228.536	6474.44	7.0981	5639.06	178.259	518.934	550.518	166.687	18.1455						2
248	4.46648	417.817	245.274	730.593	46.6053	9553.58	132.539	180.822	224.796	9.42365		6.34521					1
249	7.02854	225.638	65.7631	1370.6	64.2564	1616.45	17.597	47.4586	32.2451	34.0867	22.067						2
250	5.68827	36.8778	47.2743	775.111	9.0268	696.392	13.2945	34.9073	46.2367	13.8703	11.2198	10.5492	9.79052	5.99819	17.3667	15.2606	2
251	5.74658	306.655	73.8363	1915.41	2.60161	782.171	43.0067	121.917	347.851	25.8442	15.5195	13.87	11.7486	13.5077	46.5529	41.218	2
252	3.04597	49.5242	15.2042	787.129	2.71113	165.308	46.2369	6.22568	7.49176	7.69015	7.75619	9.7846	4.32257	2.28013	5.75456	2.20773	2
253	5.13583	70.5195	114.206	2084.04	15.7401	1424.92	38.6392	85.65	118.319	49.8884	11.162	4.63422	5.82477	27.2713			2
254	4.04627	44.2557	267.598	433.928	4.99138	638.291	22.2905	11.843	21.5235	5.1353	5.99232	6.41703	328.402	5.20714	23.564	9.53969	2
255	0.127298	64.0873	12.6434	10.683	6.23335	1216.92	6.06525	5.95298	24.0628								1
256	5.419	177.884	123.234	1125.69	42.1909	712.642	74.3953	22.466	33.4048	22.2816	20.9867	7.22338	9.09084	5.7972	4.3419	2.91788	2
257	7.27381	62.755	17.9825	814.338	9.68689	818.385	49.1491	632.186	166.616	79.2043	17.7988	14.2707	558.766	9.00273	128.418	52.6428	2
258	3.51569	12.0713	11.5694	315.378	10.756	299.681	3.26806	105.694	71.6737	34.9981	15.0608	2.01056	14.9845	3.1437	18.0937	39.7877	2
259	3.06064	68.5853	40.3661	167.412	7.426	939.226	118.369	57.7514	78.2486								2
260	4.0497	32.8315	26.7171	4232.49	6.75767	226.144	15.1119	12.2435	10.4293	11.4705	10.7777	8.30474	29.4884	6.84984	4.19706	4.09892	2
261	7.36833	469.279	32.5746	9624.39	69.7473	927.126	191.351	324.484	235.659	14.8071	17.9072	15.4895	467.578	7.29866	155.271	195.653	2
262	11.2881	12.8548	25.8055	45.4462	13.0106	59.3034	14.0955	12.8548	8.71163	5.52984	10.0074	10.3281	9.52396				2
263	4.39741	18.0083	16.89	950.778	4.3456	1329.32	39.2291	40.6316	197.168	119.547	7.12854	10.6077	50.0542	7.19321	52.5762	61.8236	2
264	13.6883	16.7202	53.2025	804.126	6.54673	850.248	20.6554	44.0249	35.6574	22.1622	8.45776	5.22474	14.5315	6.0624	11.5269	14.9841	2
265	1.67823	62.0332	236.193	2325.1	28.6515	506.58	10.0516	15.7256	12.1964	3.5854	7.64469	6.58803	10.6595				2
266	2.60078	172.609	171.35	1615.11	5.82203	216.016	41.5933	10.2381	13.4378	11.91	13.9441	5.48406	8.41439	5.61943	3.55876	3.97675	2
267	3.61833	455.25	22.5693	2.49491													2
268	4.14436	9.46966	49.5575	467.849	5.0357	862.539	3.69343	40.0669	56.5277	6.74894	7.35443	5.38254	85.9049	4.61625	24.7127	14.3223	2
269	6.1075	211.79	22.0132	2615.34	2.37479	549.123	113.368	163.629	323.42	357.631	18.968	7.39963	6.94185	7.67257	16.1898	27.2587	2
270	7.66967	131.941	87.4375	786.528	8.66322	416.838	168.727	33.9611	30.176	101.42	18.238	9.81582					2
271	2.68531	12.649	10.6007	564.676	2.97746	126.723	8.60907	59.0624	58.3119			8.54047	2.28036	1.15446			2
272	5.06014	52.5084	27.622	191.135	4.11938	195.942	32.0868	7.48222	7.39567	41.9162	12.9645	5.20017	4.84224	7.04857	33.5377	17.93	2
273	4.82	511.27	110.754	5288.66	35.9819	3354.05	220.891	32.1015									2
274	1.76614	29.9667	107.227	424.662	0.930278	444.437	3.30315	4.15006	1.60783	2.90212	4.37346	3.36011	39.5115	2.02647	3.86945	4.206	2
275	3.90744	163.452	149.883	387.818	2.14475	1164.94	133.171	122.331	21.9879	4.87285	7.26283	2.20369	28.4341	2.3212	6.29414	6.07731	2
276	5.53955	272.121	185.308	1012.12	10.7322	548.489	59.6396	69.2994	96.1621	14.9769	11.7719	7.82745	407.038	6.95362	8.42779	8.29469	2
277	4.66076	52.9675	17.618	3415	7.93671	166.675	13.2489	12.4168	44.5108	4.04774	7.47481	12.2243	18.8717	7.2101	60.8198	20.9917	2
278	1.60095	3.45394	4.49199	239.497	2.67445	6.53298	9.20385	5.32838	4.07079	3.84009	5.63076	1.23636	1.64191	2.31992			2
279	3.66965	27.7667	33.0078	922.7	72.6071	1639.26	9.8756	26.6169	24.6612	11.0179	14.8268	7.87418	11.6635	6.67562			2
280	1.80108	7.27982	6.60786	126.871	2.71369	94.1061	2.47782	10.0845	4.72085	0.823531	4.56834	2.4384	4.18588	0	2.98751	3.95553	2
281	1.54416	185.063	323.343	1325.13	10.2199	2539.74	49.84	156.141	146.577	207.228	18.3766	5.26528	181.736	25.3876	74.837	62.5797	2
282	0	8.91352	44.309	667.253	24.3502	1417.01	4.15501	95.7024	51.1955	6.05794		7.29236	64.7226	4.72655			1
283	8.0217	211.932	213.56	742.99	6.66934	718.523	124.716	16.9317	154.887	8.3891	32.3478						2
284	3.22659	91.9136	44.423	1537.06	21.5748	1498.89	13.1411	73.2889	64.1693	24.3849	7.932	4.36064	25.4446	4.81906	10.5069		2
285	7.96411	512.336	740.844	4537.96	12.8548	1922	156.164	94.7459	280.89	22.4776	22.3317	17.4446	85.7184	8.05524	133.368	133.25	2
286	8.02692	609.4	322.52	3643.61	47.4696	6965.9	856.306	344.75	258.478	107.762	90.3215	10.7823					2
287	7.76193	61.3682	65.6905	1895.84	16.8212	380.029	61.1314	10.3956	34.8606	52.1985	4.58546	16.6346	56.2088	6.62686	58.4385	15.415	2
288	6.73806	30.756	48.1476	1849.67	7.44911	680.414	20.5362	119.126	29.1953	16.2202	14.6709	8.54809	42.4381				2
289	5.47701	133.843	59.6365	4336.05	13.1786	2277.99	68.2358	1277.33	510.343	263.545	29.622	6.2408	831.795	14.6709	137.967	44.6661	2
290	2.25874	18.3374	11.6154	27.4247	2.26251	206.682	15.7376	11.5123	15.637	3.86945	4.3177						2
291	3.61464	4.59582	7.33445	8.00143	4.59582	9.80836	3.43848	6.32213	6.23706	5.20645	6.40708	4.94569	4.06585	2.7068			2
292	0.604479	180.765	133.422	1449.47	40.513	1197.87	60.9992	304.578	138.27	16.9393		4.72655	8.40244	3.73895	151.946	30.839	1
293	3.0655	139.157	44.3142	187.069	9.2774	278.651	24.7646	3.87859									2
294	5.99048	88.5981	70.5138	510.963	5.44884	565.446	20.2966	7.18225	10.7345	4.80268	10.6606	6.79317	9.01739	7.41448	6.94912	7.79961	2
295	5.71812	255.722	17.395	80.866	7.02693	1014.94	36.9444	17.6041	15.2159	15.6405	9.99233	3.22123	3.97976	6.71504	2.96377	7.49169	2
296	0	294.137	235.225	59.4396	10.6882	3283.79	57.6949	21.6668									1
297	1.2268	955.81	726.278	4760.69	95.7869	16931.8	461.2	1606.16	1171.14	121.561		199.598					1
298	1.92437	84.3407	63.4776	925.715	5.2648	883.776	70.5849	42.461	18.6134	18.7202	12.8903	8.20943	14.6057	5.81748			2
299	2.02415	49.9199	125.224	1357.34	5.04377	339.451	28.1061	6.16212									1
300	4.28168	58.6261	81.6918	2301.03	5.45837	709.339	18.4699										2
301	3.82174	103.843	79.2977	235.922	13.8413	873.483	70.5239	70.9538	64.0497	18.0763	12.6325	4.41298	10.1393	2.59272	8.74493	15.8262	2
302	4.84797	249.882	281.42	184.869	2.68494	1470.39	232.659	14.3747	5.41813	9.83869	7.80031	5.77447	12.5554	5.63222	7.93782	2.21842	2
303	7.03509	86.8318	136.066	344.505	3.4123	908.729	14.9488	7.8698	4.45238	6.27652	9.79885	7.31793	40.4126	5.86949	3.58851	3.93729	2
304	2.89719	470.136	1044.22	1254.46	13.3975	6993.15	177.595	583.654	93.533	305.952							2
305	6.06482	136.171	83.7084	998.852	8.18265	547.594	17.3545	122.341	53.7129	29.9661	6.92008	7.15918	134.238	17.0741	24.1829	18.331	2
306	2.0598	3.38793	28.5278	27.3553	2130.69												2
307	2.06963	420.556	84.7157	79.5107	3.09039	1206.6	92.8979	15.5462	16.6946	86.8858	29.5671	4.71609	58.1239	46.8433	18.6744	15.9096	2

## Sheet: IFN-lambda1(IL-29)
number	media	RV16	RSV	Hin	Strpn	PHA	RV1B	polyIC	LPS	R848	CpGA	PAM	PGN	FSL	Fla	LTA	batch
1	18.1314	25.0625	6.07941	0	3.6065	3.6065	8.32883	10.4417	0	0	2.21286						2
2	21.6536	8.32883	31.5795	2.21286	29.1765	25.8973	25.0625	0	28.3652	28.5703	0	0	9.25715	0	12.5972	14.1909	2
3																	2
4	10.391	14.3994	18.1127	0	0	0	0	40.8076	0	19.0122	3.6065	0	0	0	0	0	2
5	0.306052	4.2497	2.80663	20.9866	14.8247	15.3995	28.9641										2
6	0	14.1909	33.1852	10.1148	25.1684	20.9412	17.2648	0	48.0647	14.1909	29.2394	22.3701	27.2212	1.19646	0	0	2
7																	2
8																	2
9	0	4.94159	23.1542	22.6153	32.0557	17.1045	33.0758	11.8944	13.0787								2
10	7.88123	5.76609	8.1154	0	16.4108	19.5732	5.76609	0	0	0	24.4114	0	11.7306	4.07457			2
11	34.1568	25.5084	70.1168	77.2485	61.0107	49.7417	53.5451	66.5017	43.9343	75.4772	66.5017	57.3					2
12	29.2856	21.1135	91.172	27.6537	87.7296	62.8506	85.9992	71.9116	27.6537	84.2625	0	96.292	61.0107	0	20.5877		2
13																	2
14	25.3013	15.8909	0	11.0465	17.2091	21.6552	4.7539	0	57.3	16.5443	45.8848			47.8203	21.1135	27.6537	2
15	16.5531	0	0	11.7652	7.25978	0	0	0	0	35.6047	15.8909						2
16	54.2982	26.7582	44.4727	0	0	0	91.3702	11.7883	0	46.8351	0	0	0	42.076	23.9916	95.269	2
17	0	8.94713	0	0	38.4914	3.26052	0	16.1732	56.3526	0	0	44.0147	76.2291	6.25577	0	26.8426	2
18																	2
19	0	63.6316	0	0	10.0349	78.5887	0	39.3419	0	10.0349	24.1761	76.147	0	0	83.4185	0	2
20	36.5271	0	8.72982	64.7801	0	64.7801	63.1028	66.4428	0	0	19.9278	22.3675	0	0	24.7201	57.9766	2
21	0	7.54282	0	0	10.6586	27.7242	0	0									2
22	13.8621	26.2686	31.9864	0	37.4652	34.752	44.0531	33.3761	15.3962	17.0431	34.752	0	38.804	1.55747	45.3413	0	2
23	3.18382	0	0	0	0	11.3575	6.14838										2
24	0	0	0	0	0	0	0	0	10.2976	19.3887	0	0	0	0	0	0	2
25	15.4619	18.3006	0	0	0	21.4533	0	19.7897	29.3579	32.3688	45.1833	0	0	33.8483	10.8091	23.0855	2
26	0	0	12.1737	11.3466	0	0	3.10092	0	19.9777	0	0	0	0	3.34458	0	0	2
27	2.23275	0	20.583	0	12.3849	25.0762	38.7629	10.5789	0	25.0762	40.0532	41.3323	26.5244	43.8588	36.1462		2
28	0	0	37.1993	0	19.4148	28.01	0	6.84291	0	12.7567	34.9511	11.3441	0				2
29	0	18.3006	0	0	16.3036	0	0	29.2221	0	0	0	0	0	0	56.736	0	2
30	0	20.5659	0	13.7706	8.83328	10.1116	0	16.0993	27.9477	1.47252	0	0	0	12.576	0	0	2
31	48.4359	19.7897	0	0	0	10.8091	4.37981	47.9028	0	24.6896	58.4309	74.6176	0	21.4533			2
32	14.737	42.1901	52.4237	52.4237	80.8758	38.6571	74.7775	38.6571	45.6576	0	80.8758	5.68194	23.6482	17.4754	66.9926	60.6157	2
33	28.3052	0	30.2116	25.3846	20.3367	5.87331	12.1374	0	0	17.7052	0	5.87331	0	22.8925			2
34	6.4033	0	21.0304	0	0	7.17644	22.2188	0	13.5167	5.60828	2.06426	0	11.4978	7.93105	0	12.1791	2
35	0	0	0	0	22.217	21.6503	16.281	17.2026	205.763	190.826	24.221	25.8973	11.4602	14.3994			2
36	0	11.4662	0.742449	0	2.39469	6.22656	0	0.742449	0	0.742449		16.3201	4.89702				1
37																	2
38																	2
39	6.48677	22.9527	0	0	29.0866	15.266	0	7.85989	0	0	0	14.6862	15.266	9.17983	0	0	2
40	0	11.3575	0	0	13.7706	25.8844	0	0	0	21.6503		0	23.7868	0	0	0	1
41																	2
42	51.3068	60.1372	48.9745	56.4478	43.2751	37.4797	37.4797	0	12.762	12.762		23.4589	65.6193	19.274	12.762	48.9745	1
43	0	0	0	1.86157	10.3168	11.0465	13.8639	17.2091	0	0	0.652595	8.81929	0	10.3168	0	5.61729	2
44	0								0	0	20.0316	0					2
45	0	8.1826	0	0	0	25.5155	502.48	47.0845	14.9709	6.22656		0	57.842	41.9184	0		1
46	8.24039	3.23821	12.3137	0	0	0	5.61524	0	0	0		17.0542	0	0	0	0	1
47	73.2357	58.9982	49.0669	42.1901	5.68194	92.7769	0										2
48	6.92863	24.9982	0	24.9982	27.1916	45.877	2.5653	0	24.2552	7.2545	18.0506	0	30.743	0	15.5719	8.2784	2
49	59.7631	26.8426	20.5877	47.6111	94.993	3.26052	0	6.25577	0	6.25577	34.7093	0	24.798	0	0	30.8324	2
50	0	11.509	2.94664	2.94664	0	0	4.43816	16.4203	4.43816	0	0						2
51	4.17863	0	0	0	85.4361	11.7883	0	0	34.6472	0	64.7573	95.269	42.076	62.597	32.0768	0	2
52	0	0	0	0	0	10.1397	0	0	0	0	51.2726	44.6671	0	53.4158	0	0	2
53	0	0	0	0	16.6669	90.439	0	0	13.5259	0	51.2726	35.3522	0	0	0	0	2
54	25.2423	0	18.1673	0	2.137	0	4.0544	0	0	8.85349	0	0	0	0	0	0	2
55	12.8027	14.2426	40.0404	0	14.7602	55.4855	0	0	7.91913	0	31.702	0	0	0	0		2
56	1.96963	0	0	0	17.2039	0	0	0	0	0		0					1
57	0	29.1898	21.9396	0	0	0	25.6184	39.4196	21.9396	16.8195	29.1898	49.1175	0	23.1792	42.7024	0	2
58	0	0	10.7702	1.13866	9.98357	12.3171	29.9443	10.7702	27.9408	8.379	0	0	4.13725	0	0	0	2
59	46.5013	0	0	0	19.4454	48.0118	8.55189	0	0								2
60	51.9122	30.8725	60.9876	35.3118	8.8087	0	1.68812	50.5845	0	38.1952	47.9028	69.7388	0	21.4533	18.0906	38.1952	2
61	20.5284	0	24.5153	28.3237	82.666	0	0	0	3.48667	37.2766	40.683	35.5399	22.5472	33.7784	42.3556	0	2
62	1.04349	20.3367	26.6097	0	43.7884	32.5587	16.3559	0	0	29.0224	0	39.3859	30.2116	0	0	14.9808	2
63	0	52.4221	20.4866	7.93957	16.5763	36.4485	0	22.3764	0	70.2057	0	27.843	71.6376	26.0509	0	27.843	2
64	0	0	26.6097	30.2116	0	45.9517	0	4.08544	5.87331	0	29.0224	0	0	0	9.13123	0	2
65	3.87077	26.1286	22.2505	15.3676	54.7122	20.9212	0	13.9046	0								2
66	2.80053	26.0945	10.6397	0	0	0	16.3708	7.12277	4.80313	16.9756	0	9.96144					2
67	7.71505	14.071	9.97661	0.742449	0	2.00691	25.1382	10.5766	0	3.85935		4.20988	4.55561	7.51005	0	0	1
68	13.6867	0	0	23.1442	9.18689	15.3237	16.7911	2.19441	20.3756								1
69	2.88304	0	15.1081	0	3.1692	0	26.1694	0	0	15.1081	0	136.589	11.7306	0	18.3231	0	2
70	0	32.152	0	0	0	0	0	20.0316	0	20.0316	1.14029	0	0	0			2
71	8.20419	22.2722	3.85212	0	14.5468	10.3168	9.57486	19.1438	10.3168	1.86157	25.3013						2
72	0	0	4.43816	0	10.4509	0	0	0	0	0	0	0	0	0	0	12.5374	2
73	31.4394	31.4394	2.5653	6.1886	30.0423	2.5653	14.7215	6.1886	16.4096	25.7351	36.2022	47.1225	34.1837	21.9867	24.9982	14.7215	2
74	0	0	2.54767	7.46543	0		0										1
75	25.0686	0	32.7837	61.452	54.6301	0	47.6111	0	0	0	18.4102	36.6113	0	0			2
76	15.0865	0	31.9903	26.4392	0	0	0	0	0	0	9.25258	0	0	0	35.5399		2
77	36.8635	65.4117	50.7515	55.7327	26.9155	15.3815											2
78	21.4012	0	11.1806	16.4245	24.2948	19.4361	10.0866	30.8425	1.4938	11.1806	27.1326	36.2752	31.7583	20.4225	43.3184	23.3369	2
79	10.6407	0	7.00399	26.5169	0	0	27.9263	0	0.7368	0	0	0	0	5.14793	8.65023	0	2
80	9.51325	40.0532	0	8.68407	70.7091	0	43.8588	17.4345	46.3463	40.0532	0	12.3849	0				2
81	5.91328	0	15.3815	0	0	23.2699	0	21.3831	0	0	48.0118	0	0	17.4487	28.6835	33.8078	2
82	9.73484	6.14838	0	0	7.5156	13.7706	0	0	0	0	21.6503	12.576	6.14838	0	17.2376	0	2
83	23.1552	6.01185	26.1186	0	0	0	47.5675	15.2503	21.6371	42.4864							2
84	0	0	0	0	0	32.3996	0										2
85	28.8537	23.0855	0	0	0	19.7897	24.6896	35.3118	32.3688	6.68739	6.68739	0	0	6.68739	0	26.2682	2
86	0	2.19441	22.4777	4.10166	27.9408	18.955	23.1713	18.955	10.7702								1
87	6.84291	41.6142	30.3598	0	26.8198	0	30.3598	0	6.84291	0	23.1792	8.39735	41.6142	24.4051	19.4148	54.332	2
88	22.6749	0	19.9278	35.5519	0	0	0	0	0	0	22.3675	0	0	29.2146	29.2146	0	2
89	0	0	0	0	10.0058	0	0	0	15.1027	0		4.29059	0				1
90	2.89195	0	0	24.2776	0	0	0	0	0	12.5374	22.6095	0	0	0	0	0	2
91	44.0531	18.6523	60.1994	18.6523	44.0531	50.4095	21.7754	36.1148	46.6207	30.5819	24.7932	0	8.26554	41.4487	27.7242	70.7708	2
92	0	0	18.1969	13.9046	66.0614	50.4428	57.8607	39.3406	16.797	0	38.19	13.9046	60.9676	15.3676	0	104.94	2
93	0	1203.79	1428.52	14.3994	12.4577	0	0	0	14.3994	0	0	0	0	8.32883	2.21286	16.281	2
94	60.4939	877.681	213.146	493.467	18.7607	0	9.27203	3.0972	0	14.5228	37.0188	22.7803	0	0	0	23.3402	2
95	24.5536	0	0	0	20.4306	11.4978	0	17.3669	0	16.1073	0	23.3928	6.4033	9.39423	0	0	2
96	8.08449	23.7786	0	23.7786	23.0768	15.7449	20.2184	0	29.2394	0	0	12.5972	0				2
97	0	0	0	0	0	2.20066	0	17.0535									2
98	3.17136	4.99912	4.99912	0	27.2679	0	25.2329	0	23.1713								1
99	0	0	0	0	0	16.4203	0	4.43816	16.4203	9.35793	12.5374						2
100	0	0	0	0	40.7459	8.78948	11.3466	6.07876	0	14.595		17.7097	31.3927	17.1394	39.4233	0	1
101	0	12.4587	0	8.34244	0	2.54767	0	13.2413	0	0		0	0	16.2724	0	0	1
102	6.04717	13.7706	0	6.14838	13.7706	10.1116	0	0	30.9858	19.2274		7.90638	21.3793	47.0845	45.1848	65.6193	1
103	1.11982	4.07457	24.4114	9.59759	12.4219	5.76609	10.3194	1.11982	8.86343	4.93663							2
104	10.4509	17.3448	0	0	0												2
105	0	6.45074	18.5042	3.85212	3.85212	0	20.4085	0	0	0	11.0465	0	0	0	17.8594	13.1731	2
106	1.16782	11.2653	12.1071	3.56453	16.8728	0	12.1071	8.62459	19.8485	0	0	15.3308	5.7352	0	11.2653		2
107	38.6571	31.3571	40.4323	43.9315	70.1298	62.2235	35.05	42.1901	60.6157	45.6576	0	62.2235	13.076	29.474	52.4237	19.5805	2
108	0	10.406	0	0													2
109	0	0	11.0625	0	0	0	11.0625	9.77603	0	15.9025		4.06662	0	0.137571	7.76393		1
110	8.81153	0	0	14.1357	9.11749	0	0	5.61524	0	0		0	3.23821	0	0	14.1357	1
111	1.07433	30.916	0	56.736	0	0	0	0	0	0	0	0	0	14.2306	0	0	2
112	10.1809	35.5064	11.7166	14.6734	31.8464	40.2702	30.6075	43.7679	37.9036	10.1809	10.1116	29.9802	0	12.576	0	10.1116	2
113	5.57062	0	3.10092	25.0931	12.9902	7.00399	15.3847	0	0	11.3466		0	0	17.7097	22.1974	23.6537	1
114	0	0	0	6.25577	54.6301	0	6.25577	18.4102	49.3864	44.0147	0	58.0635	0	3.26052	0	0	2
115	7.83548	35.3796	0	36.2752	4.22496	34.4802	0	37.1671	28.0675	52.7085	4.22496	23.3369	43.3184	8.9727	0	38.0556	2
116	41.3323	0	59.452	1.88821	36.1462	6.66784	0	0	0	27.9514	36.1462	65.1469	0	0	0	12.3849	2
117	0	0	23.2699	0	15.3815	33.4853	0	17.3822	0	17.3822	11.8458	47.221	49.0674	47.221			2
118	52.966	0	77.7196	0	41.5259	59.7018	0	5.1651	0	0	37.5786	33.4853	66.4428	35.5519			2
119	0	0	43.4353	0	0	62.4436	23.2699	0	0	0	71.9706						2
120	0	4.66145	11.6645	0	0	23.3494	17.7381	0	0	0		14.7751	18.4602	0	0	15.528	1
121	65.5775	9.55805	48.5197	5.21554	28.0979	46.068	44.921	28.0979									2
122	71.6108	48.1212	39.017	14.2306	1.07433	23.9489	0	0	16.3036	0	81.8647	0	40.5753	0	0	12.0632	2
123	55.6393	32.0024	32.0024	62.256	24.1722	33.2632	26.8386	0	49.9865	30.7303	35.753	26.8386	34.5132	48.8389	28.1492	15.7034	2
124	61.8037	0	31.7172	8.91731	5.88142	31.7172	23.4737	16.6843	14.2426	0	29.7217	46.6004	33.6764	0	58.5343	0	2
125	10.6783	71.4127	0	63.1446	24.8919	11.7819	0	31.6408	0	0	24.8919	24.8919	0	19.5379			2
126	9.17983	0.731787	5.77519	0	0	0	0	9.82342	12.3103	7.85989	15.8409	11.0829	0.731787	12.9134	0	0	2
127	9.52672	3.56453	18.3772	0	0	19.8485	0	12.1071									2
128	0	0	0	0	13.0478	0	4.0544	0	0	0	0						2
129	6.4033	0	28.5242	0	0	19.8267	8.66966	8.66966	0	0	19.8267	0.973594	17.9889	11.4978	16.7398	0	2
130	0.107181	14.1374	17.2745	23.2097	34.7331	21.4684	10.8369	14.7762	0								1
131	5.63267	21.2905	0	0	0	0	12.9331	22.7062	13.7449	5.7352	0	6.73512					2
132	0	22.0015	4.68472	7.69579	12.9331	12.1071	0										2
133	0	0	12.9679	28.8165	0	15.8008	0	0	0	0		0	0	1.33588	11.5057	0	1
134	10.1514	4.15226	25.4878	0.107181	11.5131	21.4684	14.7762	24.9227	12.1805	14.7762		0	5.77054	15.409	11.5131	16.0361	1
135	16.1068	0	0	3.56453	0	15.3308	20.573	12.9331	2.33564	2.33564	0						2
136	0	0	54.9416	28.9983	15.2503	0	43.7706	1.05934	50.056	0	0	3.76944	0	0	0	13.5509	2
137	0	0	0	15.3308	6.73512												2
138	39.6945	29.4498	33.4819	36.4404	0	47.7605	0	44.9973	0	0	0	99.8304	20.886	83.4185	0		2
139	42.4864	16.9025	8.05358	0	0	38.5719	15.2503	34.5531	0	11.7951	0	0	18.5145	0	21.6371	16.9025	2
140	41.2098	23.4737	68.2143	14.2426	0	14.2426	5.88142	2.23883	0	44.8249	14.2426	11.6702	16.6843	0	16.6843	39.3671	2
141	0	0	16.9473	0	16.9473	4.43853	12.6278	0	31.1861	35.982	4.43853	0	9.55805	24.9456	6.24506	50.7178	2
142	49.1659	37.1672	0	26.7582	97.2023	0	0	21.1361	0	29.4498	29.4498	49.1659	0	55.9901	0	0	2
143	39.8876	0	0	23.1552	0	0	11.7951	0	0	16.9025	13.5509	21.6371	28.9983	0	0	27.5681	2
144	0	40.701	45.0488	56.884	48.4776	31.8067	0	0	15.2503	0							2
145	0	0	0	0	0	28.1507	3.56453	12.1071	0	0	0	9.52672	0	0	18.7782	0	2
146	0	46.548	0	57.1422	10.8091	0	16.351	0	23.0855	0	68.506	26.2682	19.7897	23.0855	24.6896	14.5642	2
147	8.02418	8.02418	0	0	15.101	25.6672	17.8766	4.50777	0	0	15.101						2
148	24.8329	4.50777	1.71962														2
149	0	0.394449	7.26844	18.8941	5.57292	23.4336	16.8742	0	18.2264	20.8666							2
150	0	11.4654	0	16.1732	45.8208	0	0	0	8.94713	24.798	0	76.2291	71.3811	0	0	0	2
151	0	0	6.90323	0	14.1488	0	10.1619	0	122.831	0	19.6695	1.71962	3.19086	38.2885	0	23.1434	2
152	12.3731	0.53138	7.22483	14.3994	28.3652	24.221	6.07941	0	27.5484	29.1765	10.4417	2.21286	14.3994	0	2.21286	0	2
153	0	0	33.4819	0	0	5.78951	0	39.3419	0	47.7605	0	104.397	0	0	0	0	2
154	0	0	20.551	3.19086	17.8766	8.02418											2
155	25.5415	33.0755	78.4008	18.8958	18.8958	0	10.1809	34.2954	14.6734	42.6086	44.921	10.1809	29.3582	29.3582	59.4275	20.2591	2
156	25.6672	0	30.5457	0	28.1321	0	17.8766	8.02418	0	5.73608	13.1807	27.3165	18.7782	0	0	8.02418	2
157	43.2431	7.91913	26.4075	41.65	0	0	0	0	0								2
158	6.53933	9.46692	24.7592	20.9866	27.3992	12.4887	20.9866	11.8944	0	11.2954	19.8898	8.8455	20.4393	4.94159	14.8247	18.2265	2
159	1.10033	12.9134	17.538	36.2402	20.8057	13.7797	0	15.1081	1.11982	9.59759	4.07457	25.0005	0				2
160	0	0	9.19831	0	19.8852	0	0	0	0	0		8.34244					1
161	0	37.0979	71.9706	2.84096	0	71.9706	2.84096										2
162	16.5693	72.7685	0	9.6674	11.7819	0	11.7819	0	11.7819	51.7038	15.7725	19.5379	0	24.8919	0	68.6827	2
163	38.837	49.5084	0	0	25.1123	0	0	0	0	0	0	0	38.7106				2
164	0	0	10.7609	8.45985	0	6.85562	6.85562	6.02577	0	0		12.9679	0	0	2.39776	0	1
165	0	24.9227	24.9227	11.5131	3.29054		16.6578										1
166	19.402	8.26554	34.752	45.3413	0	23.2961	80.9712	51.657	64.9491	30.5819	0	5.76076	0	0			2
167	61.333	10.331	56.9624	0	67.1229	0	0	0	0	0	9.25258	35.5399	3.48667	18.451	0	14.0726	2
168	0	20.3756	0	11.5478	29.2789	13.0788	22.4777	0	0	0	0	0	0	0	0	0	2
169	0	34.4699	32.1292	0	0	11.1897											2
170	37.4652	21.7754	17.0431	30.5819	13.7054	46.6207	0	52.8973	40.1316	0	26.2686	37.4652	24.7932	27.7242	18.6523	33.3761	2
171	21.4373	0	0	41.8159	21.4373	46.5249	3.99382	55.6393	30.7303	22.814	52.2642	40.6201	0	0	0	0	2
172	0	3.19086	0	11.1897	21.4235	1.71962	6.90323										2
173	0	0	21.3831	0	0	23.2699	0	32.127	0	0	0	28.6835	0	30.4197	0	0	2
174	2.58631	0	9.2392	4.29059	0	0	0	0	0	5.17263		0	0	0	0	0	1
175	2.2778	1.18773	12.6349	3.85935	0.742449	0	0.742449	7.51005	0	7.82504		7.51005	4.20988	4.55561	0	14.1357	1
176	1.33088	0	0	11.0829	9.17983	5.04287	0	9.17983	7.85989	0	0						2
177	0	0	0														2
178	1.48728	30.3598	24.4051	12.7567	14.1374	0	0	0	6.84291	26.8198	8.39735	30.3598	0	0	0	0	2
179	0	0	0	10.0359	0	9.19831	0	3.6412	0	0		21.2866	0	4.66145	0	0	1
180	0	16.039	0	20.551													2
181	18.7548	3.57264	8.38103	0	27.2212	15.7449	5.60766	7.48357	12.5972	14.9725	42.0136	0	8.52572	0	0	16.411	2
182	59.1606	82.5193	61.0107	37.9836	59.1606	51.6497	11.7294	43.9343	59.1606	66.5017	59.1606	35.963	35.963	114.67	45.8848	80.7693	2
183	5.61729	0	21.6552	5.61729	0	21.034	0	0	0	22.8854							2
184	7.6077	14.8247	18.7835	27.9118	0	0	0	12.0813	0	19.6512	12.9777	40.1492	1.01628	16.4096			2
185	16.1889	1.68556	10.4254	0	23.4336	2.76243	23.4336	18.8941	20.214	22.1585	22.798	14.0919	16.1889	22.798	6.43326	21.5147	2
186	0	33.4768	33.4768	0	15.8018	0	0	37.4608	33.4768	41.3323	4.4655	27.9514	61.747	0			2
187	20.886	0	0.251536	17.4648	0	0	0	0.251536	47.7605	0	0	0	0	39.3419	13.872	13.872	2
188	0.120871	68.4879	1088.06	0	0	5.89901	2.39469	6.55126	1.18773	45.6894		46.3907	0	0	1.60613	0	1
189	28.1321	28.942	94.702	21.4235	3.19086	13.1807	9.10829	0									2
190	0	3.17136	16.7911	16.0601	0	18.2383	33.2372	23.1713	25.914	9.18689		0	11.5478	13.8335	0		1
191	0	0	14.5408	5.46284	33.0697	26.0509	0	10.2459	62.9398	0	0	47.7655	0	24.2298	2.67532	33.0697	2
192	0	0	6.35052	1.37875	6.35052	0	0	0	0								1
193	2.9195	10.6978	0	0	6.58435	16.1988	0	20.153	8.01443	5.06812	0						2
194	0	43.6399	0	0	27.4984	0	0	0	0	0	0	0	0	0	0	20.2347	2
195	1.33088	14.101	12.3103	9.82342	4.28522	20.2869	7.85989	7.85989	9.17983	12.3103	0						2
196	7.30591	3.97216	1029.36	999.517	11.9666	0	0	27.714	13.2594	7.85443	105.606	93.3412	5.60107	11.9666			2
197	14.5033	31.9829	17.5532	31.9829	14.0919	0	0	7.26844	17.5532	18.8941	27.1711	6.43326					2
198	2.12485	0	9.46692	0.306052	25.2906	0.306052	17.1045	13.6645	4.94159	10.0821	0	23.1542	0				2
199	11.8512	0	6.58435	16.1988	3.42147	0	15.6143	1.52067	13.8252	21.7857	0	8.21627					2
200	0	35.3522	0	0	77.4594	0	0	22.4701	0	0	104.605	32.908					2
201	14.6862	0.731787	11.0829	0	7.18086	8.52572	20.8262	10.4575	0	18.0953	0	5.04287	22.9527	7.85989	8.52572	8.52572	2
202	0	4.7897	3.90422	0	0	10.3054	0	19.148	0	0		0					1
203	4.99912	0	39.0391	0	13.8335												1
204	15.3995	4.94159	22.6153	8.8455	16.5393	0											2
205	0.742449	3.85935	4.55561	3.50344	785.917	32.4696	11.7602	5.56841	8.75784	5.56841		0.241741	0	0	1.60613		1
206	0	0	0	0	0	0	0	0	0	0	0	0	0	0			2
207	5.28945	36.1462	0	0	29.3587	10.5789	0	0	42.6006	6.66784	33.4768	0	10.5789				2
208	34.6054	33.4819	71.2053	0	43.9315	63.8221	62.2235	74.7775	36.8635	40.4323	2.73361	92.7769	55.7327	52.4237			2
209	20.7009	14.4279	29.5391	12.5987	2.51898	11.9739	1.52067	5.06812									2
210	23.8451	30.0423	16.4096	21.2162	42.0823	47.1225	41.4407	22.2722	0	8.81929	13.8639	25.8968					2
211	0	0	39.642	62.597	15.0722	46.8351	0	0	62.597	0	62.597	0	15.0722				2
212	15.3995	12.4887	15.3995	10.6914	8.8455	21.5316	20.4393	0									2
213	19.4148	3.4606	0	26.8198	16.8195	48.061	12.7567	0	11.3441	61.4631	9.89366	38.3128	0	3.4606	41.6142	0	2
214	132.264	21.4373	24.1722	15.7034	30.7303	48.8389	22.814	18.6206	12.657	53.3946	25.5133	51.8089	0	0	0	0	2
215	36.7605	35.3118	32.3688	0	46.6004	21.2836	19.0249	0	0	23.4737	23.4737	51.8134	0	11.6702	55.2039	58.5343	2
216	7.21393	0	14.4279	0	14.4279	0	0	10.6978	0	5.839	11.9739	10.045	0	9.38103			2
217	0	23.6277	19.304	11.6921	26.7472	11.6921	0.137571	0	0	0		0	0	5.64061	4.7897	11.0333	1
218	3.502	0	7.90638	20.7226	16.1667	0	22.9278	0	0	11.3466		9.65592	0	12.9902	25.0931	8.1826	1
219	0	0	5.06812	7.30845	16.7779	11.9739	12.5987	0	0.268359	8.01443	17.3518	15.0241	5.839	28.5385	16.7779	0	2
220	0	0	30.5674	6.5609	12.5972	21.6583	16.5088	20.2184	12.5972	6.5609	13.3995	8.38103	0	22.3701	1.19646	0	2
221	3.42147	0	17.9209	0	0.268359	0	8.01443	24.4393	6.58435	0	10.6978	18.4854	24.961	0	0	29.0399	2
222	14.703	14.703	0	8.72982	9.7721	12.0632	0	0	0	0	0	0	53.9106	0	16.3036	0	2
223	0	0	6.55994	0	0	3.48667	0	40.683	9.25258	47.2654							2
224	11.7971	20.1571	0	27.756	8.95769	3.30806	0	3.30806	10.4	11.7971	16.4246						2
225	0	2.44287	0	19.6917	52.8949	14.0997	0	6.24506	2.44287	31.1861	0	0	0	0	0	0	2
226	0	0	2.39776	3.37085	6.02577		14.3981										1
227	0	0	41.3323	45.1072	17.4345	17.4345											2
228	0	0	0	0	23.1442	1.33588	0	14.3981	6.02577	7.66604							1
229	0	9.6851	24.8986	0	0	15.1374	0										2
230	13.843	56.8763	2.23883	21.2836	0	0	0	0	5.88142	0	0	5.88142	46.6004	35.6027	21.2836	0	2
231	0	55.05	20.2591	39.0906	44.921	34.2954	57.2473	25.5415	26.826	40.2702	63.7399	74.2739	25.5415	29.3582	3.35236	51.7196	2
232	0	0	0	0	0	0	0	0	0	0	0	0	0	0	0	0	2
233	12.1148	15.3676	56.816	0	9.24885	0	19.5708	19.0313	0	39.3859	0	20.3367	0	30.2116	0	17.7052	2
234	4.20685	0	8.95769	7.45894	8.95769	12.4812	17.6888	2.34747	2.34747	9.6851	5.88599						2
235	6.90362	7.26563	0	0	0	0	0	0	0	0		0	0	0	18.4937	0	1
236	14.0189	1.37094	17.2745	0	0	0	7.29311	8.02789	8.02789	12.1805		14.7762	0	13.4921	0	0	1
237	26.6461	32.6697	31.7583	0	14.3658	24.2948	25.2465	26.1924	7.83548	0	39.8224						2
238	5.46284	0	58.4863	0	46.1901	0	0	24.2298	0	0							2
239	0	5.60766	0	18.7548	29.9051	10.1148	21.6583	0	24.4757	6.5609	20.2184	26.5409	36.3932	0	22.3701	0	2
240	0	8.0481	0	16.5453	4.7897	0	0	21.0499	0	5.64061		0	0	0	0	0	1
241	26.8386	14.1988	49.9865	69.7799	39.4163	0	15.7034	28.1492	30.7303								2
242	75.4772	21.1135	23.3298	59.1606	31.8577	55.4283	106.388	49.7417	73.6983	35.963	35.963	47.8203	66.5017	57.3	70.1168	37.9836	2
243	17.3306	2.20066	12.6545	0	8.87861	20.214	21.5147	8.87861	22.798	0	10.4254	5.57292					2
244	0	0	0	0	17.9103	0	0	0	1.47596	0	0						2
245	0	8.74813	5.77054	6.54161	31.5401	10.1514	21.4684	13.4921	21.4684	14.1374		23.7837	34.7331	0	0	0	1
246	21.0318	0	21.0318	53.976	27.4793	2.44287	0	0	0	22.3531	0	23.6573	0	4.43853	0	0	2
247	10.555	0	21.2162	24.9982	12.9777	12.9777	27.9118	0	12.9777	21.2162	22.7498						2
248	10.8397	12.3171	21.7806	16.7911	0	33.4374	10.5077	7.72714	0	11.9635		27.1049					1
249	50.3428	2.73361	0	15.3114	10.7507	68.5653	23.6482	62.2235	50.7515	0	76.3123						2
250	0	11.7819	68.6827	57.4907	7.72549	47.6851	5.92767	43.0039	34.5132	43.0039	39.4163	17.1761	30.7303	0	0	41.8159	2
251	57.0422	0	18.5554	46.1901	62.9398	77.301	2.67532	47.7655	0	0	24.8528	39.3406	0	0	16.797	34.6849	2
252	8.57021	16.9756	20.5062	0	0	17.5754	13.8945	22.7803	60.9388	52.8047	0	3.0972	8.57021	27.714	0	0	2
253	17.998	0	0	35.3522	0	0	0	0	0	22.4701	0	0	0	0			2
254	39.6754	0	23.9916	73.2155	939.634	0	0	42.076	0	0	0	87.4261	0	64.7573	0	71.1267	2
255	24.9484	20.5357	13.5838	0	0	32.7235	3.0201	3.0201	15.1723								1
256	17.7127	18.6523	29.1615	0	45.3413	10.1549	8.26554	4.08915	6.26383	11.9622	11.9622	102.622	18.6523	0	0	30.5819	2
257	12.0813	12.9777	5.0687	16.4096	8.2784	5.0687	14.7215	11.166	22.7498	0	3.87455	1.01628	32.1315	0	0	25.7351	2
258	7.41432	24.8986	27.756	0	8.21627	9.6851	0	2.34747	15.1374	63.1528	8.95769	11.1037	23.7345	0	14.4842	15.1374	2
259	0	0	1.28059	15.1374	8.95769	0	16.4246	15.7841	4.20685								2
260	11.2954	6.28323	26.8745	8.21719	13.6645	3.53971	0	12.4887	18.7835	12.4887	18.7835	10.0821	10.0821	11.2954	19.8898	17.1045	2
261	11.011	2.20066	0	0	4.07457	17.6908	22.0221	2.20066	2.20066	0	0	1.11982	3.1692	4.07457	6.56957	7.35159	2
262	29.7862	17.6786	0	48.7538	11.7819	0	7.43785	0	0	0	9.6674	36.4857	0				2
263	0	39.4163	5.92767	39.4163	0	32.0024	18.6206	28.1492	26.8386	18.6206	17.1761	81.2495	21.4373	29.4462	1.80257	53.3946	2
264	0	7.55846	0	0	0	0	0	0	0	0	0	0	0	0	0	0	2
265	2.89476	0	0	0	0	17.4648	42.1925	61.0591	0	83.4185	10.0349	0	0				2
266	8.48782	9.39423	7.93105	10.6397	26.6369	0	14.5228	2.15785	0	0	7.12277	16.9756	9.96144	11.3078	16.9756	2.15785	2
267	22.7237	7.5156	0	11.3575													2
268	0	0	0	0	0	0	0	0	5.76076	0	0	0	0	0	4.0544	0	2
269	14.7995	18.2264	15.4971	14.0919	21.5147	14.7982	0.394449	8.08255	28.3908	14.7982	14.7982	21.5147	20.8666	18.2264	13.3775	30.1988	2
270	15.1258	7.26844	10.4254	16.1889	13.3775	12.6545	18.2264	19.5565	11.1793	15.4971	8.87861	8.87861					2
271	0	14.4842	0	9.6851	11.1037	12.4812	17.6888	25.476	0	1.28059	2.34747	26.0503					2
272	0	70.0508	21.3567	34.8884	72.7685	0	44.2483	29.9878	0	50.2339	24.8919	63.1446	54.6151	0	75.4628	2.31153	2
273	12.5984	0	7.91913	0	38.4131	0	71.2244	33.4131									2
274	0	0	0	0	0	0	5.14793	0	0	0	0	0	0.488031	0	0	6.03428	2
275	5.38511	3.17136	4.10166	8.379	16.0601	15.3237	11.5478	15.3237	9.98357	25.914	0	15.3237	0	0	0	0	2
276	27.1944	0	0	2.08698	19.0313	9.13123	0	0	0	29.0224	0	49.154	0	0	42.6977	0	2
277	79.0125	61.0107	80.7693	0	47.8203	55.4283	51.6497	47.8203	99.6779	29.7692	0	45.8848	53.5451	85.9992	79.0125	82.5193	2
278	15.8664	14.1743	14.1743	0	0	12.8519	18.606	0	20.4306	7.17644	18.606	10.8071	4.78667	21.0304			2
279	8.41976	26.4075	0	2.20348	0	22.7148	35.1008	46.3831	0	0	0	0	35.1008	43.2431			2
280	9.85776	0	13.1566	12.4812	9.6851	5.88599	0	10.4	11.1037	29.9932	10.4	0	8.66966	9.39423	10.8071	12.1791	2
281	8.05358	30.4108	0	23.1552	26.1186	0	38.5719	13.5509	9.96948	3.76944	66.7079	0	27.5681	0	18.5145	53.731	2
282	0.137571	0	0	6.35052	8.44725	0	0	19.8564	0	7.06576		0	4.8559	0			1
283	16.6075	19.5805	43.9315	13.076	19.5805	66.9926	36.8635	0	42.1901	0	0						2
284	23.1734	52.7085	38.9407	20.4225	24.2948	4.22496	5.47036	6.67029	13.3183	0	0	13.3183	2.91469	11.1806	1.4938		2
285	31.5204	41.6142	0	21.3567	0	0	0	0	0	61.7426	74.1185	28.3134	11.7819	63.1446	17.6786	0	2
286	28.4935	50.4582	0	26.4392	37.2766	79.9065	0	0	0	3.48667	0	26.4392					2
287	0	19.6347	0	59.6952	0	0	0	32.908	0	0	0	0	0	0	0	0	2
288	6.29919	0	59.8857	29.9656	7.91913	36.767	0	28.2017	36.767	0	0	31.702	5.2856				2
289	52.406	46.3831	33.4131	33.4131	22.7148	18.8517	20.8074	22.7148	46.3831	40.0404	41.65	0	0	0	29.9656	0	2
290	0	0	0	0	8.65023	0	17.9103	4.25213	0	0	0						2
291	28.7948	28.9974	20.4225	10.0866	5.47036	24.2948	2.91469	15.4008	19.4361	30.8425	13.3183	36.2752	0	27.1326			2
292	11.8918	24.9227	27.7219	16.0361	19.0966	3.29054	14.7762	5.77054	0	0		26.61	8.74813	0	10.8369	15.409	1
293	27.965	17.9889	16.1073	11.4978	23.3928	10.8071	3.03123	8.66966									2
294	68.767	34.7686	27.843	0	29.6087	7.93957	24.2298	39.7561	16.5763	16.5763	16.5763	36.4485	49.3289	44.6022	16.5763	46.1901	2
295	45.6458	70.0203	29.6087	0	46.1901	16.5763	64.4079	29.6087	43.0011	0	71.6376	73.0629	0	41.386	10.2459	29.6087	2
296	0	0	0	0	0	0	0	13.1582									1
297	1.96963	11.0333	10.3054	0	4.7897	0	0	0	0	0		0					1
298	41.0164	21.2836	33.6764	43.0285	0	0	29.7217	5.88142	0	0	43.0285	0	0	21.2836			2
299	0	0	0	0	3.6412	0	5.63142	0									1
300	16.797	0	22.2505	16.797	0	0	0										2
301	15.2907	24.2437	33.0755	8.59601	6.94841	29.3582	39.0906	24.2437	0	75.31	0	35.5064	37.9036	0	0	16.1056	2
302	24.5712	11.8458	29.2146	8.72982	11.8458	0	50.8906	0	63.1028	0	0	0	0	0	19.9278	0	2
303	0	31.09	0	3.87077	39.3406	32.2992	15.3676	29.8692	19.5708	0	0	16.797	0	5.79558	0	1.65234	2
304	40.683	30.173	11.7342	35.5399	56.6782	78.5165	37.2766	31.9903	48.8692	0							2
305	12.4025	5.79558	0	16.797	9.24885	13.9046	18.1969	1.65234	34.6849	31.09	31.09	15.3676	22.2505	46.0823	1.65234	9.24885	2
306	33.9639	32.9774	0	0	4.71496												2
307	8.59601	47.2092	10.1809	40.2702	31.8464	11.7166	58.3395	0	5.21554	39.0906	0	21.6038	11.7166	36.709	28.0979	22.9315	2

## Sheet: TNF
number	media	RV16	RSV	Hin	Strpn	PHA	RV1B	polyIC	LPS	R848	CpGA	PAM	PGN	FSL	Fla	LTA	batch
1	145.41	362.912	272.991	801.395	349.414	644.125	269.042	510.594	542.781	507.091	173.843						2
2	131.136	513.199	149.861	10484	1337.72	4415.71	282.98	5815.9	7253.77	1260.87	119.928	3849.42	2729.69	9869.58	4288.68	4545.96	2
3	205.93	995.135															2
4	144.708	312.723	176.035	4549.67	1255.78	1459.3	862.93	2722.57	3150.09	960.908	173.113	1804.94	2540.98	2034.89	3286.25	4442.81	2
5	45.5982	733.357	126.253	1207.35	320.273	804.345	115.069										2
6	207.036	555.799	153.73	1073.4	357.25	2898	358.37	671.923	717.7	596.436	164.154	485.211	2731.41	640.971	627.478	1116.19	2
7	8.30809	260.518	38.5025	1429.48	314.562	741.895	56.6322	872.561	1155.99								2
8	349.655	271.644	83.3269	6192.03	698.772	2093.23	103.071	3856.59									2
9	149.763	752.605	152.518	3698.5	674.41	6706.3	570.558	3932.29	3839.2								2
10	23.3188	1797.48	109.893	4369.84	580.338	872.123	33.085	3249.88	3364.93	387.873	46.325	659.935	5715.18	370.768			2
11	49.1475	120.011	75.7076	2561.8	891.016	788.133	46.0658	1410.72	2157.91	809.906	73.406	1073.48					2
12	78.8077	281.897	205.643	2198.85	502.716	611.777	126.64	1071.53	1765.21	457.775	94.7858	917.844	565.678	610.645	801.655		2
13	69.6704	806.361	237.148		620.498	2941.38	380.48	6012.49	6817.07	1962.54	1189.39						2
14	94.0014	168.202	56.8734	3506.76	393.103	947.724	92.5526	2089.53	3035.1	664.318	116.585			389.744	1779.95	1837.55	2
15	83.0252	2427.33	189.223	2284.25	614.308	1139.22	260.545	1867.77	2277.29	928.546	92.4434						2
16	346.251	692.891	112.344	3198.36	684.029	2638.69	229.447	2938.11	2647.29	1080.94	100.928	1442.07	6052.61	704.728	2748.63	6188.69	2
17	192.169	217.045	226.071	1757.96	1494.45	1929.78	254.239	1958.66	1626.95	1155.97	550.911	1492.26	2673.2	1160.75	1525.43	2412.65	2
18	199.702	387.656	193.946	11074.7	2624.55	2055.93	573.648	7896.68	8195.53	1144.63	220.688						2
19	304.934	419.161	686.161	3632.75	1033.04	2493.38	321.445	3771.51	3376.93	1609.41	144.504	2040.48	5393.41	851.728	3979.16	6327.2	2
20	156.884	221.427	488.748	16275.6	3568.41	6054.33	9119.22	10262.2	13573.5	2804.08	309.515	2720.1	15726.6	990.256	10523.7	10896.2	2
21	146.382	464.694	253.962	1099.29	498.817	641.553	357.452	591.962									2
22	80.7941	251.745	284.886	4176.69	785.713	2438.93	131.665	2963.34	3466.4	913.948	189.579	1819.54	2468.8	573.408	3700.14	5420.9	2
23	44.8219	107.391	26.5236	234.226	118.393	166.576	33.6497										2
24	154.497	411.684	209.771	8998.18	1208.56	3482.49	138.282	6695.77	6273.51	2665.87	297.088	2828.27	4427.08	2129.35	2753.01	7416.36	2
25	36.5794	182.926	137.583	6145.8	517.283	2933.13	249.585	5813.91	6724.24	1103.93	146.988	2095.83	3603.65	756.698	5128.91	5886.4	2
26	316.903	602.965	300.885	4343.5	798.013	2108.94	306.685	3491.22	4848.54	2224.52	188.959	3068.54	1774.04	1752.1	1172.04	6460.63	2
27	26.1791	325.65	87.2511	1877.34	574.675	1540.33	142.511	1602.79	1101.23	1946.16	80.5563	1586.36	1283.48	982.97	1256.2		2
28	79.9538	304.537	263.231	3743.9	1176.44	1750.66	189.148	1816.76	1321.8	586.044	115.749	650.259	1699.51				2
29	49.8534	295.67	64.4215	1664.38	347.115	1655.74	226.806	1797.64	2138.52	893.713	60.0482	493.882	2485.99	587.468	1890.5	2339.7	2
30	138.025	389.337	110.792	2548.61	594.604	2401.02	298.785	2063.62	1361.03	683.977	111.495	624.572	1726.23	519.182	1383.34	3155.4	2
31	78.4894	180.827	207.614	5051	580.87	1741.28	146.988	6076.77	5753.8	6345.56	145.366	1480.13	4394.75	960.268			2
32	31.3	275.959	119.545	3824.71	703.311	2138.71	209.28	2639.68	3397.19	603.529	85.8735	1341.52	3155.71	1321.29	2970.44	3540.09	2
33	120.417	250.803	130.378	2031.67	696.261	1619.29	144.882	1069.09	940.718	532.276	123.904	753.708	4757.18	581.077			2
34	57.5121	344.723	117.95	1785.29	404.746	1063.35	87.6201	1185.09	1809.28	587.358	71.9251	789.756	964.532	519.417	1942.87	1949.76	2
35	204.998	607.982	152.602	4759.62	1477.47	1565.52	598.237	2506.65	3986.58	1337.93	628.149	2100.37	2314.92	1126.56			2
36	125.289	820.498	255.948	4378.06	486.026	2488.56	195.546	3115.71	3063.91	869.441		970.387	1629.38				1
37	409.825	851.18	537.385	4327.35	761.757	2120.08	184.051	2896.84	3192.58	936.89	265.041	1270.62	2918.96				2
38	36.3522	134.872	159.909	1421.45	740.238	1373.51	39.265	1559.71	1516.79	674.836	64.0984	1095.88	2168.38	731.291	1333.56		2
39	150.321	522.116	202.518	3884.86	684.225	3444.58	700.629	2483.36	2912.38	1040.42	268.911	1040.42	1667.68	530.397	1979.06	2882.76	2
40	171.555	1268.89	318.065	8307.08	1733.89	5943.17	335.751	5102.05	5507.75	1122.57		2566.7	2024.97	1547.67	2822.34	4857.05	1
41	122.994	295.216															2
42	115.732	409.242	193.122	5341.04	852.516	3685.84	205.425	4561.83	5442.35	1459.12		1149.45	1737.57	479.802	5059.13	5388.95	1
43	40.2553	227.088	92.5526	1470.7	636.55	318.708	107.059	748.252	1051.43	767.827	59.5697	960.237	1012.47	683.559	1118.28	1437.06	2
44	46.4136	295.562	23.4625	1911.49	358.915	306.278	224.88	1355.62	1488.36	591.875	154.457	1115.31					2
45	378.708	1201.44	287.685	2476.22	668.985	2709.9	494.488	2322.07	2624.56	1608.19		1244.25	7187.39	658.384	3641.39		1
46	53.0302	205.611	92.4144	1827.57	183.532	669.371	38.1826	1743.62	1637.64	448.096		437.404	921.508	434.521	1377.82	1533.61	1
47	109.661	340.745	339.774	6272.7	1604.35	2815.6	194.271										2
48	137.239	283.228	69.8222	937.393	162.276	1202.5	32.3249	590.256	794.273	427.556	101.1	700.092	1560.75	264.647	1077.38	1116.03	2
49	383.474	490.77	285.832	4683.65	1127.2	2261.14	1598.51	4103.27	4038.85	1474.12	235.512	1314.56	4969.25	1194.48	3560.13	4610.1	2
50	27.5939	316.61	122.726	657.326	199.403	647.224	83.2634	343.676	498.877	478.414	167.351						2
51	104.125	627.532	91.2877	4481.94	1112.49	4825.75	344.736	2971.27	3309.05	1020.09	125.937	597.415	4183.7	257.503	3259.98	3442.12	2
52	41.5996	439.003	44.8007	944.649	1355.03	692.44	148.984	693.697	749.26	276.175	299.016	347.122	1173.41	436.704	1190.41	981.816	2
53	402.342	958.655	477.489	2378.38	1184.38	2233.12	1085.95	2017.97	1927.36	921.395	1030.72	1037.91	4557.87	1067.8	2382.4	3174.18	2
54	62.3928	418.984	139.805	5166.27	659.961	1811.25	133.834	4630.99	4459.05	2842.46	140.926	3903.19	2191.75	1619.53	4817.34	7524.29	2
55	254.545	437.708	113.58	10927	2637.22	5060.46	117.772	7222.92	9685.69	1345.17	152.642	3581.67	11635.3	1855.56	7029.62		2
56	147.844	437.332	176.852	5839.23	2061.79	3373.28	357.864	4764.89	3806.15	915.56		1438.51					1
57	89.4968	598.343	219.845	5224.27	1168.41	3721.53	266.359	4656.07	4520.88	2737.9	250.729	2814.87	6096.46	1680.13	3464.79	4737.33	2
58	39.9048	304.637	95.0834	1846.68	1243.92	2039.42	84.6419	1558.89	1948.17	1231.97	86.9143	1436.49	3612.06	407.429	1343.26	3308.69	2
59	684.185	501.74	278.869	8765.76	1781.54	4316.35	435.939	6351.12	6250.56								2
60	45.7017	192.576	108.173	5414.31	351.547	1154.3	69.3672	2853.12	5734.36	626.15	81.5101	964.676	2486.1	339.958	2846.51	3318.24	2
61	60.1087	585.101	216.148	1809.42	907.144	2386.24	206.146	1068.47	1484.94	852.586	97.7249	717.68	1799.65	498.198	1149.03	2385	2
62	162.983	311.26	296.855	3555.02	1871.67	4421.44	772.315	2483.26	2372.04	865.493	85.1749	1257.8	6065.44	716.419	3669.17	5074.98	2
63	105.005	285.59	176.9	4338.67	626.404	1356.28	368.192	3110.06	4015.24	493.521	80.1108	921.746	3019.9	626.823	3581.16	3727.7	2
64	755.523	1859.52	2145.57	12407	2492.47	6032.63	1166.04	10599.3	10669.8	2875.52	931.515	5176.27	7949.8	2954.2	10669	10075.1	2
65	82.1207	383.953	120.899	2460.26	287.544	941.779	42.2988	1524.21	2011.07								2
66	311.708	496.576	1144.57	7960.23	1342.99	2191.98	416.362	6740.39	6051.84	1353.12	328.416	2289.09					2
67	56.1305	282.474	184.543	1385.43	235.233	339.171	64.4535	1339.54	1753.88	473.145		413.42	903.236	291.525	1419.79	1843.11	1
68	51.7466	184.916	243.754	4450.63	929.385	2735.22	187.52	3384.08	3138.51								1
69	79.0096	242.459	125.46	5810.18	1065.32	2473.71	263.232	4335.74	5221.79	2486.03	101.383	1716.49	4519.73	633.983	3603.93	6080.58	2
70	152.099	873.351	243.2	3962.47	1986.98	1497.45	226.997	2056.81	3702.12	1780.68	259.355	2039.52	4858.22	1451.97			2
71	17.0696	994.145	59.6209	1123.03	138.663	312.704	62.6451	376.303	536.197	322.753	39.1645						2
72	2029.59	2400.66	383.067	5468.64	885.314	1970.31	2583.48	1663.9	2048.49	1703.94	368.576	2007.49	5919.12	2215.31	2717.68	3086.55	2
73	100.525	393.889	138.38	2998.81	515.759	1735.49	599.865	7013.09	2487.45	773.172	121.767	1298.3	2676.22	730.712	1945.6	2541.21	2
74	102.696	420.603	312.082	9455.33	2695.24		2222.9										1
75	33.7632	72.6855	117.119	1048	293.23	1652.93	1169.69	1094.6	1105.78	602.087	451.721	688.04	2696.67	279.717			2
76	85.8274	558.193	150.172	3831.77	1594.78	2422.61	110.002	2836.78	3270.02	1656.66	197.884	1706.66	4111.15	1149.29	2466.41		2
77	687.976	482.257	173.683	16298.8	1100.97	4546.58											2
78	191.624	512.615	335.06	12780.7	1770.65	2953.93	249.471	7845.23	8665.67	2108.02	294.582	3019.38	8104.99	2673.67	4367.24	6709.95	2
79	46.2412	625.608	142.439	4910.33	629.943	1805.63	89.6393	2441.45	2592.8	523.538	115.886	1023.25	1599.65	613.902	2160.52		2
80	60.1376	353.767	90.5132	1693.66	484.284	1229.04	174.875	1141.27	1081.92	513.341	54.1389	1074.4	1193.8				2
81	78.3911	192.205	159.51	2963.75	2054.06	779.033	80.8164	739.311	1264.39	274.618	48.5572	439.298	288.638	270.792	706.995	666.752	2
82	68.7626	262.213	155.763	5664.55	773.79	2870.77	373.612	3686.26	4990.94	2231.2	367.305	2098.16	6545.45	952.846	4636.58	5508.31	2
83	283.724	574.065	75.67	2864.15	772.732	2277.31	188.755	1603.82	1555.35	320.299							2
84	35.8236	129.427	50.4043	23.5877	29.4759	232.171	49.8881										2
85	44.6117	215.469	131.106	7759.19	454.211	3673.25	128.517	5213.89	6018.37	854.96	100.767	2518.34	3633.02	785.033	4424.61	5656.96	2
86	120.257	709.011	243.263	4020.88	1327.04	2501.09	143.432	2930.34	4870.8								1
87	96.6881	135.746	423.628	7725.53	1587.98	2890.1	470.009	6046.75	6538.68	2067.07	199.25	2040.73	7489.96	1308.47	5410.63	6905.21	2
88	138.978	271.577	172.028	2839.91	726.7	1499.47	144.7	1476.25	1368.61	1045.44	94.1597	969.569	1882.43	896.487	2012.56	2972.02	2
89	141.52	176.94	83.09	2232.86	1287.68	2326.25	971.056	1608.94	1692.32	766.209		675.936	2907.2				1
90	390.28	1245.87	629.698	3392.76	2928.54	3499.14	414.039	2606.29	3981.75	2731.59	588.493	2205.1	6695.4	1871.42	6188.32	8016.61	2
91	63.8794	345.28	194.539	3230.68	581.003	2430.79	225.04	2459.11	3387.51	1237.52	162.074	1180.04	2353.23	684.805	2046.9	2767.98	2
92	41.5382	562.181	129.364	1457.41	121.398	2032.56	50.6954	895.137	1051.29	524.785	60.6975	616.79	1114.26	581.574	940.718	1738.21	2
93	564.167	629.538	374.972	10276	1780.55	2230.78	321.643	6016.84	6251.75	1015.55	235.198	1776.87	8832.31	1042.15	7545.23	8636.03	2
94	193.61	380.376	153.547	2474.39	596.43	1728.56	124.536	2162.76	2773.99	1116.74	107.306	690.31	2047.08	457.153	3020.88	2165.58	2
95	110.584	427.224	129.055	3543.89	646.032	838.212	172.006	2542.28	2697.53	1107.3	63.4279	915.558	2645.09	458.781	2514.22	3125.65	2
96	157.98	605.208	390.79	6109.79	1079.46	2145.2	256.917	2364.86	3329.45	551.765	152.956	5372.04	2872.6				2
97	6.20236	120.086	54.641	724.637	292.613	266.639	22.3173	290.142									2
98	102.43	408.949	203.298	5650.47	2391.72	3629.13	252.649	4397.18	6025.7								1
99	4132.1	2801.73	1158.69	5155.53	2124.62	4787.94	242.496	3091.08	3621.48	1170.27	394.235	729.559					2
100	59.4006	436.01	219.974	3257.49	720.455	2067.63	71.7206	2221.83	2827.45	679.811		753.972	1670.69	551.939	2788.71	3158.09	1
101	74.4298	145.8	43.1971	2181.97	273.792	780.617	228.737	1134.92	2004.3	202.555		689.574	1742.63	426.767	1301.54	2800.11	1
102	33.2383	244.253	142.592	1032.39	159.514	650.866	73.876	505.531	936.313	256.874		419.927	179.117	132.83	579.431	703.827	1
103	37.2635	497.243	135.329	8197.99	990.849	2154.16	100.761	4193.05	5204.67	921.91							2
104	329.435	444.607	264.197	6148.35	1425.1												2
105	96.4243	532.863	104.862	4382.73	348.422	3445.1	108.622	3549.86	2635.46	1493.2	186.605	1179.69	1566.09	592.452	2602.43	2907.63	2
106	279.93	560.362	526.008	6885.64	1644.17	2677.28	262.969	5292.71	6032.74	2118.01	586.677	2628.06	6316.48	2048.54	5321.94		2
107	76.7249	416.923	329.1	5593.83	1477.6	2383.45	229.48	2256.9	4524.87	1556.45	139.601	1111.43	3546.94	1445.1	3172.23	3625.98	2
108	200.057	436.561	179.774	3116.69													2
109	126.723	805.496	210.929	4664.38	681.41	1771.64	748.569	3986.92	4269.39	340.541		829.07	1792.23	379.053	3418.24		1
110	151.832	603.055	244.616	8859	1447.5	3188.16	142.475	5571.02	5945.7	1565.81		1230.54	1983.43	827.978	4575.47	6567.19	1
111	244.735	463.087	214.423	12651.5	1577.93	3045.52	322.316	8729.39	11861.7	1711.6	195.359	1462.53	8672.16	1704.4	5503.27	7361.09	2
112	23.1231	107.785	30.7254	113.291	28.6283	195.377	23.9871	103.844	111.326	284.048	12.378	131.296	110.147	57.0772	177.739	210.653	2
113	17.0239	283.276	132.644	964.659	107.274	1409.27	85.6753	513.984	846.493	157.191		332.383	99.2515	154.929	459.519	756.226	1
114	313.551	604.925	277.463	5719.89	1224.84	1838	760.862	6135.3	5381.49	1339.9	252.315	2425.7	4103.57	1523.42	5806.6	6866.05	2
115	54.8661	363.608	139.653	5432.08	744.791	2403	115.756	3460.36	3230.86	1945.02	241.088	1108.96	3055.06	909.106	1859.83	4657.62	2
116	461.987	998.996	536.789	9210.53	2496.22	3353.31	1534.85	6529.77	8651.9	1345.68	569.707	3785.85	7262.22	2689.74	7199.29	8725.59	2
117	33.4422	124.898	93.0897	2292.68	190.488	494.626	1099.99	3880.27	1805.04	576.665	71.4509	589.217	498.146	240.682			2
118	116.716	423.089	221.427	7983.18	1205.49	3726.65	138.072	5252.17	5791.63	1336.44	287.667	1440.28	2849.17	1464.85			2
119	371.137	364.809	117.512	13317.6	1716.79	4711.84	342.852	8763.04	9025.17	3168.31	177.168						2
120	66.8718	117.759	95.2569	4127.93	656.114	2197.01	1147.86	5436.14	3968.82	571.859		1514.04	2040.53	1299.66	4159.87	4693.32	1
121	553.916	372.284	173.124	6357.53	988.401	2375.42	286.495	4620.99									2
122	266.234	637.798	336.962	8805.79	1728.01	4068.85	444.408	7610.23	7809.52	2801.64	302.262	2126.76	5287.21	1467.15	8254.64	8875.92	2
123	227.456	200.162	91.7526	6444.64	881.562	2136.45	248.758	4630.07	4945.65	1228.04	104.795	1572.06	3923.39	1282.47	3514.88	6922.38	2
124	147.747	187.061	189.516	6484.31	934.567	2215.6	545.589	4973.72	6167.82	448.301	144.435	2940.5	6941.93	1424.76	5575.12	6644.93	2
125	15.2055	369.034	54.379	1122.52	183.125	1499.68	402.094	887.698	1866.63	400.401	42.3177	558.314	643.984	351.18			2
126	224.738	842.881	202.481	3849.23	642.337	1876.14	840.609	1747.57	2241.55	754.748	423.877	1457.9	2306.1	801.622	1971.33	1589.8	2
127	212.027	422.065	294.023	4888.23	1344.22	2713.22	488.773	2542.42									2
128	167.325	270.382	154.146	4205.35	767.574	1780.3	464.536	3314.86	3106.36	1507.98	180.987						2
129	258.154	596.021	206.972	4967.46	1067.43	1991.96	476.348	2944.36	4084.52	1351.92	416.006	1735.67	3619.82	1044.19	4178.66	5247.79	2
130	97.6832	208.06	128.924	3783.44	1019.45	3184.21	713.346	3014.71	3915.11								1
131	40.7032	516.008	69.2195	2397.82	397.465	937.062	588.271	1581.03	1739.5	1100.13	89.6845	700.272					2
132	223.152	781.701	261.741	2842.89	1217.33	1690.7	530.407										2
133	79.542	144.342	112.902	5170.76	895.956	3257.1	486.499	5785.59	5619.89	605.564		853.91	7190.38	482.139	5516.08	6281.12	1
134	92.1078	389.101	90.2714	4420.01	815.753	1666.49	224.464	1990.62	3226.46	691.706		1018.82	1639.26	518.292	3089.28	3674.38	1
135	337.963	536.402	306.657	7313.84	2112.67	2578.43	1628.39	5089.87	5761.83	1821.62	207.902						2
136	92.8177	477.018	258.027	3008.44	445.778	840.768	365.643	1573.46	2311.31	857.587	182.283	1201.5	4046.6	426.022	1900.94	3053.69	2
137	4.99364	0	14.1656	35.0357	1.66604												2
138	201.5	473.1	237.514	3758.59	1058.55	2024.77	268.761	2349.73	2816.35	1238.22	325.521	1219.17	4052.56	739.471	2968.62		2
139	151.75	354.496	68.9749	3170.72	642.729	2312.74	516.499	2696.97	3397.74	1062.86	138.918	851.146	4795.25	672.114	2522.15	4161.13	2
140	87.8772	342.028	141.956	8245.71	1165.5	2458.82	191.268	4992.9	5665.82	1441	187.762	1390.31	3720.08	827.553	5413.43	5224.17	2
141	114.352	870.289	156.172	2306.07	795.911	2270.26	388.129	2033.78	2561.35	1125.65	184.096	1292.49	2011.14	742.863	1646.12	3539.06	2
142	192.641	489.411	223.989	7713.68	1126.45	1808.85	244.912	4185.56	4957.06	2437.12	503.189	2451.28	3266.02	1295.28	3630.57	5657.35	2
143	66.4274	520.023	168.668	4728.67	510.617	2250.06	58.4036	3346.08	3515.43	1178.26	126.165	979.129	2605.88	468.007	2425.4	2979.82	2
144	27.092	237.844	83.1345	2328.76	331.834	895.512	31.1101	2265.36	2101.47	922.699							2
145	147.348	355.403	207.49	7009.54	1221.75	1630.87	288.296	6271.11	5882.46	589.296	235.584	2474.01	5201.65	988.475	5916.06	7345.5	2
146	76.7137	246.628	275.244	4181.28	670.498	2372.11	98.8375	3458.25	3729.93	1162.47	219.4	1314.93	2963.76	866.121	3218.11	3854.91	2
147	50.8461	283.078	247.961	1684.03	604.114	732.65	163.11	1258.42	1441.35	482.949	71.0263						2
148	201.38	106.438	116.075														2
149	6.04787	184.922	60.1738	1792.85	141.801	1278.15	86.7694	1432.71	1551.19	445.004							2
150	100.478	255.019	74.0036	1702.48	375.052	1918.59	51.743	1295.21	1913.17	582.32	125.838	1142.34	1395.51	609.136	1113.96	2195.26	2
151	44.3699	375.77	296.268	1012.2	326.531	754.649	174.129	556.931	3459.65	264.315	69.7124	608.853	1577.92	478.457	907.269	2287.24	2
152	59.9651	172.382	107.885	2893.24	386.309	2577.18	117.583	1552.85	1866.73	748.151	67.4125	1291.7	662.826	438.291	1647.68	1866.38	2
153	74.467	340.472	89.9057	2343.6	537.965	858.485	70.0415	2070.52	2619.15	1484.24	147.457	1911.36	1336.87	740.316	2447.09	4579.54	2
154	422.593	188.248	199.506	1614.74	358.786	652.896											2
155	170.105	331.023	277.565	3572.46	668.39	1261.91	373.824	2192	2240.9	931.574	201.839	619.573	2603.16	392.668	2113.84	2868.44	2
156	175.689	263.699	348.456	2217.21	1245.54	1252.7	383.037	1805.62	2253.77	831.852	132.372	1211.43	1170.39	518.809	1968.4	2748.49	2
157	88.7394	217.669	175.312	5087.62	848.596	3774.16	100.922	2938.92	4070.64								2
158	96.8277	310.828	77.9743	6306.6	408.994	1181.66	174.159	3972.92	4139.04	1476.67	343.737	1625.68	4804.48	658.999	4332.5	5719.87	2
159	70.8791	1743.88	102.224	2937.76	261.84	2064.7	184.286	2008.06	2209.03	524.186	96.3667	896.521	1982.02				2
160	63.5138	355.776	171.446	3418.93	1107.75	3494.1	359.488	3658.38	3201.38	770.092		1341.43					1
161	94.402	369.45	214.061	7802.3	1830.87	2819.98	275.469										2
162	119.335	116.874	83.1643	2178.66	283.214	974.246	198.417	1256.28	1890.03	414.355	49.2921	466.613	2511.68	280.637	1438.79	1759.38	2
163	101.47	402.731	364.809	4538.68	744.279	2503.79	172.866	2241.23	3270.65	923.83	207.639	1255.41	2068.97				2
164	128.147	254.55	142.829	4433.11	575.095	5105.41	366.401	3782.7	3952.13	1335.47		1595.56	2443.88	1215.97	2207.15	3283.77	1
165	80.821	130.705	167.855	4042.97	1492.5		184.518										1
166	157.688	580.405	227.73	6447.01	887.152	3858.9	306.449	3590.88	4083.35	1182.38	175.68	1432.15	2846.4	798.571			2
167	53.4714	141.721	130.804	5150.33	553.242	2686.17	87.6707	3660.34	4427.69	1056.37	88.9209	2341.34	7377.48	1169.17	7131.24	6858.83	2
168	267.866	971.942	284.361	13002.6	1516.53	7100	603.834	8998.32	11183.6	2936.25	267.118	3309.54	11264.1	1975.71	6255.92	8437.71	2
169	358.483	352.407	269.55	2793.85	780.715	1815.47											2
170	59.0904	241.974	225.04	6458.57	1694.25	4128.79	817.984	5170.08	2722.09	227.719	229.504	6227.94	1893.21	4136.71	868.722	5296.49	2
171	103.184	398.649	240.5	6997.89	1684.61	4018.4	1928.53	5559.35	5705.92	2041.85	200.473	2183.78	10448.3	1632.47	7554.72	10147.9	2
172	44.1503	356.053	59.4877	1121.81	262.158	671.181	119.599										2
173	59.8037	272.714	138.944	6872.42	653.878	3360.19	276.744	4880.9	5285	1487.59	79.938	1237.85	3536.68	652.631	6157.4	6128.04	2
174	79.9604	213.2	151.391	4276.65	1301.56	4501.43	347.837	3384.08	3290.28	1488.76		2209.51	3408.02	1138.73	4202.22	3811	1
175	140.03	472.498	304.891	6900.21	1302.7	4372.4	839.621	5252.27	5993.18	1652.36		934.827	3545.43	647.048	6064.92	6708.77	1
176	54.68	183.668	146.862	2320.5	440.497	1509.11	165.817	1664.95	2066.99	2520.6	109.722						2
177	80.1121	353.129	102.527														2
178	448.421	526.324	531.802	14797.8	2020.29	3434.45	358.496	10314.3	11651.4	1443.29	515.962	2407.97	12943.8	2372.96	10105.6	12132.8	2
179	161.483	247.003	212.404	7627.31	1748.23	5021.22	704.676	7617.88	9351.39	954.085		3646.21	1791.77	1178.78	5655.85	7347.36	1
180	40.2198	280.531	25.8273	533.472													2
181	30.4624	298.411	174.407	4535.48	782.429	938.449	154.799	2229.32	2443.76	387.565	64.6664	1347.28	3377.91	785.683	2291.06	2399.99	2
182	53.7787	569.84	146.236	2271.76	591.39	685.938	342.312	1336.97	2026.83	775.5	144.641	1737.66	2220.77	1713.36	1795.63	2089.15	2
183	73.406	176.146	70.3354	1886.01	598.014	434.126	123.055	1116.45	1797.82	299.598							2
184	38.976	358.807	101.938	3575.08	493.92	1560.33	115.517	1725.32	2036.47	390.553	163.522	748.032	1611.03	335.691			2
185	214.003	471.454	108.05	5329.71	1167.71	2114.94	811.398	5429.49	4762.01	1774.11	373.26	1283.58	3403.59	1203.19	4149.62	6327.14	2
186	408.944	462.082	206.53	5537.54	1151.03	2525.16	1688.82	4599.79	5616.61	2216.75	509.138	905.313	6429.72	836.585			2
187	62.2313	216.198	142.862	4053.8	427.589	1778.66	443.791	2732.14	3367.68	569.962	100.433	1045.57	2035.69	937.605	3832.75	3842.95	2
188	42.8635	439.547	195.162	3376.79	465.412	2040.17	94.6804	2970.4	3958.41	1444.27		1506.14	1104.41	792.301	3243.1	5525.23	1
189	177.194	450.486	140.634	1118.71	412.123	981.495	257.695	942.503									2
190	164.509	366.7	88.2635	7292.97	1490.17	2734.78	1376.56	4923.81	4957.12	865.07		1388.16	2749.87	1311.47	7749.08		1
191	131.244	303.629	212.619	2195.43	1101.89	1651.97	461.981	1693.58	1941.88	653.581	182.808	824.655	1337.16	834.52	2057.88	1229.72	2
192	168.607	1486.54	1010.91	15754.6	3216.85	6933.2	1166.97	13923.6	15411.9								1
193	130.665	365.002	114.478	1909.27	750.61	1048.41	315.008	1372.81	1612.74	459.73	551.527						2
194	171.651	297.468	96.9978	6220.26	1003.84	3815.64	273.468	5979.88	4629.14	1069.27	130.809	1337.98	4466.88	1067.53	4240.27	4566.23	2
195	168.422	587.19	295.379	5071.03	762.241	1056.86	261.954	20.1877	5216.84	699.603	195.647						2
196	87.1371	569.224	142.849	1716.47	535.977	2102.49	81.0129	920.346	1300.5	729.473		866.214	1250.8	548.689	1032.57		2
197	88.6954	397.789	127.355	5129.52	1452.34	2630.29	345.614	3645.32	4452.6	859.798	176.392	1666.22					2
198	59.5976	258.345	123.649	2607.16	540.489	1135.33	136.262	1989.64	2288.62	1175.88	115.443	1471.11	1975.31				2
199	207.101	586.159	264.744	13577.2	988.437	3072.19	268.939	8155.85	8591.16	2627.1	154.67	2350.25					2
200	667.817	785.856	385.093	10060.6	2280	4024.4	1203.95	6212.04	6166.78	1439.65	576.497	2077.91					2
201	217.867	772.012	237.211	5297.75	1442.29	2027.68	576.007	3565.9	3474.35	1217.16	106.974	1268.4	3721.61	718.727	2807.2	4183.72	2
202	201.561	860.92	503.204	10633.5	1832.79	5444.55	529.277	7822.92	9299.95	4373.08		4781.98					1
203	237.551	256.02	141.315	5354.31	1454.58												1
204	1551.71	322.938	243.332	6165.8	2037.74	2951.9											2
205	88.8669	606.416	285.681	3525.57	491.913	1653.82	138.696	3131.16	3292.75	895.244		1809.44	1888.24	710.625	1490.31		1
206	54.6704	138.09	62.8554	1609.19	308.093	656.979	71.4947	1118.41	1402.12	497.706	109.183	560.698	1052.71	529.911			2
207	17.3315	242.738	61.3697	857.367	101.233	955.088	37.173	375.33	462.082	209.26	28.626	236.518	284.632				2
208	132.336	458.043	228.933	3581.4	403.273	1552.76	897.41	2775.22	3390.97	374.722	68.7169	1163.4	2711.57	616.016			2
209	22.1921	190.795	112.406	603.614	250.292	472.265	23.6484	495.658									2
210	75.8605	275.457	157.407	1408.36	274.339	462.064	86.7936	1719.27	1715.97	666.456	118.017	672.74	17.8351				2
211	27.9207	152.061	47.1617	511.883	59.208	113.593	46.2965	420.581	486.488	261.268	41.5252	422.942	546.177				2
212	102.287	476.028	137.689	1341.28	260.6	1185.18	108.909	1141.06									2
213	399.829	890.345	242.281	3587.47	935.882	2219.25	526.791	1561.45	2946.19	1410.29	232.555	1552.11	3253.61	626.025	1159	1471.19	2
214	40.8505	507.163	113.742	6014.06	960.654	2663.57	146.217	3791.08	3824.49	2727.2	158.291	2539.51	1831.47	1577.19	2259.04	4505.14	2
215	64.8698	188.814	133.092	10930.9	958.768	3086.35	166.677	4251.75	5230.14	903.705	147.265	1268.72	6886.45	570.909	7418.1	7129.19	2
216	64.1402	138.575	43.4324	1737.8	539.712	1893.19	56.5633	1343.17	1365.16	568.578	296.28	718.429	1573.73	297.284			2
217	132.598	554.219	224.843	4454.36	4432.42	1125.16	240.937	3412.08	3333.41	1171.48		1788.92	1832.79	1217.73	2350.23	3244.11	1
218	31.6646	472.498	193.938	4626.5	865.189	4705.54	114.655	2796.82	3441.83	409.743		798.549	830.633	780.415	2750.56	3631.98	1
219	82.8877	180.938	90.2132	1094.01	264.082	832.976	66.0809	750.285	1066.4	388.918	69.5942	400.526	1194.32	198.941	926.698	1334.24	2
220	391.034	464.546	254.646	6693.02	1376.32	2165.63	423.212	3223.61	3512.23	1055.9	1099.66	1446.75	4691.94	908.037	2170.34	2519.98	2
221	116.923	313.338	151.255	2270.26	483.801	1495.94	490.06	1653.93	2645.09	771.714	78.7022	1988.68	3244.7	3257.73	593.471	3869.06	2
222	418.05	192.086	211.511	6181.24	2343.42	3429.37	234.275	7086.96	5758.92	911.505	188.994	2334.55	7667.32	2047.58	7623.36	9643.82	2
223	460.211	271.49	116.147	7958.49	3185.93	3635.11	336.889	6301.35	7357.02	672.934							2
224	19.0341	164.383	42.1526	3128.14	251.378	464.376	54.7286	458.016	737.266	623.957	7.54081						2
225	123.057	413.809	150.846	2734.9	656.644	2745.63	181.699	2297.74	2550.58	1016.71	117.66	1638.49	4409.65	829.845	2077.75	3346.24	2
226	308.36	431.902	499.465	2064.12	984.25		652.25										1
227	266.419	398.402	270.296	1602.4	901.163	680.143											2
228	229.901	416.607	173.445	9676.74	3531.81	4233	1456.16	8907.3	10270.9	1167.74							1
229	116.367	373.909	122.256	10360.6	1307.94	2187.32	278.085										2
230	54.9673	306.246	112.443	5537.31	871.144	2493.83	264.082	4343.32	5419.39	1099.27	145.496	1748.53	3551.9	1446.55	5645.14	5449.19	2
231	42.7447	503.659	116.402	3212.26	613.889	1352.3	162.466	2401.28	2187.99	2848.5	131.149	1316.39	2234.7	859.643	1855.77	2665.28	2
232	286.563	457.351	290.676	5737.08	1118.24	2961.4	175.68	4565.4	4012.61	1844.38	214.765	1874.74	4952.45	1416.82	2304.41	7079.87	2
233	113.268	380.747	395.978	10244.3	1289.26	3387.12	212.161	7607.1	8960.29	769.378	126.603	1516.95	8959.86	1163.17	6240.87	10066.4	2
234	390.855	446.037	749.776	9551.63	743.522	2668.45	281.893	4396.22	4982.55	786.53	231.473						2
235	54.3343	384.049	110.135	3827.75	1618	2360.98	135.513	2658.64	3698.65	793.013		1268.58	1566.15	958.746	2868.88	3984.3	1
236	63.1072	274.072	66.9536	1421.64	394.217	982.051	233.341	874.563	2087.03	477.513		669.998	596.996	491.395	1249.43	2016.61	1
237	200.62	850.788	188.421	5092.91	827.884	1306.5	322.839	3537.56	4443.17	1463.56	105.252						2
238	3.06348	109.037	36.9937	323.347	34.3457	436.783	7.98638	244.968	204.42	123.392							2
239	39.1194	434.958	144.439	6167.84	955.34	2020.77	161.068	2724.19	3218.12	592.78	46.0517	1805.95	2288.73	868.389	5916.82	2690.13	2
240	77.226	662.639	97.3357	3084.87	917.146	3866.79	206.236	2769.14	2264.55	1016.06		1328.71	2131.38	1151.86	1023.56	3167.11	1
241	38.3998	318.995	99.0904	5443.46	525.479	1896.88	404.109	4790.75	4896.9								2
242	226.834	441.577	151.156	6866.88	1415.61	1699.22	376.206	3886.48	5596.04	3302.08	187.506	3102.22	7179.83	2390.8	5805.36	6804.1	2
243	48.8159	221.95	185.464	8956.73	1728.91	1362.67	100.747	3987.83	6440.12	1531.51	182.337	1931.41					2
244	74.3759	373.791	90.1156	922.666	306.685	658.873	97.2659	740.836	937.372	740.457	96.0751						2
245	47.8285	187.139	55.375	2928.84	1103.33	1256.04	600.314	2155.35	2812.68	658.368		762.086	1045.12	486.166	1943.88	3026.94	1
246	103.1	277.946	139.871	2369.95	376.22	1607.63	111.989	1808.3	2385.84	1499.93	128.293	1477.02	2501.88	603.763	1489.75	2568.2	2
247	347.222	370.179	355.794	7166.35	1421.34	3059.45	409.559	5541.74	6426.1	1976.96	226.363						2
248	116.233	211.716	107.793	7599.53	1594.56	3067.53	662.973	7083.09	7471.75	589.382		2189.63					1
249	78.4172	287.638	140.586	5881.01	1133.94	4213.65	208.954	4336.25	5320.37	1865.87	97.4495						2
250	57.3624	176.554	197.981	5217.02	477.958	1879.72	123.561	3119.19	4400.98	548.715	85.428	565.404	3834.65	392.781	3691.36	2640.17	2
251	167.609	725.167	356.218	5071.76	779.495	1841.36	467.016	3404.11	3795.02	1141.15	141.759	2100.36	4149.9	2465.36	3602.76	5017.31	2
252	185.773	524.75	105.295	1741.01	440.942	1020.57	765.965	1413.66	1078.68	602.757	327.791	696.967	1211.84	717.66	1510.35	2483.85	2
253	316.216	550.068	184.812	7708.33	1036.02	1992.2	468.091	6082.53	6416.44	1756.32	235.906	2241.92	1009.12	3916.43			2
254	82.1153	641.53	321.67	6356.62	1254.87	2554.92	236.207	4779.35	4748.16	844.792	159.588	813.562	6112.57	1000.43	4876.58	7062	2
255	4.47425	182.426	9.55415	344.039	84.2723	662.797	46.0074	301.09	398.787								1
256	54.9508	292.365	108.929	1979.68	527.71	1597.45	336.57	1272.34	1925.07	800.204	184.611	1103.75	2605.86	457.424	1586.32	2426.9	2
257	146.464	262.782	130.784	4173.77	1276.42	1321.27	152.535	2944.35	3041.18	1346.26	103.357	821.216	2836.17	1437.75	4870.48	5223.24	2
258	188.461	319.493	199.958	5249.98	726.589	1339.34	208.43	2992.97	3360.45	1411.8	405.52	1475.15	4431.8	623.957	3667.7	3894.21	2
259	113.222	399.506	185.681	7148.27	631.729	2315.14	1118.63	4424.48	4418.55								2
260	25.1538	260.471	118.804	2633.53	443.636	805.333	183.835	1250.63	1143.7	597.715	92.0936	954.291	2207.59	610.457	1008.58	1754.29	2
261	40.0612	1847.72	78.346	3528.7	860.594	1781.6	103.321	2238.25	2810.14	617.026	115.655	1659.71	3655.23	721.318	2779.09	5539.98	2
262	36.4732	192.564	83.0699	376.763	329.338	155.368	59.5022	286.42	328.065	135.419	48.9211	391.19	463.851				2
263	116.158	182.297	150.247	4692.62	809.36	2405.7	214.611	4756.3	4729.49	2155.84	103.204	1731.11	5674.15	1272.48	4840.97	5881.16	2
264	214.774	387.868	154.146	7792.67	774.418	2633.78	209.151	7245.27	6885.09	2172.09	80.5903	1315.97	3982.75	628.585	0	7780.43	2
265	154.259	348.42	180.23	7634.91	928.602	1451.57	3653.81	5779.83	9468.59	1575.48	166.475	1574.2	9221.8				2
266	795.123	1141.37	1909.17	2490.51	1010.02	1481.37	2581.52	2247.25	2834.65	937.872	375.057	1517.86	3816.77	1137.02	2814.79	5129.86	2
267	73.876	309.798	46.6561	0													2
268	92.5	386.826	113.306	10749.1	1076.96	3623.23	119.951	8729.97	9940.44	3173.79	192.253	4162.99	5705.19	1521.21	3823.92	8473.38	2
269	64.3183	663.592	103.435	2890.32	318.175	1575.2	107.197	1963.47	2121.44	1179.73	262.95	604.089	1468.57	403.144	1795.05	2381.5	2
270	278.834	993.537	304.96	7278.76	1458.74	2635.06	564.435	4903.36	5258.09	2119.58	187.458	2147.49					2
271	241.816	339.557	114.795	3261.04	697.478	1087.4	173.688	1837.84	2146.72			1157.09	1852.15	779.307			2
272	11.7131	184	76.3568	907.324	104.346	1089.69	31.5212	594.143	819.683	470.396	55.7626	421.958	1067.78	208.004	758.431	1494.08	2
273	58.2164	497.778	343.774	3079.15	652.278	1685.75	232.552	1173.88									2
274	107.034	538.332	645.107	1893.21	598.72	1620.44	152.756	1730.68	1829.76	637.309	58.1612	1515.14	1425.86	658.965	2063.06	3962.5	2
275	54.7244	337.822	202.587	3747.09	872.118	2251.57	171.554	3524.36	4812.7	1087.5	128.054	1725.17	4264.95	1083.22	4595.72	4894.54	2
276	136.264	395.978	165.695	1058.99	354.411	1160.11	127.046	589.434	752.948	346.15	73.0481	542.968	1767.43	521.345	1008.5	1157.68	2
277	48.1798	159.872	66.1095	2182.63	354.255	375.928	59.9547	1766.1	1679.64	233.112	49.1576	441.95	1388.77	341.914	1456.81	1525.53	2
278	4.21448	16.3828	12.1203	149.991	13.8305	31.8864	10.402	21.4497	38.5033	35.6135	22.29	35.2001	29.8096	18.9219			2
279	285.654	561.95	360.111	11880.8	3204.2	3167.9	291.583	10045.5	11348.8	1907.14	491.429	2810.85	16877.1	1658.06			2
280	61.5973	239.089	104.019	3167.48	400.55	1214.54	204.859	2919.88	3251.78	429.127	381.462	945.991	3601.59	719.134	2313.91	4233.57	2
281	222.034	410.423	208.358	7653.25	2061.4	5332.56	921.937	6501.05	5632.63	3429.75	269.038	2821.34	4191.78	1217.84	3801.54	5684.37	2
282	353.669	434.809	261.006	12175.7	1669.01	3695.9	1176.97	10167.1	9035.13	1482.02		2286.65	3889.67	1117.69			1
283	71.4226	501.217	99.4315	5925.51	665.603	2868.68	172.047	3166	5144.88	1870.58	351.413						2
284	84.9472	295.844	145.427	3801.52	852.577	3013.78	72.9703	4033.44	3120.54	871.541	54.4329	612.979	1519.23	251.18	1240.07		2
285	292.506	645.702	267.657	7019.3	976.903	4249.04	155.368	5936.89	6286.18	1164.45	172.369	2003.06	4405.55	1189.88	6680.08	6888.63	2
286	147.358	288.221	162.188	6460.78	823.883	6367.03	230.213	5409.22	5224.85	1210.43	136.27	1953.25					2
287	78.1132	156.838	59.9639	1118.51	635.182	982.348	380.368	950.571	882.251	439.003	61.6417	371.745	2305.66	369.828	1742.3	2823.57	2
288	76.6928	185.113	180.506	3550.18	741.856	2663	92.4085	3481.29	4017.18	833.42	150.887	1605.4	898.519				2
289	81.9498	356.849	210.852	7810.14	920.632	3442.98	103.343	5815.75	7084.4	985.21	141.496	1801.49	7083.97	754.627	9392.3	8079.32	2
290	490.981	487.38	179.595	3637.11	1180.72	1273.35	193.423	4185	3592.02	678.441	165.741						2
291	10.354	207.577	28.3462	444.404	78.8786	88.9209	27.9054	284.719	310.724	169.325	135.567	199.554	650.111	219.584			2
292	57.0931	203.711	104.287	3422.76	735.429	959.96	94.9153	3051.91	3806.15	895.719		1064.17	1295.89	943.917	4019.49	5471.37	1
293	614.085	598.28	4.29574	4537.06	1160.41	1264.56	302.465	2594.42									2
294	38.2463	144.849	128.188	1550.41	264.375	1353.09	70.0022	882.913	1322.02	474.358	82.9831	682.349	1381.33	325.096	1224.11	2974.57	2
295	28.3386	561.698	69.5185	596.63	271.459	873.494	46.4999	425.576	774.799	437.59	283.385	341.68	540.164	126.794	539.318	872.675	2
296	173.962	463.132	174.833	6142.37	1529.73	4882.32	317.176	4384.57									1
297	233.255	591.336	409.523	7072.85	1391.84	6745.33	290.894	4489.23	4782.35	1008.56		1500.65					1
298	152.437	317.959	322.09	6660.34	990.562	2679.18	145.85	4170.24	4111.44	827.22	192.32	1764.11	3858.9	1136.52			2
299	18.4953	112.829	55.375	2142.61	230.076	945.085	87.961	1099.22									1
300	41.2433	507.322	155.081	2361.93	242.565	1091.94	62.6398										2
301	209.622	385.364	147.825	4462.19	1171.33	2587.9	405.343	3615.35	4068.03	978.314	243.698	1578.32	4935.93	1060.52	3632.78	4341.38	2
302	79.0038	256.895	174.04	5977.08	699.623	2462.13	117.027	2048.24	1982.88	1434.57	57.4936	903.721	1295.39	538.433	2363.02	3120.98	2
303	197.387	419.991	214.11	1920.29	466.088	2575.35	110.399	1449.98	1713.75	1155.32	177.642	1050.17	1861.22	561.721	1154.87	2777.69	2
304	286.494	1601.95	871.985	20272.9	2799.79	10107	490.799	18149.8	19693	21202.3							2
305	140.096	185.453	87.204	1953.01	619.045	1746.24	221.846	1582.16	1885.37	598.442	92.7776	756.431	2747.26	497.609	2490.44	2893.74	2
306	0	4.63816	39.2715	6.28268	13.8569												2
307	1493.14	2276.29	2240.9	6788.1	2065.23	4320.49	2288.32	5742.41	5176.42	4843.75	1535.51	3215.87	5711.37	2201.13	3953.72	3724.14	2

## Sheet: IL-1beta
number	media	RV16	RSV	Hin	Strpn	PHA	RV1B	polyIC	LPS	R848	CpGA	PAM	PGN	FSL	Fla	LTA	batch
1	54.7964	102.254	78.3147	232.447	182.014	152.695	132.67	168.961	161.342	97.2234	51.3757						2
2	57.1534	123.861	18.3642	815.933	423.759	642.65	106.075	854.184	660.942	88.8052	22.3982	228.849	294.708	1483.32	462.915	437.723	2
3	73.9969	309.723															2
4	32.6646	110.235	49.3989	680.021	241.738	160.58	309.851	376.637	477.513	180.748	29.0686	205.387	350.119	427.042	403.222	592.651	2
5	14.9323	144.143	15.0759	215.992	46.9574	238.064	36.6758										2
6	47.688	197.496	34.4938	133.025	215.414	325.433	142.169	146.672	131.561	204.116	50.8636	158.578	887.336	183.388	119.698	632.339	2
7	3.26912	77.7382	12.992	251.5	140.446	56.1145	18.9331	138.309	190.363								2
8	178.797	131.593	11.9535	1785.85	204.776	495.924	28.794	1181.42									2
9	67.6073	240.954	36.5594	492.203	206.475	797.768	287.363	939.799	733.267								2
10	25.1942	303.043	19.7728	1196.24	130.738	61.0997	20.0783	832.259	1155.86	53.4772	15.7752	179.542	334.5	74.4906			2
11	6.56349	16.2267	16.1162	410.73	249.847	103.026	7.63838	152.412	377.199	135.072	11.788	177.545					2
12	36.8182	26.1398	61.8116	269.924	188.221	166.519	54.3906	145.346	341.154	93.1383	23.3999	97.558	60.3567	167.282	99.3755		2
13	62.5256	210.436	24.2332		177.4	316.403	135.597	1336.89	1396.93	561.167	427.521						2
14	18.3925	43.613	7.8641	368.298	91.7935	768.093	17.1099	199.7	456.971	101.977	23.3684			39.5262	204.945	131.535	2
15	18.1364	786.704	36.6975	372.279	82.506	59.9653	55.5853	265.135	416.135	149.766	18.6182						2
16	104.415	89.5519	15.4472	642.369	73.0436	162.032	90.7808	713.436	627.195	174.954	23.9971	335.61	435.327	131.861	496.77	691.5	2
17	67.42	20.3714	73.4048	224.309	297.472	304.686	35.6483	309.036	226.196	100.284	127.526	356.861	228.081	497.911	173.51	234.739	2
18	55.194	117.644	58.2578	4013.43	1315.4	550.57	240.742	2888.66	5570.92	271.016	104.436						2
19	102.958	82.088	133.612	1045.17	242.065	193.333	93.422	877.227	701.396	218.273	24.4928	299.472	492.087	117.182	559.115	686.723	2
20	351.553	49.7184	51.7512	7341.27	918.984	569.761	1464.86	5074.16	4707.58	553.059	55.4662	470.294	1638.41	257.939	3092.36	2035.43	2
21	70.8848	318.89	158.524	330.03	253.056	234.483	208.797	229.255									2
22	20.2062	32.0272	16.6714	522.137	354.19	143.338	17.4735	373.957	473.355	159.625	75.0929	225.361	196.484	87.9105	468.498	601.362	2
23	21.8048	42.3172	9.13474	39.4868	23.1187	48.3705	13.6728										2
24	62.1604	89.5871	23.1097	1612.11	264.262	372.51	25.6582	1143.08	1153.19	319.509	78.1278	329.03	391.136	234.077	348.462	582.796	2
25	8.98677	26.117	16.3758	1318.14	117.396	191.043	49.2603	1231.95	1498.46	178.298	8.54543	304.16	297.473	127.259	654.843	551.187	2
26	94.5431	71.3154	64.2924	444.369	128.114	105.635	104.187	312.046	464.094	263.549	31.861	193.899	69.326	94.5504	100.149	482.014	2
27	2.14366	75.7156	11.6566	279.695	196.941	147.563	43.4166	276.584	158.611	352.474	22.44	396.038	233.932	221.568	235.503		2
28	31.7651	76.4171	64.1574	733.663	425.062	266.135	48.9683	409.602	385.231	400.484	15.5461	392.08	230.373				2
29	10.3987	51.0586	9.74474	412.383	87.7323	241.226	78.5632	280.559	463.082	117.333	6.40508	64.3957	223.258	119.561	285.88	212.022	2
30	28.69	79.4366	33.4775	530.989	185.785	202.729	60.8961	390.709	291.455	164.411	41.1174	124.19	143.88	97.9772	268.359	545.35	2
31	28.5606	50.3371	42.7908	863.195	122.064	140.814	27.9507	935.723	1032.58	694.563	20.9748	256.982	402.442	148.323			2
32	9.80218	29.3786	14.2787	631.572	297.354	278.322	57.8526	404.298	912.779	100.356	12.0937	178.521	613.784	742.322	782.204	252.407	2
33	11.4807	23.6512	18.6687	237.856	202.848	179.615	43.0746	204.412	144.464	71.2068	15.2125	106.922	200.43	86.8581			2
34	8.76163	39.9717	16.3644	209.098	88.9475	62.7882	13.3131	195.022	296.609	67.2803	11.2298	74.8317	92.1167	36.3843	169.351	110.267	2
35	109.784	166.676	24.2276	696.555	782.449	265.543	263.792	392.471	715.87	239.479	192.258	295.52	162.613	251.77			2
36	42.1307	265.446	85.8343	1610.26	131.566	580.816	42.7673	957.721	575.03	117.94		148.457	237.421				1
37	73.9969	272.908	165.204	678.646	266.824	136.739	68.8842	370.908	629.991	156.611	163.939	277.766	249.868				2
38	17.9742	34.4149	86.6596	371.303	267.095	87.8434	9.32323	345.531	390.638	200.073	36.1656	250.684	351.095	281.406	289.615		2
39	26.0168	74.4906	15.1554	638.116	318.075	620.389	171.308	419.212	476.597	187.62	102.001	172.119	244.722	82.8244	163.866	274.562	2
40	46.0643	403.813	117.357	2701.74	678.507	1321.63	192.701	830.445	983.104	228.066		365.348	369.633	297.795	642.345	890.948	1
41	76.9911	187.164															2
42	33.4512	128.019	69.8865	2186.68	252.622	747.396	114.675	932.379	1112.3	328.453		165.281	231.169	92.9403	795.84	629.115	1
43	5.51321	29.2528	25.5523	164.423	158.11	18.3222	12.011	70.3717	124.973	81.9995	10.5595	73.548	35.4273	54.9582	95.7867	92.1089	2
44	26.5125	87.1037	13.6806	352.55	138.023	29.279	67.59	223.002	327.067	133.31	73.3603	260.767					2
45	87.7835	470.243	106.211	1098.74	247.052	678.429	142.113	793.222	575.855	186.477		222.239	1218.42	114.598	754.44		1
46	11.2786	40.6062	10.4956	470.357	34.9139	51.3274	5.7646	436.288	352.376	62.3449		46.3743	119.496	88.3938	339.871	182.692	1
47	32.7013	110.927	149.669	2408.7	680.154	522.989	37.4328										2
48	8.32869	9.89002	14.2749	240.347	44.5521	281.565	18.9794	126.98	217.38	60.5568	29.2958	248.112	246.837	94.5039	362.14	142.41	2
49	105.33	117.341	81.0701	1419.57	306.738	124.845	285.805	1117.31	1191.23	215.695	48.1448	245.405	395.12	692.114	808.609	839.746	2
50	7.74337	46.5373	48.2633	82.9537	74.2142	178.815	65.664	51.0649	90.1843	122.986	56.0128						2
51	31.9301	145.346	14.1516	1155.28	327.334	1099.67	107.577	987.627	909.084	232.282	20.5063	191.537	415.577	69.5554	604.389	675.425	2
52	11.1724	113.86	5.34495	205.263	570.899	42.1911	28.7396	159.714	172.188	42.7498	59.1832	64.9202	108.087	164.131	225.771	249.252	2
53	179.175	308.238	221.33	1253.55	585.66	340.901	546.305	1167.21	1381.13	292.44	367.782	341.483	1491.37	228.582	786.473	1273.72	2
54	14.366	33.8686	13.097	1997.42	210.676	107.071	29.4951	1289.77	1629.58	674.737	18.5068	836.358	247.732	371.835	1082.33	1530.03	2
55	105.913	55.759	16.5331	2903.06	722.815	624.02	31.9778	1037.91	1661.84	214.854	35.0608	681.825	940.527	470.843	1052.43		2
56	49.3908	89.6853	45.3895	609.452	588.693	405.392	97.5964	779.716	547.924	113.351		237.512					1
57	28.1763	116.13	41.8965	937.431	195.007	699.898	92.3686	731.547	716.637	436.524	65.6017	521.911	598.73	297.065	548.804	630.288	2
58	10.1589	46.6771	10.4751	614.72	433.542	459.239	18.1177	475.386	647.404	224.271	8.32569	455.404	516.809	80.3789	271.349	517.505	2
59	206.294	112.816	77.2972	1997.72	400.763	673.105	168.603	1496.45	1505.44								2
60	9.69468	22.2855	5.76243	797.885	58.8306	97.5202	11.3127	304.056	802.721	155.614	3.06813	154.875	86.3306	88.2505	207.769	162.689	2
61	24.2454	68.3633	35.5704	303.113	207.282	260.33	46.6567	169.639	236.467	119.689	7.3633	165.772	196.312	120.286	138.565	322.987	2
62	27.3206	31.3546	38.0699	1023.52	594.821	663.4	98.5944	616.078	746.725	110.275	21.1659	301.274	329.363	139.271	893.581	878.804	2
63	48.6315	20.2776	28.3937	905.635	122.972	131.897	65.4289	708.313	908.917	69.3042	16.228	126.249	156.102	129.818	614.049	413.868	2
64	160.928	409.226	280.667	2275.58	820.006	695.961	203.559	2256.85	2061.41	440.582	173.038	746.59	573.125	486.562	1428.3	1131.17	2
65	2.09463	26.159	10.1198	303.389	35.939	28.0139	6.94438	192.535	445.095								2
66	74.0018	84.5456	426.918	888.593	225.66	182.9	149.257	756.638	796.495	188.086	125.889	379.855					2
67	17.7098	83.6072	56.7999	521.887	37.4876	79.8894	11.6591	417.522	316.659	54.4549		46.2242	71.087	40.0551	212.429	204.599	1
68	20.4301	37.1316	39.3166	964.268	387.4	265.251	89.6761	1054.58	883.299								1
69	17.6352	38.5483	29.8715	1559.59	320.562	129.545	97.8104	990.158	1275.88	719.568	18.7066	385.594	269.85	95.7288	589.329	608.301	2
70	82.071	255.588	75.0679	750.327	622.418	136.255	74.8545	380.939	794.321	551.317	66.3061	595.018	523.224	496.727			2
71	6.55692	110.466	18.016	146.38	52.0301	80.2683	30.7304	63.5131	69.4196	42.65	10.7616						2
72	418.662	444.856	100.581	1352.9	222.378	370.673	491.016	479.792	559.25	335.716	126.992	518.946	750.731	756.183	647.762	475.301	2
73	27.6811	115.115	18.0266	576.127	103.047	153.553	216.106	387.062	454.778	256.155	43.6052	513.94	170.518	248.366	356.415	246.194	2
74	33.1178	200.287	115.189	1659.4	908.636		531.292										1
75	9.6012	5.34495	9.9476	420.264	72.1258	131.794	217.055	324.225	355.83	75.8163	52.3235	104.235	272.619	61.1273			2
76	16.3404	103.928	28.9708	697.813	258.12	268.649	19.6792	439.758	497.572	268.649	38.6483	435.152	362.52	313.37	626.805		2
77	221.127	36.7241	23.6585	3199.34	266.999	266.438											2
78	52.91	91.9437	60.3693	2761.65	326.341	219.428	46.8845	2123.17	2046.48	592.318	79.0725	527.661	511.911	487.535	863.681	779.072	2
79	8.74422	140.507	11.2312	942.395	95.1815	95.662	18.865	364.668	438.893	46.1889	15.3717	194.508	95.0614	66.0005	166.07		2
80	20.5165	38.2781	11.763	501.102	90.8124	55.4539	46.254	255.492	271.397	59.6676	6.74768	240.265	238.246				2
81	20.5006	29.9067	14.8025	213.803	424.808	45.287	21.5602	65.8816	98.7685	25.606	12.6706	62.7815	36.1128	63.1861	787.25	67.228	2
82	18.0511	81.9601	63.5504	3514.23	253.955	404.728	90.5389	2436.98	3443.63	700.197	157.273	599.086	906.371	309.844	2263.01	1462	2
83	112.182	197.121	11.3417	1109.51	373.447	213.095	121.711	738.6	759.865	87.2124							2
84	13.3884	21.2856	36.7055	15.74	17.3583	16.8197	15.1989										2
85	11.8624	62.1577	16.4856	1730.35	145.891	183.672	27.4069	856.513	908.098	174.187	25.2298	339.543	296.637	141.449	666.814	524.892	2
86	55.4053	258.44	61.6027	983.701	504.953	295.884	79.185	853.96	1497.07								1
87	23.3692	22.3774	72.7717	3350.9	486.167	391.578	165.462	2634.98	3233.69	608.863	10.6918	523.969	621.202	371.142	1712.33	1030.21	2
88	31.1004	57.1502	12.6648	372.645	91.4778	87.5416	23.9848	161.956	148.285	101.44	17.9263	100.3	142.861	89.3469	178.401	152.744	2
89	39.532	88.227	13.6913	335.245	396.336	194.206	340.756	333.518	427.082	353.432		171.353	454.081				1
90	94.5786	389.147	248.125	820.932	874.293	486.119	122.143	477.955	686.848	718.2	211.352	658.096	999.443	751.134	1114.02	915.72	2
91	16.0588	33.101	11.1373	443.389	104.145	106.974	43.7201	309.828	379.852	148.258	24.3854	137.654	93.3421	98.2885	188.325	204.736	2
92	5.06252	17.7941	8.31262	106.381	21.4194	30.5721	1.60499	100.35	231.494	56.3133	15.8431	62.4367	49.1099	99.0334	135.083	241.528	2
93	24.2276	217.86	96.4488	2365.16	475.055	159.563	112.035	1188.51	1288.83	126.913	113.705	382.948	792.621	769.607	1461.71	1275.57	2
94	41.2117	119.908	41.068	471.172	218.001	125.145	349.579	371.417	491.992	395.846	28.0455	297.886	253.233	265.159	583.03	243.436	2
95	31.3867	59.2369	10.7384	675.716	103.366	80.955	26.5369	435.181	422.121	120.659	16.7297	155.093	206.676	88.0081	391.879	298.44	2
96	25.8912	190.506	30.7806	501.496	161.853	154.572	100.412	240.703	607.175	81.37	25.3748	447.805	532.407				2
97	0.267494	24.9089	25.416	136.743	98.7023	801.544	12.0573	79.942									2
98	48.676	201.275	53.2107	2163.66	1095.94	518.523	324.235	1527.19	1899.32								1
99	146.149	798.758	412.517	1228.91	668.628	1242.48	53.2175	631.915	808.308	218.824	75.6042						2
100	21.7491	133.844	61.7781	1595.62	132.018	411.708	25.7448	562.968	798.76	138.724		139.712	310.034	157.764	602.923	406.324	1
101	30.2777	42.3968	14.2116	331.92	257.867	129.239	112.719	263.984	591.626	55.602		227.447	262.788	120.727	253.209	488.098	1
102	6.28124	64.4859	76.0147	205.56	29.8027	133.407	25.7448	60.7815	101.551	13.3354		81.8078	51.577	18.2529	53.309	49.6105	1
103	5.13123	87.605	10.7714	1625.51	400.677	373.173	20.9932	866.033	1296.88	220.677							2
104	64.2565	137.264	58.7844	1394.01	372.331												2
105	36.386	96.1489	12.5807	1008.65	46.928	95.6789	35.5054	557.085	566.479	176.227	22.4659	86.861	151.271	102.816	390.742	207.104	2
106	61.9616	92.4091	95.7835	1597.95	287.206	177.287	87.3372	990.08	1247.69	400.983	96.5496	323.726	458.879	280.491	898.699		2
107	57.5244	167.405	98.2843	856.815	604.006	111.042	236.556	216.054	734.995	344.691	63.9146	231.941	505.558	689.356	918.219	682.016	2
108	62.0703	81.4802	43.8075	385.589													2
109	15.4991	319.118	25.6227	1338.55	167.146	146.443	147.304	889.282	1069.2	43.3692		106.301	218.971	67.2395	536.623		1
110	46.9353	144.773	56.6371	2208.15	488.448	369.44	27.7616	1257.61	1418.49	316.8		276.011	354.053	165.711	816.221	1001.09	1
111	79.3184	94.4588	28.5211	2568.05	264.581	174.164	101.352	1256.09	1956	364.665	38.09	240	407.107	345.14	752.841	757.11	2
112	6.43446	13.3731	13.0729	24.7194	13.523	16.5047	13.0729	31.3588	26.1699	62.7201	6.51255	22.2432	12.6221	8.52176	39.345	33.3643	2
113	4.76907	67.0386	59.065	243.386	30.2782	168.863	17.398	106.677	147.275	19.7701		29.5933	10.396	17.7557	46.6744	42.1651	1
114	67.2589	147.316	42.4705	1434.7	308.721	192.644	161.354	1491.31	1491.66	202.45	38.1832	729.724	459.464	377.056	986.715	728.209	2
115	12.5119	65.3469	17.1008	1375.04	145.024	205.546	32.5865	715.683	792.984	467.762	82.5415	142.32	432.216	215.615	317.037	494.772	2
116	103.666	366.263	176.354	3943.08	800.007	530.444	366.7	2601.43	3677.58	323.038	157.577	1475.03	1017.88	575.607	1494.98	1215.93	2
117	7.28269	12.1001	7.49778	337.117	38.0358	29.9067	144.28	371.59	140.145	74.6764	7.45999	115.715	56.8136	31.0026			2
118	27.9126	58.3273	17.3866	1185.36	184.231	198.995	37.2408	638.361	713.26	192.563	19.3611	216.973	206.353	259.174			2
119	121.795	68.1698	14.377	2154.78	514.535	492.156	107.39	1727.98	1780.91	505.361	41.872						2
120	31.4881	36.1051	26.0479	1174.05	220.751	298.154	505.911	851.262	1371.33	218.472		473.748	542.225	480.602	1345.4	1591.58	1
121	109.754	64.8361	33.3261	2463.18	245.764	144.941	68.4995	1689.81									2
122	102.095	215.886	88.4504	2823.43	420.856	411.345	90.8729	2734.11	1992.6	624.444	71.0822	429.24	565.072	152.506	1465	1144.91	2
123	56.7766	44.8507	26.4189	1443.7	261.871	141.063	69.7399	1274.31	1417.45	274.63	18.5008	308.608	294.155	235.511	584.487	597.111	2
124	46.1453	68.1361	90.296	910.863	222.737	260.302	185.606	669.273	750.12	72.9189	41.7661	814.692	912.501	263.43	626.462	607.364	2
125	2.36896	20.8749	4.13991	161.834	40.7773	38.4871	43.2237	101.979	324.644	40.4505	2.27676	54.7137	26.0848	38.9784			2
126	130.314	389.091	62.6885	1086.09	861.546	317.464	612.06	616.106	686.368	312.378	221.362	605.238	760.064	448	1066.68	492.327	2
127	76.2237	83.486	67.2181	1259.45	436.134	252.678	64.2565	700.934									2
128	54.2331	31.4141	16.2625	1176.98	276.769	261.909	160.802	730.706	915.271	234.942	28.0169						2
129	63.5039	96.9247	72.3115	803.785	230.664	252.026	231.472	427.192	688.166	336.584	173.038	418.508	307.211	302.15	1147.18	442.176	2
130	42.4931	45.524	24.0141	1038.67	389.426	224.567	146.931	735.533	1268.47								1
131	15.6436	223.843	10.9566	705.561	114.86	49.1908	136.51	398.395	521.428	239.163	35.3544	172.513					2
132	57.2169	229.888	63.4761	722.939	294.788	122.752	74.3646										2
133	30.1654	55.5379	8.46925	1223.07	390.296	280.173	245.341	1690.25	1470.07	164.601		215.986	1009.2	158.098	1316.61	1741.29	1
134	31.8259	37.4341	21.1172	551.853	147.202	127.681	69.492	246.455	547.659	85.5616		157.27	175.29	72.6631	413.887	455.878	1
135	132.284	110.905	57.5305	4924.74	1033.43	199.143	461.165	3435.63	4717.46	481.574	42.8546						2
136	42.9127	96.7025	67.45	669.251	63.6459	71.4515	80.4449	341.596	622.598	189.245	59.839	345.72	459.148	68.3506	592.328	615.049	2
137	2.28092	0.800997	3.18084	0	0												2
138	50.8136	64.9507	72.7833	1148.78	369.043	459.969	78.5361	814.506	1160.64	329.327	90.4609	296.399	335.61	145.184	636.302		2
139	43.7232	34.9082	13.4089	1143.81	140.238	273.566	175.005	1376.25	1464.06	261.555	31.4755	190.629	320.378	156.295	509.836	428.2	2
140	20.5898	75.6946	20.0127	1131.98	350.009	205.809	58.1994	696.013	1006.95	195.179	33.1275	245.171	269.133	202.053	422.108	540.984	2
141	37.6297	338.318	39.6445	709.519	278.263	459.799	270.223	570.504	912.429	285.348	211.534	298.552	239.535	200.991	448.865	814.487	2
142	53.0369	146.156	48.5598	1224.51	189.311	79.211	54.1173	755.853	834.428	451.715	282.48	562.75	231.968	237.144	460.119	458.619	2
143	27.1795	127.34	55.809	1272.26	154.366	165.277	37.3994	904.118	1101.27	235.389	12.2954	205.114	244.553	85.5647	445.645	293.359	2
144	6.84805	27.4309	10.3403	619.083	44.0759	52.4167	7.87713	562.725	562.92	241.555							2
145	40.1151	68.6189	40.7864	1533.03	203.122	149.979	107.308	1400.38	1143.49	83.2199	66.773	409.912	342.025	214.18	850.826	740.374	2
146	12.6883	30.45	33.271	683.012	85.6905	179.879	22.5038	421.363	568.983	165.116	41.3869	161.844	176.085	96.9879	434.246	354.763	2
147	12.5104	37.305	45.0333	433.43	154.416	197.2	63.3266	299.634	327.418	77.2979	12.8794						2
148	42.8146	26.4151	24.6234														2
149	3.97391	8.36733	9.25646	658.302	30.3721	61.8785	24.9672	543.13	597.036	60.8203							2
150	15.3878	119.031	29.8211	492.541	178.969	214.365	34.2967	329.139	290.875	93.1383	7.31912	343.63	123.539	216.38	255.547	551.141	2
151	15.4991	95.3522	50.6187	222.486	52.9383	61.6004	47.4803	110.906	894.788	69.5249	27.0112	84.6977	91.5044	88.3307	164.047	234.594	2
152	19.5705	24.3625	11.5554	427.905	68.286	779.123	31.2936	329.459	355.825	158.335	14.5627	404.489	72.9152	60.2938	401.432	409.545	2
153	24.8315	32.8543	14.1516	902.484	104.64	134.741	11.9344	568.743	763.103	260.023	40.7236	374.275	132.38	214.595	376.411	748.034	2
154	116.407	24.5038	29.9837	382.602	97.8385	94.6737											2
155	61.6652	89.5953	49.6408	1348.9	222.617	155.489	161.963	605.412	653.308	186.93	43.3266	290.043	333.6	113.186	412.199	489.815	2
156	53.1064	34.1248	70.2121	315.153	462.623	103.705	130.95	271.42	367.634	115.958	66.0844	120.553	83.1062	70.8991	308.691	232.196	2
157	24.5533	15.7157	16.7369	604.304	125.455	271.263	41.7322	258.852	441.901								2
158	42.77	34.6278	7.62216	1280.14	112.715	90.7506	53.1668	639.594	737.095	316.055	99.6291	316.435	499.827	108.168	548.737	663.266	2
159	22.121	602.256	10.9296	451.797	111.164	208.933	36.5587	338.535	269.163	78.028	56.7922	134.852	104.504				2
160	28.8775	131.106	41.4957	784.014	371.001	262.262	107.597	886.385	792.96	160.697		405.336					1
161	19.4575	56.0235	23.9347	1462.32	294.978	165.471	81.9806										2
162	23.5232	15.4247	10.5726	547.863	73.0728	137.074	51.0065	300.353	498.076	61.9304	10.5726	107.27	132.158	61.4507	298.583	232.225	2
163	21.5451	81.4458	60.6218	552.181	141.919	402.283	36.5252	339.283	673.603	144.936	35.0124	276.272	125.354				2
164	44.6718	112.392	36.7668	882.597	169.527	340.006	133.654	1012.29	1001.53	393.08		824.027	799.784	388.251	446.416	554.819	1
165	28.8002	52.0722	11.2266	788.235	674.572		68.2815										1
166	29.7187	76.6146	26.4522	851.647	198.063	115.295	65.2216	440.346	621.414	205.171	52.8162	213.716	133.078	99.486			2
167	11.2865	19.2783	11.1266	788.215	162.996	270.344	35.5704	544.591	671.26	153.701	10.9187	403.653	369.007	298.735	824.319	654.11	2
168	69.0187	262.891	33.3304	1701.01	382.546	370.026	182.478	1166.67	1362.73	400.614	23.8677	321.66	776.59	288.951	835.128	816.947	2
169	106.971	95.1261	93.9949	553.259	183.462	182.471											2
170	499.763	44.1709	11.3024	3513.19	618.077	249.322	167.862	1958.58	1040.55	41.1594	20.9739	3755.26	672.168	269.812	164.57	2065.16	2
171	26.7092	115.257	26.0654	1821.05	505.166	260.362	995.359	1525.64	2166.09	279.732	70.7392	443.985	1028.05	379.184	1625.25	1664	2
172	15.5722	80.1473	9.16754	188.742	60.3333	44.2164	16.9111										2
173	17.701	87.6779	15.9719	1501.55	131.278	145.329	72.8727	1027.9	1264.32	301.247	10.5263	150.569	246.586	117.968	693.02	473.397	2
174	34.4035	142.811	41.4957	1120.71	579.423	423.272	165.131	1155.81	1399.37	599.947		923.732	633.535	677.878	1352.56	1089.77	1
175	37.6303	183.38	102.975	3852.47	317.922	923.372	178.897	2888.97	2125.37	320.447		193.904	416.361	163.845	1201.24	1118.2	1
176	115.989	29.8787	82.6202	385.333	98.9329	186.778	83.2401	233.683	310.603	1750.67	19.7801						2
177	23.2736	118.66	25.2031														2
178	274.178	124.569	122.405	5409.47	512.846	431.696	75.5671	3416.25	5273.56	384.353	111.764	813.686	1542.36	606.838	2958.1	2113.72	2
179	66.5034	80.4404	45.6883	1729.08	628.076	335.183	246.413	1625.79	2825.1	208.271		702.092	446.675	349.648	1051.15	1077.85	1
180	9.3628	57.3319	4.59223	78.92													2
181	23.1796	64.0653	33.5996	729.282	425.196	304.567	124.205	414.071	308.828	160.571	43.7924	455.71	657.671	258.02	594.479	368.76	2
182	15.0917	157.221	47.1971	348.949	228.584	224.687	139.459	248.284	333.6	247.407	18.1579	518.033	204.402	496.203	376.736	352.659	2
183	7.07324	48.7597	4.68381	207.72	140.062	103.445	21.9458	148.471	253.119	38.5566							2
184	9.24669	150.568	38.0533	435.465	73.1948	86.5769	83.2712	206.604	404.307	139.131	51.8237	145.763	68.6727	59.0636			2
185	63.4997	72.6769	20.9471	2419.41	252.492	108.999	279.887	2192.18	2220.86	508.718	192.849	356.498	698.526	296.44	1423.95	1304.02	2
186	93.2807	77.4825	30.3582	2813.4	309.742	339.06	406.039	1769.36	2474.31	505.55	107.806	261.233	1029.49	158.451			2
187	19.9408	15.1876	7.4065	986.312	78.8913	112.763	101.039	567.831	1241.2	117.901	50.7815	221.031	141.82	210.508	672.148	564.081	2
188	13.4338	154.725	70.3357	1659.27	121.424	420.289	20.3884	1277.18	862.387	187.62		174.314	137.348	95.9336	492.042	673.488	1
189	235.703	134.031	47.9655	226.797	108.198	171.742	136.412	221.002									2
190	66.8552	186.281	33.8423	1421.73	687.262	360.983	617.612	1168	1434.16	370.881		1656.44	764.024	518.954	1737.47		1
191	81.9793	126.547	46.2812	563.472	469.221	79.4698	140.192	372.912	461.008	192.838	29.3762	149.486	103.184	186.023	432.323	236.567	2
192	46.948	331.517	161.425	3508.09	936.087	392.436	340.905	2454.72	2733.08								1
193	40.0716	83.5342	31.4121	442.209	277.86	236.148	152.362	317.929	390.8	100.306	263.686						2
194	51.4884	39.5563	11.0717	1379.45	121.52	427.425	52.1504	1404.62	925.734	156.49	19.1478	275.759	425.956	354.949	635.927	281.17	2
195	71.6978	422.738	172.062	538.028	333.884	89.43	115.763	2.66165	1038.86	307.053	92.6426						2
196	39.7544	181.058	94.9705	284.678	217.326	376.175	27.8997	118.252	135.184	131.062		104.417	67.3827	57.1988	105.665		2
197	28.4399	64.202	18.4008	1851.59	339.217	153.186	118.292	1319.85	1762.58	123.131	15.7461	358.827					2
198	7.0183	35.1746	22.1695	251.738	55.5129	290.46	78.5475	160.83	230.475	153.19	31.611	160.955	111.694				2
199	47.313	137.029	26.669	2148.47	200.543	274.528	59.823	965.782	1155.54	510.96	111.127	265.368					2
200	233.033	260.149	102.882	3127.11	642.511	1581.03	324.295	1677.61	1665.72	412.507	143.237	335.224					2
201	39.4893	127.259	21.0836	559.843	173.873	113.557	288.923	393.199	560.967	289.281	45.7921	176.305	221.876	97.4019	420.112	327.336	2
202	47.4864	260.27	109.606	1629.3	391.167	495.644	152.673	1217.62	1558.68	596.747		526.406					1
203	75.4893	128.074	36.4019	785.437	639.531												1
204	794.442	81.5505	121.917	1180.55	527.169	502.825											2
205	23.1974	209.556	87.1693	2101.98	148.457	308.632	35.0655	1651.3	1144.29	100.903		259.78	244.504	121.279	389.501		1
206	20.7444	49.306	7.34795	295.108	48.8681	99.4715	27.2771	195.906	377.4	91.4271	35.0968	85.9589	84.3744	149.157			2
207	8.98936	20.3105	12.8674	227.437	14.9579	79.8825	6.07161	80.2997	114.106	24.6473	4.59838	51.336	29.9284				2
208	72.2993	67.1243	30.0164	632.462	54.8197	84.1498	697.956	430.573	890.766	104.846	7.30092	224.057	1030.11	162.294			2
209	13.3119	51.719	19.6478	114.247	36.4039	25.5533	3.56987	77.8805									2
210	29.2958	19.7015	51.2001	240.695	66.5854	46.8092	18.1364	339.888	287.693	80.6217	26.3035	136.919	9.78956				2
211	2.97041	13.7922	6.73412	112.795	18.5723	10.1205	2.20889	90.1664	133.122	25.0854	7.92589	148.057	64.0329				2
212	70.0037	165.344	45.9003	174.266	66.4081	53.301	28.9213	172.457									2
213	233.494	345.498	51.9409	841.459	391.119	164.905	222.292	444.091	795.069	297.847	30.9761	399.764	403.604	156.228	354.421	333.306	2
214	8.92491	35.4198	15.3712	813.666	164.945	91.6896	44.4061	466.988	591.502	314.383	23.0456	270.151	107.048	144.284	200.71	257.032	2
215	20.2901	61.1079	12.7612	1073.23	137.907	242.931	51.6931	355.49	533.287	78.6885	25.9078	180.76	288.145	78.4669	459.678	495.17	2
216	19.8899	35.2176	8.36732	351.135	102.824	180.843	21.2199	201.46	250.929	186.565	69.1994	210.401	84.6863	44.0843			2
217	34.9824	61.3322	23.9758	1174.92	304.35	228.216	27.788	918.228	1043.25	252.581		257.87	199.702	295.809	583.937	873.461	1
218	12.9906	138.06	53.3187	1394.57	236.408	643.02	48.22	582.093	924.48	56.3041		122.312	128.934	149.791	446.165	376.317	1
219	27.6487	42.5521	18.557	179.496	68.5033	60.8303	13.1892	140.037	229.025	94.2295	30.2197	44.5553	136.185	44.202	115.501	112.764	2
220	261.906	234.719	61.6725	1126.8	509.787	258.377	180.269	868.175	803.984	506.645	1101.74	354.282	873.317	315.927	516.416	953.07	2
221	44.6142	58.8488	36.5224	515.436	204.591	108.769	165.216	427.714	697.417	178.148	12.8208	907.216	321.563	814.286	156.65	645.203	2
222	52.098	37.9301	13.5797	3145.96	700.711	182.971	58.4953	2678.79	1956.67	142.138	69.2767	524.672	841.715	405.549	1822.01	1531.17	2
223	197.613	61.6815	25.2417	1632.5	866.792	524.286	76.8414	1221.2	1344.06	122.204							2
224	5.65133	24.4238	23.1566	632.18	304.919	128.986	28.3469	80.8188	106.543	131.194	0						2
225	44.6559	88.6311	50.9649	582.841	194.748	428.968	57.2579	439.307	613.405	261.224	33.2334	437.61	1023.7	213.927	395.709	430.975	2
226	113.645	280.504	213.032	466.558	1024.54		302.532										1
227	97.2473	78.3175	75.4982	263.247	313.749	42.644											2
228	61.85	151.857	34.5745	2151.18	914.414	383.048	580.736	2091.9	2018.31	351.484							1
229	69.2214	148.923	40.935	1979.1	267.502	165.013	35.7048										2
230	29.5151	50.3435	36.6595	1162.6	358.124	319.919	67.2451	714.578	918.028	206.453	51.5807	346.635	444.516	311.456	734.776	684.144	2
231	13.9915	123.451	17.4796	595.432	78.3147	62.1524	33.9096	346.325	390.818	455.569	15.3612	204.945	202.948	108.517	248.534	237.048	2
232	36.4915	104.269	84.9213	1049.19	172.874	182.356	50.5055	779.06	724.749	245.019	21.6707	300.715	336.979	204.446	376.464	585.152	2
233	22.3812	24.7351	64.2243	2415.68	226.258	196.73	34.5662	1725.93	1935.89	96.8377	7.54421	300.714	433.821	201.568	866.572	776.716	2
234	99.8467	102.475	174.887	2216.26	183.202	202.959	78.6923	932.484	1223.96	245.113	79.3571						2
235	23.1501	119.569	24.0141	505.026	401.049	152.022	35.425	374.809	585.787	205.633		244.496	161.715	189.224	311.502	341.511	1
236	14.6034	61.1693	6.755	169.876	58.5455	68.4283	79.1292	90.4585	314.662	116.134		90.923	133.033	51.792	119.35	125.475	1
237	56.4055	181.83	30.0606	1211.56	157.682	52.7178	55.5275	630.018	969.517	312.516	8.39102						2
238	2.76934	11.0685	9.31619	94.7162	12.8012	51.269	2.2565	62.6809	61.4488	7.24952							2
239	15.7457	41.4998	22.9168	856.938	272.458	225.253	72.4168	453.898	425.52	228.49	14.8258	269.003	279.247	283.412	885.387	388.605	2
240	29.3306	89.6853	11.3598	1131.65	334.948	177.426	47.465	857.097	1040.69	218.588		285.318	474.908	537.57	308.065	661.729	1
241	22.6121	104.695	43.3678	2368.82	124.398	318.035	216.656	1963.94	2521.6								2
242	72.3601	286.28	53.5707	835.148	333.105	382.284	106.374	451.085	918.476	810.225	65.245	299.463	586.602	844.966	682.039	953.423	2
243	23.1307	37.0376	60.9067	2803.43	472.016	212.824	21.0488	1213.28	1816.7	573.721	53.9064	505.049					2
244	22.5268	71.1061	14.2988	106.772	91.8512	80.1954	12.3156	120.807	184.955	83.218	13.5286						2
245	19.9703	50.6027	24.5234	475.051	283.355	107.66	215.522	368.17	575.993	222.894		137.219	227.179	94.3902	633.949	325.208	1
246	22.0527	70.3365	26.4948	626.501	135.427	207.285	38.1508	431.65	769.447	360.025	37.7315	368.528	291.679	128.081	397.382	397.922	2
247	141.138	113.543	88.5584	1475.91	214.181	667.354	51.2861	931.831	1255.97	369.415	78.7685						2
248	94.5545	75.4125	25.5468	1836.95	736.505	356.072	322.58	2103.05	2014.03	292.448		861.18					1
249	35.2454	74.3716	23.2999	1205.34	292.319	641.778	160.135	748.991	913.432	299.479	21.7441						2
250	15.0586	27.7535	24.5783	1153.63	98.7035	97.4543	12.6637	582.452	828.096	99.0157	13.8751	136.614	166.093	88.3723	457.722	329.197	2
251	28.2113	172.422	141.569	859.928	165.91	148.525	181.389	602.249	627.563	161.997	34.6718	548.269	388.149	810.994	559.699	413.367	2
252	153.332	129.412	137.518	292.552	323.306	133.948	179.428	316.393	277.197	160.777	199.765	165.822	106.358	176.982	328.619	532.494	2
253	58.2279	261.326	32.8109	2015.94	357.33	139.315	109.901	1621.14	2053.11	391.98	57.3193	338.718	217.775	317.73			2
254	25.2742	85.7716	65.6342	1637.13	339.132	187.082	59.9803	776.885	895.737	154.558	27.6351	134.468	429.604	287.589	599.526	700.696	2
255	3.64019	61.7807	3.27747	111.527	20.2198	71.1774	13.5142	143.707	148.38								1
256	6.94221	41.9136	7.79456	239.303	96.1936	119.084	72.1926	174.295	289.272	162.786	16.1889	213.114	136.956	201.361	226.839	234.081	2
257	55.5862	65.5222	35.5054	1372.9	716.974	145.797	53.3341	740.265	990.683	248.112	15.966	409.808	296.247	482.088	1174.75	915.694	2
258	42.0098	52.9316	29.7416	864.895	353.407	134.308	114.265	424.839	763.485	148.02	137.677	254.306	336.412	160.516	455.139	320.745	2
259	25.9684	100.373	47.4967	2354.58	146.729	226.297	291.18	1329.15	1584.57								2
260	5.43696	17.9327	10.2875	298.313	81.2828	40.4812	180.151	144.018	123.538	71.2258	9.69912	173.559	211.932	134.685	151.308	246.127	2
261	10.7114	321.469	12.6608	690.39	235.306	165.356	22.6646	528.654	689.014	108.405	22.9803	495.104	334.36	168.028	455.874	762.491	2
262	11.5816	36.4483	33.9681	98.0573	84.3896	36.4483	12.8652	92.1205	80.3695	32.3037	17.9922	127.448	122.164				2
263	28.5885	58.793	19.781	1222.01	187.705	116.816	48.9566	1039.38	1065.9	403.496	28.6355	259.253	500.913	356.403	1071.81	863.207	2
264	564.209	93.4397	30.0859	1804.15	170.869	108.073	61.6754	1662.74	1743.71	373.366	22.8277	276.488	359.585	123.089	0	651.937	2
265	55.1385	204.477	32.5142	4045.64	363.801	134.741	551.31	2373.4	3341.51	439.51	37.1927	193.435	1131.85				2
266	170.427	254.843	277.331	471.827	313.599	145.88	378.95	920.991	597.328	208.688	110.513	460.683	266.497	613.82	742.639	1063.66	2
267	12.8389	50.0736	9.83696	0													2
268	14.7282	48.19	14.2411	1609.44	194.868	229.174	38.5637	1022.52	1209.22	386.483	39.4996	323.205	371.097	168.051	527.658	660.346	2
269	17.2793	33.6696	8.21862	750.263	82.9733	102.602	20.763	562.839	649.288	253.078	35.9939	64.5194	80.5018	72.1433	252.835	231.21	2
270	124.495	513.351	33.0036	1765.34	336.808	276.537	219.803	1222.96	1524.15	497.847	49.3722	342.92					2
271	64.9331	152.792	20.8955	533.719	134.308	235.272	33.6305	280.543	495.95			194.791	103.483	93.9936			2
272	2.74741	6.67842	7.39365	183.528	24.9134	30.4128	6.85758	67.6726	118.742	45.1757	5.95923	71.4867	49.8756	28.0866	117.35	143.361	2
273	19.973	55.944	53.7213	370.171	137.302	130.034	34.2186	332.649									2
274	34.2731	178.405	117.114	254.187	94.5808	99.3841	40.5668	258.774	195.69	80.4995	14.3705	167.851	320.596	1071.22	414.454	421.905	2
275	30.6762	117.374	24.0161	737.832	301.621	152.527	55.6887	756.669	1221.48	178.049	31.2388	200.302	352.171	229.224	1191.34	531.645	2
276	22.0075	40.1962	25.0445	131.613	84.0365	112.477	25.8398	131.11	134.731	35.8516	19.7061	127.762	136.817	121.468	131.947	180.984	2
277	17.2138	17.9918	6.16624	252.096	86.5318	52.289	21.069	473.964	244.631	36.0754	8.42758	50.7926	123.722	91.7935	250.972	221.171	2
278	0.690603	1.38121	0	4.9194	0	0	0	0.07308	3.7914	9.0146	6.04178	3.16168	0	1.50956			2
279	58.5112	187.141	147.153	2151.84	774.59	358.592	82.139	1797.2	1975.65	383.239	112.748	409.498	1576.37	364.487			2
280	16.1207	77.5414	27.5007	572.035	88.9475	153.816	33.5089	483.492	524.579	106.409	102.196	148.94	272.554	168.887	351.67	330.56	2
281	134.218	63.1322	35.1758	3121.5	646.127	1110.79	586.288	2731.04	2590.94	1098.72	39.0965	709.901	553.681	275.26	1790.41	1561.49	2
282	85.368	85.0972	41.6053	2953.61	487.881	395.064	241.564	1797.36	1997.49	274.803		279.649	757.965	240.027			1
283	25.1196	86.1765	13.5514	851.911	230.027	639.584	46.1458	429.362	2246.71	468.55	204.768						2
284	24.8706	24.1898	23.1759	918.421	161.149	313.696	13.6132	972.63	803.409	176.291	11.7736	87.8302	97.9977	36.5221	155.107		2
285	73.0241	238.677	20.64	2015.94	276.21	315.808	14.3931	1652.96	1897.17	272.24	42.437	525.821	450.139	312.113	1098.75	868.868	2
286	34.7347	54.5779	40.9464	1267.93	207.282	633.718	46.2775	1257.76	1191.07	241.593	31.5045	301.935					2
287	21.0329	12.2339	12.329	191.826	116.7	118.805	77.7526	157.71	181.375	42.2843	8.6099	61.7752	104.877	62.0528	232.821	246.128	2
288	14.1734	54.8335	18.7648	643.688	185.461	340.059	24.158	642.013	729.604	201.035	54.463	176.033	95.8588				2
289	23.6473	89.1092	36.9765	1804.24	196.022	473.339	14.8949	1028.66	1401.51	110.649	26.1298	220.659	395.437	125.802	946.293	609.964	2
290	137.551	100.104	58.1185	600.62	426.095	105.621	36.7684	884.583	552.262	115.559	70.115						2
291	0.397851	27.0643	3.63382	311.022	26.4251	18.2806	7.71206	178.636	200.453	30.7543	72.109	126.361	167.668	64.7411			2
292	21.9156	86.4903	17.3368	723.687	260.372	122.848	32.7337	706.972	1154.79	133.613		173.579	136.259	341.904	593.163	955.071	1
293	265.215	129.868	0	442.9	192.828	180.114	54.376	220.736									2
294	19.0094	67.7558	7.72065	232.419	38.7747	56.6926	7.72065	103.787	203.536	60.1344	15.7175	116.7	46.1223	54.0237	88.7906	207.287	2
295	17.152	98.5021	22.615	171.907	128.034	70.6958	17.4153	77.7817	209.592	87.2671	140.34	144.917	90.1602	32.9613	92.8956	132.639	2
296	52.5859	173.021	62.8925	1034.87	373.121	514.993	139.261	818.961									1
297	73.805	154.776	100.339	1808.34	356.793	981.974	58.8512	1226.02	1518.39	235.274		354.476					1
298	59.1047	70.5845	63.1186	890.281	236.74	191.954	65.7963	523.298	620.873	132.685	28.2065	276.041	287.296	695.909			2
299	9.91575	22.3124	8.55796	459.299	48.718	102.311	26.5656	439.798									1
300	15.748	93.279	12.9493	514.526	36.9231	77.5137	7.70603										2
301	61.8073	65.5414	36.965	2099.47	439.939	400.485	136.121	1844.63	2195.89	245.632	76.7635	395.407	505.733	409.007	838.689	716.488	2
302	12.8477	25.0442	31.873	892.359	170.348	144.617	28.2076	339.282	249.901	153.857	26.277	140.305	123.137	130.052	314.443	276.742	2
303	29.4045	16.6264	12.6531	207.389	67.5973	68.415	13.9836	292.369	190.593	172.683	17.2107	207.132	205.197	53.0641	137.493	243.346	2
304	111.476	462.577	211.417	2778.98	639.663	736.731	102.666	2632.84	2622.35	2391.33							2
305	41.8508	28.7256	9.21843	445.841	138.677	117.15	63.2281	264.665	450.435	126.813	28.8679	217.049	219.621	73.1751	317.42	273.321	2
306	0	0	7.55409	0	10.0888												2
307	375.919	600.234	569.625	1250.37	760.114	573.93	688.744	1078.7	940.957	678.951	455.953	712.571	846.593	545.539	767.983	749.117	2

## Sheet: IL-2
number	media	RV16	RSV	Hin	Strpn	PHA	RV1B	polyIC	LPS	R848	CpGA	PAM	PGN	FSL	Fla	LTA	batch
1	0.308444	0.738483	0.758365	2.43394	0.089302	102.124	0.688604	0.857228	1.04287	2.35172	1.09131						2
2	1.64032	3.95014	8.58136	11.2637	0.913193	797.362	2.71326	3.41455	1.83372	1.51293	0.554549	0.683063	11.2637	5.79512	0.475208	0.241787	2
3	1.96911	0.511183															2
4	0.506791	2.23259	2.18664	10.4235	0.930827	135.552	3.11192	0.557617	0.955265	0.703595	0.351313	0.688604	2.55234	2.57961	0.287842	1.45008	2
5	0.023443	0.863191	0	1.02466	0.216078	16.2721	0										2
6	16.0583	37.7512	32.9846	10.9235	3.51238	592.087	60.5151	5.33755	16.1529	6.46008	3.11973	0.406377	50.4468	13.2194	4.63347	20.1763	2
7	0.353505	0.986191	5.23685	0.430607	0.527235	85.5163	1.12669	0.627151	0.571282								2
8	0.710594	1.04482	7.78048	2.33731	0.579276	247.266	1.16948	1.18891									2
9	1.74599	6.10081	7.95558	0.488692	0.313623	883.929	8.66012	1.10478	2.36881								2
10	0.540003	3.11475	4.60259	5.7392	0.834596	250.767	1.33854	1.67622	2.33189	2.50924	0.945437	4.83141	5.551	1.55836			2
11	0.484138	2.08375	1.75537	1.75537	2.47244	56.2533	1.65676	0.333636	1.22402	1.42381	0.921065	1.00736					2
12	1.38335	3.55446	2.51712	9.44793	0.536055	16.4078	1.62634	1.33594	1.82256	4.34886	2.2847	2.34958	1.07972	2.77187	1.03622		2
13	1.1228	18.605	11.3355		0.527235	669.681	6.59157	1.24325	4.83644	4.55282	2.56769						2
14	0.249896	0.829243	1.82422	1.45365	0.487448	14.4561	1.45862	0.534638	1.62712	0.571194	0.355037			0.81389	0.455859	0.381697	2
15	0.530502	1.27871	3.86733	4.22002	0.210299	155.635	0.835038	1.17895	1.19258	0.839669	0.78865						2
16	0.542719	2.68048	11.7648	2.86075	0.178622	256.76	3.39108	0.624537	0.935934	1.6659	0.275756	7.77225	3.10534	1.4892	0.79882	1.64632	2
17	0.837373	5.48107	9.99928	3.9304	5.23899	205.025	14.7395	0.85197	3.51779	0.999766	2.91684	3.94244	6.35086	2.8917	8.08695	0.536055	2
18	1.12242	1.09164	1.20445	1.47127	0.686795	170.694	0.714558	0.884232	1.62123	0.595251	0.71852						2
19	0.434367	3.64704	23.5185	4.67484	0.605705	377.306	8.42029	1.45703	1.61914	2.58794	0.575843	4.59806	2.61021	2.15295	1.34508	1.9171	2
20	3.62745	6.75288	10.3485	5.92565	2.40817	589.581	9.86656	3.21376	3.58818	10.3672	6.89243	4.55222	15.8367	6.32814	4.4481	2.70776	2
21	0.241933	3.07589	5.20897	0.705713	0.451681	30.5994	9.05613	0.959341									2
22	1.75672	11.7113	6.82292	7.22457	0.411772	506.132	10.0807	3.35159	1.19575	2.11291	2.89688	6.71953	3.19097	3.37449	1.30037	1.53209	2
23	0.182829	0.099004	0.248866	0.107475	0.051873	10.9396	0.08625										2
24	1.08985	6.44085	5.56708	1.29343	0.338877	477.499	2.64484	2.32514	1.15328	2.89579	1.15328	2.31997	2.814	2.26296	0.908066	1.23964	2
25	3.13084	2.93791	8.17284	12.5857	0.489585	504.833	14.6794	2.69545	1.61977	2.17244	2.25918	5.70194	2.5774	2.55052	3.02125	1.3924	2
26	0.433954	2.68146	1.73182	0.836602	0.173994	326.303	4.66476	2.06764	0.640878	2.55528	1.05496	0.378417	1.75589	0.865571	0.778532	0.292232	2
27	0.836959	2.14977	3.70486	1.3556	0.376765	299.157	2.7596	0.552174	2.46511	2.79275	0.940605	3.95674	1.24267	4.0731	0.516311		2
28	0.79168	4.56425	8.06849	11.7508	0.358007	231.023	2.12663	0.831743	2.14631	3.18885	1.55974	0.76856	2.57161				2
29	0.488025	1.94484	7.3665	2.56884	0.398984	340.548	3.37101	1.31323	3.70805	2.81671	1.14801	2.07323	5.20038	5.31304	0.657243	1.49123	2
30	0.40834	2.59174	7.10948	12.6415	0.461483	425.935	4.30633	1.53997	0.887786	0.772602	0.565162	1.47575	6.8456	1.28914	0.690149	0.476936	2
31	0.79736	10.0902	3.56158	1.55343	0.173634	523.366	4.34772	1.79592	5.85572	1.54236	1.99834	2.66865	3.24967	2.49672			2
32	1.17925	9.98412	8.31979	8.11046	0.791949	379.984	7.16439	2.59509	2.67343	3.20717	1.6941	2.33104	2.75163	5.80586	3.71923	1.27138	2
33	0.659516	3.01129	6.0707	5.494	0.874135	410.563	4.06034	1.29231	3.28874	1.12416	1.02241	3.21039	2.38133	2.44002			2
34	0.447568	1.73721	1.98822	2.11902	0.522182	175.166	1.33254	1.39508	1.15603	1.59759	1.17176	3.32203	1.04568	1.62089	0.711653	0.550551	2
35	0.635945	4.5517	4.37704	1.67154	1.61991	93.5576	2.21881	0.663567	2.31053	1.9929	1.00887	3.70412	1.37415	2.67941			2
36	0.501419	1.7982	2.63706	2.51107	1.77017	628.438	4.68949	1.7596	3.77098	3.1308		1.19394	3.04931				1
37	1.42664	4.73338	6.54792	2.07946	0.263375	272.462	7.52374	3.64192	2.36379	2.10605	0.591259	2.28432	2.85736				2
38	0.356053	3.43341	10.2679	1.31298	0.209559	149.045	0.970533	0.462903	0.682825	0.414424	0.70663	0.876371	8.68207	0.643077	0.462903		2
39	1.37381	9.37932	10.5096	2.83865	0.914749	494.858	12.6894	4.09838	4.23582	5.4055	1.76421	3.92748	10.0978	1.84021	2.58903	1.51103	2
40	0.804738	6.71954	10.2154	4.84098	0.861871	850.32	6.30606	1.77744	1.62885	2.86588		4.01322	7.2476	3.31105	1.81974	0.787527	1
41	0.163594	0.462903															2
42	1.05814	6.80905	24.0158	4.26751	0.445995	555.038	9.9119	0.817319	1.24944	1.00929		2.11405	6.81337	2.29136	1.32517	1.15525	1
43	0.479329	1.5182	0.675008	7.68203	0.418862	17.4637	2.33678	0.788269	2.36588	2.03002	0.895608	1.39394	1.30912	1.19391	0.844581	0.736898	2
44	0.273067	0.418472	0.837021	3.93531	0.33311	32.5818	0.128801	0.361053	0.416716	0.230923	0.213346	0.497465					2
45	1.95721	7.55839	3.16896	2.91934	0.40156	837.666	11.7538	3.39887	1.88577	3.63914		2.33068	6.23796	1.35078	0.881102		1
46	0.005585	1.4035	0.94303	2.36495	0.658484	102.986	1.45034	0	1.00337	0.835702		0.73769	1.84033	0.367101	0.499499	0.510395	1
47	1.31224	11.6683	18.2284	2.55587	0.743783	304.848	7.51208										2
48	0.458007	6.54498	0.959604	0.760745	0.200293	145.346	0.343247	0.530502	0.950409	2.32302	0.610907	0.751431	0.700089	1.03757	1.37353	0.45421	2
49	0.666574	5.77735	2.25124	6.0572	1.27191	326.377	6.41429	1.75386	1.25948	2.33876	1.28432	4.7076	8.83696	2.42014	0.899053	1.12186	2
50	0.060154	0.488996	0.467792	0.274605	0.055477	81.9617	0.472036	0.182421	0.291985	0.226535	0.373932						2
51	0.533228	4.261	9.88399	6.3832	0.976333	81.9753	2.08874	1.05685	0.675805	2.06941	0.313563	0.48875	0.930877	1.50397	0.377788	0.54628	2
52	0.509093	4.95573	5.70849	7.99216	1.99234	123.328	3.54454	1.44463	1.78984	2.58204	1.47523	1.89733	1.62729	1.81575	0.718723	0.373842	2
53	1.51681	2.9113	3.48529	3.0793	0.61822	364.123	1.6112	4.9319	8.01845	5.35649	1.74583	6.55782	15.1403	7.75307	1.51113	1.66398	2
54	0.469364	3.2114	3.21647	3.13522	0.466072	267.954	2.17801	1.04993	0.738465	1.22384	0.80653	0.853447	3.21739	1.75238	0.88983	0.396766	2
55	4.31653	15.2908	12.5814	2.36832	3.03315	866.576	24.0731	1.31899	0.95157	1.88779	3.1091	1.83689	3.78467	2.48857	1.60231		2
56	2.07543	5.01016	3.31708	5.43412	0.602304	409.438	4.69293	3.37294	5.41881	3.35299		4.94793					1
57	0.822762	2.73262	4.684	2.52984	0.135618	353.25	4.44745	1.1544	0.812024	0.623589	0.527915	2.39403	4.6013	2.44965	0.838677	0.609988	2
58	0.784434	2.63051	3.47415	1.45842	0.525495	229.277	3.09675	0.762117	3.19559	2.02003	0.853875	1.07677	10.3981	2.52639	1.27053	1.48516	2
59	1.91199	5.69977	27.0651	2.74254	1.00223	551.187	7.34155	4.82361	2.35801								2
60	0.899912	10.3184	5.30095	21.4167	0.448006	297.761	7.11863	1.36453	2.37812	0.659819	0.595594	1.0272	3.50355	0.775678	0.501426	1.4258	2
61	0.514169	4.90066	3.45846	2.9234	1.08633	212.884	3.7869	0.530726	6.53782	2.32918	0.495864	3.97324	0.751889	2.73651	0.850545	1.38013	2
62	0.677228	8.08331	106.621	4.09118	0.565726	381.663	7.23764	3.50743	3.51781	2.13475	0.747255	4.71488	3.91105	7.03012	0.770432	2.09705	2
63	1.25625	7.69177	2.81844	9.06992	0.698779	199.485	7.06134	0.973995	1.39886	0.850545	0.645286	1.0896	6.04035	5.41131	1.14696	0.941659	2
64	0.919887	8.41102	22.6332	4.87241	0.683248	935.233	6.37003	1.50861	1.19162	1.7664	2.39735	1.1523	12.2501	0.942777	1.09596	1.84809	2
65	0.837241	2.23669	14.5053	22.9461	0.516057	158.597	6.32548	1.27051	1.29827								2
66	2.19085	3.21041	28.9676	12.1524	1.18773	284.591	5.4655	4.15363	5.32335	3.61553	1.06711	3.09399					2
67	0.240246	1.41643	0.153823	0.935516	0.63856	67.3375	0.881102	0.305709	0.8422	0.848694		0.900498	0.777019	1.8797	1.02256	1.31954	1
68	0.575335	17.7066	15.3887	4.35634	3.43013	824.435	4.17319	3.7979	1.48279								1
69	0.963898	2.61411	21.2735	4.8559	0.713799	500.136	4.58135	1.03397	2.03769	4.21004	0.840164	1.53154	0.994503	1.44103	0.830122	0.999444	2
70	0.784375	4.55224	14.482	3.58353	0.296322	225.068	4.93396	0.446543	1.0046	1.90761	0.564991	1.23296	0.594414	1.57999			2
71	0.463179	1.91809	1.62026	6.72108	0.318881	30.5313	1.56662	0.269829	0.482896	0.463783	0.458997						2
72	0.907862	4.10762	7.48049	1.70018	0.173541	86.7016	7.29337	0.403903	0.543932	1.57597	0.535497	0.922485	4.24967	1.38275	0.51861	0.484758	2
73	0.631771	5.11701	2.0064	2.41326	1.86644	378.819	2.98722	1.97646	2.6201	3.26936	0.744907	1.67551	13.9504	2.19547	0.622898	0.676099	2
74	5.86589	65.2824	66.76	4.32104	4.05513		49.5434										1
75	0.463039	1.26569	8.62912	2.20441	0.376305	222.586	1.96863	0.480895	0.480895	0.583104	0.556048	1.84964	3.09558	2.21027			2
76	1.08741	3.99844	3.18883	3.80507	1.8246	326.156	6.57826	1.34728	2.9048	1.8762	1.59732	3.18268	6.85496	7.03889	0.916183		2
77	3.52704	12.4719	8.49226	2.94102	3.57102	938.025											2
78	1.21236	5.08616	11.4875	5.32065	0.810507	475.913	2.55553	2.0634	1.93834	2.90155	1.09461	2.05379	3.57394	3.6815	2.00573	1.17369	2
79	0.493737	1.84407	1.84407	3.80278	0.665191	226.752	1.65843	0.798881	2.72579	1.12197	0.53486	2.21711	1.22561	0.628091	0.632734		2
80	0.505144	1.01803	2.51185	1.78797	0.365548	192.457	1.05906	0.527299	0.807589	2.47233	0.313871	0.539967	0.598922				2
81	0.344604	4.49313	16.7077	7.94856	13.2059	169.524	2.54305	0.654811	0.228938	0.542219	0.799353	0.519527	0.914859	0.451053	0.920334	0.422328	2
82	0.699083	4.8486	4.81527	1.13464	0.797851	457.034	4.49261	1.81005	1.42931	1.38294	1.45248	1.59122	8.35433	1.06448	0.915811	1.57583	2
83	0.972739	3.87364	14.433	4.73226	1.03494	197.556	4.72759	3.03057	2.03789	2.32294							2
84	0.989431	1.40006	1.04966	1.43528	0.379104	19.1472	0.983392										2
85	1.25944	8.75953	21.2121	9.35394	1.1797	765.789	11.0013	2.11269	4.77907	3.55103	2.78112	8.96458	12.8111	5.03782	2.52363	0.850432	2
86	2.65197	16.62	42.9304	2.65197	5.5455	356.796	16.4707	3.29934	3.31804								1
87	0.988679	4.69496	12.9943	3.37729	2.66514	558.831	3.03789	1.99573	2.55448	4.28135	1.74401	3.84015	2.70809	2.40021	0.657501	0.971092	2
88	1.27286	12.5056	8.41029	2.60474	0.62449	286.073	6.48282	1.1001	0.989838	2.30425	0.474248	0.704262	5.36958	2.26258	0.658764	2.30945	2
89	0.587747	4.87088	7.72708	3.53316	1.1157	445.369	3.67241	0.636424	1.62347	1.8358		2.44715	2.49457				1
90	0.9984	4.78526	2.16545	1.55188	0.208942	198.866	1.55188	0.399628	1.02099	1.04145	3.5758	1.62811	1.64414	1.5559	0.653061	1.46743	2
91	0.543283	14.9525	8.99749	3.2484	0.858563	509.518	5.92651	2.94893	1.14246	3.97739	1.57098	2.71669	1.73496	2.87536	2.11744	1.09367	2
92	0.425195	8.63737	4.00358	10.9632	0.485172	480.917	9.0285	0.868397	7.52355	1.96203	0.446417	7.33139	9.86318	0.902781	3.21562	0.845421	2
93	0.449995	3.81464	10.0078	1.43113	0.439845	403.831	2.12221	0.351313	1.84903	1.98827	0.713575	2.99973	2.24177	1.26445	1.83041	1.45008	2
94	0.644289	1.24138	3.65877	4.5	0.154998	481.372	1.91003	0.480675	0.480675	4.1567	0.826076	1.30125	2.2905	4.68235	1.26635	0.410827	2
95	0.223856	0.514065	12.124	2.22267	0.342306	76.6107	1.34428	0.317525	0.578863	1.03383	0.659468	1.01012	0.771682	1.05358	0.558646	0.317525	2
96	5.83698	12.5863	19.3526	13.74	1.12821	378.869	16.6573	0.902345	2.26162	0.869742	0.440897	7.62778	31.9909				2
97	0.954897	0.600886	1.10759	2.03769	0.247467	39.2604	0.39549	0.548934									2
98	0.92082	10.4052	8.22511	3.10005	0.732386	1433.86	6.75703	1.22883	5.36752								1
99	2.58963	5.15475	2.86095	2.89609	0.564991	117.773	0.37822	1.0291	1.38521	2.52013	0.74419						2
100	0.699189	17.4589	9.59617	6.17508	0.943147	382.786	10.2669	1.3719	2.05123	2.19761		2.25667	7.73767	1.38625	1.03859	0.809878	1
101	0.567814	9.23491	5.06643	1.87091	0.379509	321.453	2.82608	0.693827	2.2563	1.40628		0.93739	0.524119	1.63351	0.169084	0.099405	1
102	0.156406	2.6056	2.16267	3.10666	0.352232	72.8564	0.872984	0.519259	2.83854	0.316648		0.407109	0.515421	0.395395	0.328538	0.92103	1
103	1.10995	6.99199	6.54623	3.90539	2.58334	500.694	5.98588	4.09838	4.05433	2.18239							2
104	2.09995	3.65532	5.6709	5.34624	0.360009												2
105	1.9461	10.2344	13.2375	5.72464	0.853553	1190.72	6.65491	4.46552	3.3843	12.3703	3.05734	2.64592	29.6416	8.54801	5.4104	3.43641	2
106	0.471728	2.32252	1.41403	1.26143	0.346994	322.871	2.05534	1.41815	2.94169	1.5373	0.706198	5.33058	3.28926	1.48804	1.09151		2
107	0.846021	15.885	20.8774	11.9655	2.09357	599.461	18.653	6.74692	1.08354	3.85615	0.767889	0.953287	52.0038	3.70278	2.30285	1.48074	2
108	0.043812	0.853543	1.05824	2.66093													2
109	0.469841	1.10866	3.65148	2.95582	1.22544	311.068	4.38516	2.91206	1.61708	2.36046		0.731118	2.63308	1.23802	1.67233		1
110	0.879422	5.4462	22.8119	3.79955	0.964903	672.584	15.0864	2.53543	4.15859	3.03765		2.01888	1.45034	11.1172	2.50301	1.30077	1
111	18.2862	13.5509	18.7848	10.0559	7.37499	931.663	17.0154	18.7324	19.0224	11.1709	17.7639	29.7718	12.164	19.0989	14.0878	5.5509	2
112	0.423587	1.17744	1.47563	0.415578	0.128552	49.0355	0.503991	0.403473	0.880482	0.951092	0.467894	1.47949	0.289815	1.39067	0.726786	0.297979	2
113	0.34183	8.52174	7.70064	1.6629	0.54989	406.214	4.89853	1.97427	2.71533	2.76848		0.952052	2.12123	3.48961	4.62764	1.01616	1
114	2.18275	8.59866	7.49422	1.38321	1.35239	348.546	17.1491	2.76005	1.463	2.90272	1.86157	3.95452	3.41611	4.46897	3.87732	1.86754	2
115	0.425094	1.3752	2.10661	4.56476	0.292929	460.643	2.07952	2.06087	0.626099	1.85029	0.993722	0.4163	3.11302	1.75148	0.701583	0.641243	2
116	1.02428	3.53181	6.73636	2.95351	0.45971	260.651	2.02977	1.3507	3.82157	4.81425	1.55584	6.32692	2.03457	5.18738	1.62392	1.31637	2
117	0.41757	1.34721	2.46092	3.80234	0.347022	99.1969	2.80883	1.56515	0.72693	0.83393	0.63593	0.480085	4.96704	0.409677			2
118	0.625551	9.9509	11.1498	4.75996	2.88737	735.089	4.58689	0.95659	3.39628	1.07811	1.31829	2.42373	24.7322	1.1001			2
119	3.79235	6.90947	2.27031	1.90155	5.58282	1022.94	17.5893	1.27765	2.09943	1.81783	1.50688						2
120	0.830505	10.6374	4.34835	2.57567	0.981133	545.833	14.8275	2.44049	3.76441	2.44049		1.47525	5.3099	4.65643	3.26777	1.01384	1
121	1.0926	2.16824	8.53925	4.70167	0.728709	230.571	4.67899	1.81573									2
122	1.37745	5.77954	6.20525	3.68594	0.333028	439.305	7.62117	1.39303	1.68188	2.21028	0.875759	5.13532	4.03449	2.33318	1.4024	0.981361	2
123	3.10306	2.71865	4.39755	1.88101	0.38339	395.334	1.8331	0.544827	1.10378	3.23582	0.738895	3.85832	1.00962	0.979778	0.988183	1.63051	2
124	1.80554	4.85606	6.05093	8.48659	0.974091	214.606	5.6202	1.96927	1.28686	2.79617	1.7344	2.92138	5.85177	5.61634	3.67638	1.27371	2
125	0.593682	2.11479	1.94319	1.5391	0.59112	227.614	6.84866	2.7795	3.80324	3.46252	0.441069	3.38397	4.52492	2.03386			2
126	1.75858	9.8977	4.39641	3.92698	0.430314	746.984	6.6262	2.49379	3.50707	2.38901	11.2652	2.83135	2.05583	0.411476	0.684685	1.74046	2
127	1.45516	2.41939	7.35443	0.828358	0.874509	343.423	3.46451	1.47982									2
128	0.363325	1.90646	2.30566	3.02005	1.03965	191.809	1.49708	0.611768	0.504966	2.96697	2.09923						2
129	0.19751	1.44581	0.933609	3.71895	0.389171	169.803	0.805484	0.743482	0.722735	0.421624	0.686324	2.78003	0.383744	0.453901	0.22916	0.502018	2
130	1.77986	8.65429	9.0187	10.066	2.07615	711.091	11.2745	1.43634	2.78063								1
131	0.786108	2.65289	1.18695	3.33709	0.139913	114.925	1.97818	0.403269	1.87649	0.693517	0.71887	0.920568					2
132	0.27286	2.20527	8.89336	1.77867	0.290366	214.308	1.31925										2
133	1.57243	8.51611	26.7138	3.3953	9.26654	1230.33	20.5055	12.6402	5.44514	2.30461		3.5001	16.6483	11.3124	2.40443	2.19504	1
134	1.39371	3.07727	5.3101	17.8789	1.01196	462.551	5.78333	1.79125	4.85243	2.89113		5.72046	3.94418	4.45058	3.29672	1.96776	1
135	0.368676	5.57318	3.77438	6.31821	0.489277	547.619	11.2589	1.03326	1.09151	3.23343	1.85613						2
136	0.571287	2.48709	4.39907	0.771543	0.390279	71.0101	1.77975	0.850978	2.19581	1.60966	0.870758	2.00019	2.00019	2.24684	1.57984	1.04011	2
137	0.442051	0.255312	0.360009	0.429139	0.407585												2
138	0.29391	6.45575	3.17142	2.9966	0.880221	186.781	1.15202	0.634525	0.961195	0.854831	0.593092	0.996497	0.915697	2.05491	0.35111		2
139	0.350671	14.4737	2.03755	4.21708	0.32733	400.998	6.63149	0.661397	1.22224	2.15864	1.54794	1.69484	0.924997	1.11081	1.50512	0.821251	2
140	1.26602	8.60515	10.7179	8.61832	1.9643	289.221	13.576	1.3896	2.89253	2.54428	2.51022	2.45173	1.4254	2.87328	1.31261	1.53745	2
141	1.053	4.07505	3.59123	2.09925	0.392094	146.412	1.76104	4.18855	2.09356	3.38864	1.03162	1.84172	4.64025	5.72917	0.916778	1.15741	2
142	0.970877	5.0183	7.03001	4.3769	0.43083	168.489	3.33159	0.650023	2.13219	3.61788	1.09197	2.9303	1.40042	2.25743	1.09698	0.556702	2
143	0.406078	6.99793	0.951945	1.74008	0.549723	337.823	3.5609	2.08722	1.03494	1.95383	0.262433	1.03494	8.18534	1.13805	0.538909	2.36206	2
144	0.193232	0.895439	0.306172	1.2801	0.039621	102.552	0.137953	0.337875	0.358898	0.865816							2
145	0.769132	2.21741	1.83168	6.30264	0.487118	324.419	4.14443	2.04996	3.49592	1.64728	0.66901	2.95128	5.29016	1.61555	0.950471	0.905851	2
146	0.754337	6.22387	3.10636	5.17207	0.285214	433.019	9.52336	9.08948	1.88908	1.79043	2.46441	1.5202	2.12356	4.16509	0.618994	1.14591	2
147	0.660789	8.87436	1.30074	7.22576	0.276923	82.1285	0.897729	0.869279	1.14426	0.536958	0.869279						2
148	0.195531	0.017656	0.027068														2
149	0.495002	5.33267	7.45479	4.97153	0.198977	299.39	3.12975	1.54176	1.86418	0.994549							2
150	0.554303	3.48718	3.16659	4.06856	0.197472	327.397	7.7815	0.661835	1.17315	1.81584	1.00707	1.07249	2.45288	2.08843	3.08574	1.01437	2
151	0.556518	0.848935	0.759184	0.677227	0.520366	92.943	1.81746	0.553529	1.16436	0.800029	0.306653	0.516215	3.5575	1.48437	0.636103	0.627865	2
152	0.518116	1.36939	2.5296	1.48794	0.223323	99.4783	1.67392	0.588278	0.951081	1.85939	0.765853	5.37067	0.486601	1.08548	0.749352	0.452356	2
153	0.780324	4.44636	2.25262	2.84968	0.650292	106.171	2.25214	1.11901	0.605705	1.54056	0.816801	1.2183	0.535844	1.04768	0.347523	0.865266	2
154	1.35673	0.268406	1.29274	2.9629	0.507908	57.7577											2
155	0.849109	2.35268	2.00196	1.05311	1.0926	148.397	2.09707	0.693326	0.748883	1.86836	0.743842	2.70509	1.74381	2.46576	1.11232	0.698387	2
156	0.375819	2.13638	1.72256	2.79997	0.487118	72.0709	3.76889	0.553529	0.93831	0.557669	0.528664	0.482956	2.21483	0.391002	1.02331	0.487118	2
157	1.08314	13.0109	20.2674	4.03387	0.262042	907.316	12.4319	4.02044	2.53791								2
158	0.638104	4.97153	2.43573	3.68509	0.043282	123.574	3.47281	1.84639	2.35398	1.13056	1.12541	0.713197	10.9871	3.00185	1.16661	0.881471	2
159	0.876737	7.35134	5.48637	2.63454	0.298388	495.875	7.38298	1.24868	1.89851	2.80471	0.994388	1.35048	3.13721				2
160	0.373913	4.90368	20.3073	1.57895	0.489718	1775.95	2.92689	1.37969	3.56141	1.03561		4.63697					1
161	0.898418	3.59209	2.02667	11.0702	1.12697	254.97	3.76235										2
162	0.539616	1.05924	2.0291	2.30448	0.435845	177.225	1.00465	0.596249	1.21221	2.7046	0.708479	0.544827	0.580852	4.38845	1.71779	0.544827	2
163	1.16769	16.1974	51.958	6.72652	2.21345	557.834	10.523	3.96702	2.89536	1.7181	1.48566	1.17554	28.4511				2
164	3.40408	28.5487	10.5135	6.17024	1.81673	1526.12	19.8715	8.09161	3.25778	7.2191		7.44966	6.04823	9.52183	8.40885	3.69518	1
165	1.36719	11.8022	39.5734	11.4894	0.433705		7.34363										1
166	2.04313	15.8213	13.333	8.71252	1.93989	1279.42	6.96446	6.30954	3.86713	8.49767	6.40196	5.25759	17.2946	8.69821			2
167	0.883353	12.2407	21.389	3.25642	2.01745	286.812	5.95773	1.62995	4.281	3.78084	2.7432	4.60366	3.9079	4.76424	2.51177	1.10658	2
168	0.500622	13.4829	22.8241	7.00321	0.717446	1261.83	6.04972	1.94609	0.905395	3.0827	2.0943	1.91141	19.5263	2.89934	1.2442	1.06534	2
169	0.42453	2.12068	5.80081	2.62887	0.42453	283.964											2
170	1.86903	10.5928	32.149	5.50231	3.20821	1014.73	8.136	5.50784	2.78676	6.68685	4.84755	4.82525	3.4374	6.94794	2.91423	2.58308	2
171	1.05484	3.29465	11.7543	4.6054	0.666335	380.006	4.46315	1.89966	1.68021	3.2529	1.22798	2.45037	1.66918	2.03031	1.0686	1.90511	2
172	0.247065	1.25268	1.35673	2.30882	0.259878	84.2842	0.264143										2
173	1.13067	7.66981	30.3611	5.91377	1.61271	720	11.639	2.22379	2.06307	2.75275	1.2562	2.83429	7.04888	4.22563	2.65059	1.28301	2
174	0.980054	11.2999	13.0341	3.63329	1.44387	3053.26	6.72992	4.8961	1.61863	3.88145		3.75609	4.05754	5.56374	2.94771	1.26805	1
175	1.45493	11.1057	12.4309	5.26554	2.60356	1660.54	11.0178	3.61555	1.31954	4.88025		3.65636	10.0669	5.0313	2.28295	1.65393	1
176	0.910062	3.60111	6.95934	3.0673	0.712007	210.815	2.32179	1.13686	1.2905	2.88942	0.766446						2
177	0.521067	0.429395	0.769924														2
178	1.75284	4.50075	6.80917	3.72632	1.17392	456.194	5.33623	5.54071	17.5251	5.78541	4.23975	8.54944	3.71432	7.87365	7.11932	2.48668	2
179	2.64448	14.3181	29.2443	4.35381	1.43284	1377.19	10.0242	2.65917	1.05734	4.79734		3.29273	54.8716	2.61859	1.13314	1.69125	1
180	0.214013	0.341935	3.17854	3.07392													2
181	0.292247	11.2273	9.26519	3.5725	0.820629	115.032	6.38645	0.923832	2.00492	0.588461	0.643564	1.38645	8.54497	1.64169	0.453786	0.486512	2
182	0.401044	2.2847	2.91056	5.05349	0.69273	23.3583	5.24478	1.20879	0.791851	1.53043	0.941046	0.926286	1.37794	4.38445	1.01437	1.50287	2
183	1.12351	2.83884	2.54979	1.36403	0.513692	21.2045	4.25029	2.58843	2.77634	2.16663							2
184	0.317375	0.975299	2.23516	12.6401	0.407173	259.606	0.855308	1.96147	2.11101	0.62823	0.423546	1.44779	1.22826	1.56948			2
185	1.12759	7.49961	2.61411	2.6774	0.880225	297.211	6.9132	1.2922	3.27679	2.48257	1.1905	2.07932	4.38742	2.38692	2.79908	1.32113	2
186	1.18129	5.74875	31.6502	2.00387	0.552623	200.342	4.49533	0.778532	5.30174	3.7682	1.6796	2.53554	2.6854	3.45703			2
187	0.56473	4.73874	9.35126	3.56448	0.605705	182.495	6.10496	1.22301	2.51213	1.94897	0.450069	2.13036	1.68824	1.52666	0.665103	0.860429	2
188	0.186895	2.4353	3.3244	2.17539	0.63856	399.411	1.40686	1.5853	4.88025	1.02894		5.29889	5.39339	1.11805	1.14339	3.29325	1
189	0.534568	2.53298	1.93616	1.69868	0.239796	117.201	1.39996	3.19016									2
190	3.19842	29.1459	23.1356	4.14492	1.02677	1512.65	7.15397	1.16003	2.74519	3.62123		3.84897	4.12232	6.3046	4.31176		1
191	1.1951	3.79744	11.0791	2.30537	0.320556	304.206	4.63611	0.447471	2.32918	1.9876	0.426583	0.993348	2.96419	2.7775	0.454414	2.05994	2
192	3.74228	7.22039	3.78723	5.35553	1.77017	1807.38	11.023	3.66383	2.63308								1
193	0.176879	0.488799	1.41195	0.463763	0.32077	70.8311	0.617397	0.392526	2.39609	0.642158	0.613267						2
194	0.713144	5.3996	5.37797	7.66781	0.84683	497.831	6.57367	1.54717	2.0091	2.18291	1.31793	2.74024	1.81595	4.65233	1.33203	1.7513	2
195	0.660324	4.81448	4.93863	1.72331	0.430314	221.113	5.35368	0.73926	1.07945	0.96846	0.901465						2
196	0.695593	9.58302	14.751	6.38366	0.065876	488.042	5.19486	0.517983	3.19814	0.378311		0.576233	10.5673	0.512665	1.34602		2
197	1.55563	13.5358	11.9418	4.43489	1.16617	358.844	9.90813	3.59026	5.74323	5.73058	2.7135	10.7838					2
198	0.479946	1.194	1.31728	2.65007	0.30012	165.531	0.642189	1.85463	4.44364	2.18688	0.740492	3.1847	0.446978				2
199	0.828396	6.83308	6.63155	6.52213	0.385289	403.686	9.58462	1.37935	1.3757	3.78137	0.671372	3.12778					2
200	1.72033	2.94496	9.55156	3.75576	0.554775	463.404	3.54614	2.98979	7.77912	4.76454	2.44244	6.40995					2
201	1.53525	4.68209	7.66537	3.55206	0.359364	85.3545	7.86354	1.88579	2.41783	2.29171	0.920893	2.63454	0.890144	1.61147	0.571337	1.37435	2
202	1.20737	7.60659	13.7164	2.04104	0.316514	1036.75	6.88429	2.92457	0.761894	3.0331		1.33296					1
203	0.172188	5.70353	2.01583	2.86688	0.727351												1
204	2.06621	3.04571	1.38673	4.59503	0.564075	187.63											2
205	1.14159	2.20082	2.91308	0.604852	0.40156	275.926	0.366846	0.161205	0.777019	1.43793		0.990561	3.91956	2.45557	0.731118		1
206	0.866253	0.297827	0.590505	2.57431	0.4131	186.091	0.297827	0.537139	1.20856	0.764687	0.664734	1.11149	1.94114	0.962331			2
207	0.283273	0.906883	0.83246	1.54675	0.296565	375.622	1.83203	0.374129	0.569478	2.3655	0.322508	0.356959	1.579				2
208	0.664269	3.41636	4.2385	2.75238	0.178039	199.488	8.39171	0.763237	0.565863	0.772996	0.520787	1.07764	0.803963	1.84307			2
209	0.325007	0.354609	1.21954	0.501298	0.183775	64.1778	0.472114	1.04615									2
210	0.628607	1.75841	2.50221	2.38866	0.154898	76.3194	1.33745	1.10154	1.14711	2.33178	0.549478	1.46801					2
211	0.310717	1.17767	0.674895	1.09928	0	16.9318	0.334273	0.649753	0.824339	0.637155	0.150645	0.643456	1.06902				2
212	0.280241	0.750184	1.41219	1.54417	0.676099	192.433	1.8514	1.99642									2
213	0.255993	6.46998	6.7434	5.02995	0.495502	482.988	8.02352	0.614308	0.522661	1.13805	1.01942	0.74213	3.87364	2.16107	0.983125	0.457304	2
214	0.45244	1.8231	9.41682	4.87368	0.576483	266.268	7.10912	0.947771	1.64157	0.68418	0.497661	1.43602	4.34602	1.43043	0.808077	1.50293	2
215	0.216732	2.17221	8.96441	2.02884	0.262926	1064.85	4.35651	1.45603	2.75755	0.760831	1.69416	2.6414	4.99863	2.24605	1.31775	1.12619	2
216	0.397239	1.35194	0.798156	0.596734	0.127057	212.599	1.65103	0.472114	2.3099	0.358829	0.329242	0.716219	1.29182	0.252646			2
217	0.753736	3.71939	11.0637	5.57905	1728.6	0.279854	1.21149	3.06818	4.80235	1.29257		6.63597	11.7327	2.39447	2.51934	2.60073	1
218	0.640373	7.7954	23.0401	6.39078	1.05688	1995.96	5.52848	3.8025	6.73276	3.2027		6.46144	3.8226	4.90182	1.75274	2.21499	1
219	0.252359	1.51972	4.47445	4.44005	0.144599	81.1332	1.00567	0.312288	0.509623	0.724429	0.183775	0.069274	1.05019	0.341935	0.153338	0.183775	2
220	0.505726	13.5416	18.3583	3.47841	1.52091	277.782	15.8301	1.26425	1.23358	1.59862	4.5575	0.638984	1.68468	8.89977	6.7635	1.61155	2
221	0.341931	1.77402	5.8202	2.68517	0.329242	285.388	2.63448	0.977297	1.07445	1.49181	0.58846	2.47826	1.26373	2.2275	0.451226	0.625655	2
222	0.707558	6.32814	23.1238	4.52249	1.42099	607.44	6.90685	2.07781	3.17945	5.05284	1.01482	4.63488	2.20115	5.18304	2.08696	1.38834	2
223	1.15372	4.89474	1.45301	3.17653	2.13238	594.43	4.37083	3.38511	4.55002	3.01004							2
224	0.791651	4.23178	1.32447	1.50706	0.519654	46.8064	1.09649	0.450772	0.256663	0.584343	0.189343						2
225	0.542429	9.11076	8.02717	4.91283	0.59608	329.721	2.48391	1.07967	2.70799	7.03612	0.971307	1.08567	5.3169	4.35566	1.26438	0.904626	2
226	0.999768	5.89406	5.75887	2.63931	0.953811		7.0588										1
227	0.200509	0.476489	0.489213	2.54344	0.497687	34.9724											2
228	3.12594	11.5037	21.9017	4.47432	0.920948	1312.23	24.7016	4.46643	4.47131	7.82499							1
229	0.252727	5.74712	3.92825	3.64476	0.952043	301.709	1.22174										2
230	0.486519	6.36666	5.64748	3.81448	0.663246	406.728	7.55507	1.50188	1.71429	1.11054	1.17302	1.7344	6.57342	1.63365	0.968812	1.5476	2
231	0.704481	5.26673	4.76061	2.71445	0.627332	172.939	8.53486	2.28657	3.1756	2.62545	1.5705	5.43781	2.37626	1.84445	1.62839	0.411058	2
232	0.559905	3.0233	2.66025	1.08824	0.747859	190.823	3.13522	1.01751	1.08281	1.50723	0.54017	1.6187	1.38454	0.951936	1.25041	0.680954	2
233	1.6543	6.946	14.0591	4.03977	0.902781	549.001	9.45197	3.29396	3.51781	3.38259	3.96257	5.65488	2.59958	8.28396	2.03772	1.5967	2
234	0.892512	3.48334	1.86949	3.97716	0.914855	323.56	4.15163	0.644941	1.24011	2.34332	2.33618						2
235	0.297575	3.91045	3.81161	5.3912	0.093124	380.253	2.3704	1.41906	1.02742	0.830193		1.39838	3.95343	5.87753	0.944781	1.48856	1
236	0.59375	3.72365	12.0835	3.87752	0.316514	100.085	2.83419	0.281334	2.30772	0.270999		1.28751	5.94475	1.38833	0.655838	0.248017	1
237	0.27018	3.85148	2.26538	3.33478	0.209594	254.775	3.89172	0.509119	1.23672	1.40488	0.405905						2
238	0.39155	0.725379	0.598136	1.39886	0.592389	27.1271	1.67387	0.477417	0.277903	1.20079							2
239	1.39445	9.01417	18.1123	6.31071	1.00501	545.019	6.99943	2.23634	2.48322	1.53378	0.749352	1.11754	4.34575	0.896918	1.54419	2.16035	2
240	0.157666	10.6796	15.6576	3.58969	0.333443	704.395	0.835428	1.61751	0.629116	1.03256		1.43852	15.7425	2.42333	2.56245	1.63296	1
241	0.636503	1.57515	1.94329	2.4931	0.808077	80.1977	3.12739	0.802215	1.08577								2
242	0.799666	1.91256	4.56512	5.65879	1.84938	31.6789	2.02905	2.43356	1.19455	2.12788	1.84268	1.88951	2.44644	2.88541	1.22301	1.14452	2
243	2.41052	7.4708	5.46445	3.04101	1.79562	176.584	3.42281	2.72703	8.49792	8.09421	2.91131	11.3721					2
244	0.607182	1.2673	1.68362	3.95825	0.300896	84.0565	1.85205	0.331135	0.429707	1.65146	0.640878						2
245	0.243771	5.61799	5.45064	4.84394	0.466685	132.903	8.40419	0.324745	1.57562	0.242685		0.777481	0.278832	0.373648	0.654535	1.18705	1
246	1.17037	6.48497	3.45082	3.11691	0.380494	128.013	3.62194	1.01696	0.731582	1.57515	0.907216	0.678236	4.88883	1.69675	1.85047	0.473204	2
247	0.853345	1.80627	9.92322	9.87305	0.357821	221.124	6.5823	1.36124	3.15765	1.46811	2.0413						2
248	2.27059	14.5044	20.7473	3.14409	1.32189	979.515	15.6205	1.32678	2.11866	3.95564		1.33167					1
249	1.98918	1.75722	6.76809	5.82188	2.8297	375.585	0.95923	0.833951	0.689373	1.72854	1.08944						2
250	0.605318	2.6671	2.64833	3.33772	0.435845	210.121	1.41766	0.884908	1.55847	0.979778	0.929919	2.71865	1.15314	1.3005	0.874887	0.989731	2
251	1.51462	5.24744	5.74826	6.34868	0.909741	273.606	2.41841	2.96124	3.39366	3.82607	2.76469	7.0804	1.20079	5.18818	1.64015	1.47034	2
252	0.65449	4.40864	1.59296	5.41599	0.131709	237.761	12.1432	1.06555	0.841495	1.56348	2.00199	0.984502	0.707146	1.43526	3.06235	0.448533	2
253	0.913603	4.5208	9.82824	4.29785	0.490768	138.732	3.87672	1.60532	0.885975	2.68048	1.29153	2.05892	2.56167	2.69177			2
254	0.366861	2.9966	8.7737	2.85443	0.137838	348.729	3.29394	0.742583	2.60703	0.572313	0.556702	0.900503	7.96503	1.49413	1.45471	0.747705	2
255	0	3.70208	0.136919	0.454058	0.442193	116.579	0.529517	0.549956	1.60895								1
256	0.730927	5.47469	5.82755	3.92652	0.915351	308.776	2.64139	0.965613	2.29593	2.16025	1.42877	1.1401	1.8212	1.71922	1.26352	0.517636	2
257	0.670818	3.59418	2.51529	1.54872	1.50839	151.646	5.3863	2.85853	2.44547	1.51736	1.54872	3.82898	19.5563	1.25154	1.86051	0.996337	2
258	0.323843	1.41224	1.67057	3.11014	0.622247	185.17	1.38301	1.07432	1.14076	1.46698	0.63738	1.06693	0.929738	0.795396	1.61252	2.21096	2
259	0.385289	3.02538	2.90159	1.37935	0.757909	364.545	2.82366	1.21071	1.94158								2
260	0.037426	0.516225	2.48712	7.9752	0.261175	126.284	2.18216	0.123293	0.261175	0.842844	1.59504	0.117336	0.446978	0.516225	0.430878	0.409337	2
261	0.851138	8.02961	1.82853	26.8748	1.51103	201.738	8.53167	1.84605	2.83299	6.31393	1.85641	4.51679	5.14183	1.9077	1.32594	1.73935	2
262	0.636964	0.765233	1.90161	0.562214	0.500364	18.0909	1.41285	0.49346	0.339622	0.514153	0.224634	0.60318	0.202659				2
263	0.692999	1.42484	2.84342	4.03409	0.618548	286.548	5.63164	0.843177	2.14405	1.75727	0.941987	3.00145	1.40806	1.56406	0.982419	1.30702	2
264	1.27712	4.31221	3.59563	1.88662	0.336509	822.807	5.36722	2.28114	2.46218	2.46706	2.67158	3.18855	1.47192	4.27916	1.67255	1.42151	2
265	0.696753	6.86636	12.6977	1.76171	1.14271	174.392	1.57758	0.684812	0.995141	1.47562	1.63759	0.753468	1.14744				2
266	0.644112	2.57172	5.08632	4.60036	0.137557	165.045	1.74468	1.11598	2.35744	1.08574	0.56039	1.72028	2.67602	0.774527	0.340123	0.517983	2
267	0.411009	290.65	3.13146	0.391485													2
268	0.69378	1.82972	7.09497	1.42729	0.3037	491.14	1.88748	1.03386	2.54714	1.51255	0.636122	0.596731	11.3758	1.98698	3.43925	3.2114	2
269	1.41712	3.472	1.38101	11.0311	0.164402	296.706	9.86479	2.44975	1.54661	4.75473	1.26315	0.441616	2.234	0.924004	0.944203	2.44508	2
270	0.698662	2.25883	5.54906	4.44352	0.730196	221.637	5.28873	1.08467	2.21516	2.64542	1.40057	2.62219					2
271	0.56155	1.05584	0.82533	2.67463	0.149263	89.24	0.469949	1.14814	1.51983			1.4224	0.522182	1.0812			2
272	0.889678	2.48854	3.26827	2.72333	0.451506	140.275	3.18944	0.754075	0.718626	1.15807	2.02433	1.40792	0.874887	1.442	2.73738	0.544827	2
273	0.189676	15.8406	16.6269	4.73454	2.24043	181.117	5.9519	1.11333									2
274	0.352599	2.73011	13.1901	4.04942	0.085788	220.263	0.990637	0.895008	0.655926	1.49407	0.558236	0.917819	9.7878	2.18651	1.35568	0.530178	2
275	0.38917	11.8877	7.0995	3.2414	0.53486	284.806	17.9395	1.26156	2.36981	1.68058	0.78051	1.6407	3.58101	1.07677	1.46287	2.35238	2
276	0.474286	8.56235	9.40351	1.43124	1.03441	316.853	7.43019	0.680014	2.72287	1.99423	0.712128	1.04689	34.7387	1.16486	0.608964	0.418443	2
277	0.325429	3.45068	1.46359	5.1776	0.440022	41.3258	1.44868	1.06804	2.88206	1.30412	0.508449	1.79965	1.15371	0.992157	2.99716	1.28912	2
278	0.1922	0.050246	0.267727	2.31848	0.432611	7.48279	0.639354	0.27189	0.387562	0.204955	0.457106	0.259394	0.623246	0.292667			2
279	2.47386	6.5241	14.1909	3.95995	2.60823	399.634	3.66283	2.82499	3.78467	2.94313	3.83869	2.65733	3.04697	4.46126			2
280	0.214458	0.566736	0.847461	1.19927	0.267727	101.205	0.647403	0.839497	0.107079	0.342306	0.416252	0.317525	4.41115	0.432611	0.663487	1.2032	2
281	2.49376	7.09774	20.4938	3.36092	0.88937	348.576	8.66056	1.47913	2.25436	7.60899	4.30675	2.1217	3.8311	3.98222	2.03295	1.40329	2
282	0.455232	4.84004	2.7931	3.22387	1.01196	691.969	6.56489	1.8107	1.78621	2.38484		1.13509	7.28193	3.498			1
283	1.2787	21.5316	23.0096	2.82413	0.524496	618.896	30.9293	1.98563	8.4348	1.76868	2.15591						2
284	0.364786	3.63641	2.18652	2.98584	0.915152	169.322	2.29317	0.801393	0.90037	0.860872	0.811326	0.626099	1.20774	0.791451	0.656362		2
285	0.523898	12.3272	43.8398	9.59853	0.500364	532.717	19.8295	4.52442	2.38784	2.83666	0.664269	1.99573	3.45573	1.44491	2.10827	3.66631	2
286	2.75353	21.1226	40.1791	6.18452	2.73073	2046.21	30.6213	2.80545	4.22702	6.64753	7.21095	7.46266					2
287	0.128079	5.21325	4.39821	6.7693	0.425453	136.585	7.06538	0.535665	2.6396	6.90971	0.340782	0.742876	6.39858	1.75986	0.886155	0.474003	2
288	0.356865	0.86544	8.79413	6.86189	0.568359	495.346	2.65733	0.889015	2.2046	5.05533	0.649966	0.982687	10.0559				2
289	2.35415	12.6591	8.40276	6.36415	0.841799	535.881	6.5752	4.74605	2.97779	3.73056	9.17756	3.21236	11.531	7.80275	2.13304	0.584772	2
290	0.632595	4.70096	3.68344	0.890442	0.478548	198.224	1.02241	1.80878	1.82643	1.14003	1.20762						2
291	0.639582	0.910663	0.638821	0.557288	0.361121	20.149	0.439046	0.795434	1.3752	1.41924	0.387178	0.694583	1.23282	1.38988			2
292	1.18979	8.99232	12.0523	5.89281	1.82558	127.231	9.70451	3.14384	2.50496	5.98057		2.97165	4.55419	3.71992	3.71002	1.65453	1
293	1.60536	6.92884	3.1254	1.86095	0.387562	54.8275	3.34846	0.362904									2
294	0.291644	7.31839	6.78727	2.35891	0.584601	199.32	4.09756	1.34259	1.84217	0.543816	0.598136	2.56606	5.60892	1.09599	1.54174	0.993348	2
295	0.734958	5.85503	2.50113	1.52318	0.341997	132.551	3.88827	2.10804	1.47357	1.92107	1.31122	0.896211	0.62512	3.4148	0.76511	1.01267	2
296	2.04104	5.01623	11.4935	0.829486	2.45217	813.264	4.82057	0.77576									1
297	4.3158	17.6372	22.9574	4.77312	5.36917	1398.67	17.8305	3.23631	7.29074	7.91905		7.9716					1
298	2.28932	15.9434	7.12812	3.44636	1.2559	408.336	9.23961	1.68409	2.95502	1.3691	2.14755	1.72435	1.36398	4.07691			2
299	0	1.21097	4.88739	1.4881	0.224463	105.662	5.34361	0.431974									1
300	0.132389	4.3318	2.64984	10.3229	1.01017	173.789	2.93597										2
301	0.614948	8.24514	7.98565	4.54732	0.555808	250.824	5.99402	1.06299	1.35715	4.96883	2.35905	2.38562	1.33264	0.691163	0.539998	0.710961	2
302	2.66566	31.4551	32.4664	5.3353	0.259841	463.035	42.5073	3.91974	4.77477	4.96704	1.88495	2.67688	8.38184	7.73038	3.58314	2.25216	2
303	1.93456	6.26746	11.5831	2.43779	0.516057	943.4	4.72322	4.55507	1.99393	2.71371	2.43133	3.62912	35.4303	3.78309	0.938557	0.895295	2
304	7.78766	42.2236	76.5023	6.67637	4.31695	2363.6	27.7557	6.95847	5.28447	5.77108							2
305	1.98339	3.77694	5.45428	4.9265	0.719711	276.453	3.8138	1.10947	1.27051	2.57296	0.53142	3.54258	9.18998	3.42474	1.07413	0.793401	2
306	0.216215	0.434355	1.87955	5.06636	8.79113												2
307	1.50205	8.05607	2.89195	1.06793	0.560934	157.588	4.74248	0.647679	1.61393	1.22529	0.824264	2.20615	2.89195	4.20578	2.37626	0.988759	2

## Sheet: IL-4
number	media	RV16	RSV	Hin	Strpn	PHA	RV1B	polyIC	LPS	R848	CpGA	PAM	PGN	FSL	Fla	LTA	batch
1	0.462334	0.297007	0.357989	0.679297	0.229897	4.70308	0.257944	0.462381	0.527814	0.522374	0.592923						2
2	0.439897	0.483495	0.556307	3.63436	0.549707	17.3518	0.576082	0.589247	0.529887	0.628658	0.615534	0.423526	0.661408	0.556307	0.648318	0.516653	2
3	0.190073	0.082889															2
4	0.390504	0.473311	0.369029	3.33833	0.396574	10.5214	0.374545	0.280293	0.668525	0.346934	0.49514	0.380057	0.297007	0.663	0.43501	0.652355	2
5	0.134755	0	0.21002	0.500158	0.547468	2.81	0.089853										2
6	0.539762	0.562902	0.496771	1.13862	0.661408	23.4437	0.791665	0.470201	0.403447	0.562902	0.403447	0.733189	1.01081	0.403447	0.356403	0.543104	2
7	0.195137	0.103462	0.113715	0.14436	0.415847	7.87043	0.260731	0.245629	0.225462								2
8	0.185007	0.395914	0.440736	0.88964	0.520184	12.9655	0.240591	0.440736									2
9	0.282132	0.458359	0.364335	0.601222	0.250295	175.048	0.376918	0.294829	0.307507								2
10	0.622688	0.592109	0.348267	1.42008	0.765477	15.8661	0.461224	0.857919	0.943965	0.561021	0.7346	1.31672	0.740779	0.449			2
11	0.389194	0.454622	0.492706	0.75822	0.345533	7.65336	0.470949	0.536176	0.400133	0.460065	0.411039	0.519881					2
12	0.50774	0.588264	0.267183	0.962621	0.406615	5.11128	0.690661	0.588264	0.754989	0.51262	0.387047	0.464752	0.464752	0.607012	0.635021		2
13	0.041368	0.205256	0.663547		0.390927	17.1963	0.280838	0.564757	0.310941	0.410866	0.440736						2
14	0.337228	0.383765	0.197388	0.47639	0.307237	1.19961	0.350998	0.541607	0.498142	0.274355	0.378307			0.340066	0.411039	0.400133	2
15	0.408378	0.483262	0.582491	1.35465	0.613	12.0659	0.218773	0.613375	0.638044	0.514341	0.477038						2
16	0.36396	0.02119	0.175057	0.970977	0.358025	5.7393	0	0.337132	0.553359	0.639225	0.48457	0.438657	0.513244	0.34092	0.518977	0.346676	2
17	0.648683	0.503085	0.6257	0.541115	0.550578	15.2615	0.782381	0.607012	0.560024	0.6257	0.6257	0.464752	0.644	0.474365	0.541115	0.616363	2
18	0.337715	0.43576	0.225462	0.480495	0.225462	4.7421	0.046595	0.390927	0.375959	0.020293	0.345984						2
19	0.248761	0.390816	0.25837	1.27477	0.440598	25.9866	0.074977	0.415747	0.353259	0.734022	0.290177	0.409522	0.452996	0.359533	0.34698	0.630974	2
20	0.253676	0.386866	0.392984	1.30826	0.490294	30.5444	0.508429	0.700123	0.800877	0.350055	0.484241	0.65247	0.634557	0.343901	0.706068	0.694175	2
21	0.345794	0	0.599875	0.389959	0.316172	11.2486	0.157451	0.218677									2
22	0.382419	0.448403	0.36055	1.37963	0.367915	63.8083	0.477457	0.41924	0.571213	0.484705	0.62132	0.411931	0.397291	0.301301	0.55685	0.642722	2
23	0.143257	0.353247	0.157394	0.218377	0.283654	2.4058	0.241732										2
24	0.31568	0.22322	0.101	0.662594	0.348431	63.7478	0.135568	0.477856	0.750832	0.302609	0.53551	0.458564	0.599217	0.452125	0.516327	0.328832	2
25	0.596948	0.594563	0.707412	2.07468	0.512558	19.8506	0.636728	0.842425	0.982751	0.512558	0.689758	0.924345	0.32184	0.482892	0.565854	0.953559	2
26	0.263295	0.215238	0.065107	0.343097	0.313711	5.05839	0	0.401693	0.274426	0.294084	0.150666	0.391942	0.195427	0.205338	0.352878	0.294084	2
27	0.306248	0.171698	0.393708	0.280377	0.022575	8.35113	0.098106	0.38183	0.232269	0.274378	0.244322	0.226235	0.298351	0.346128	0.091911		2
28	0.377516	0.235337	0.383905	4.47787	0.396125	16.9431	0.390017	0.32247	0.184777	0.420504	0.487167	0.334804	0.285308				2
29	0.320469	0.320817	0.615794	0.477241	0.439691	18.1488	0.337115	0.34254	0.536025	0.238815	0.636998	0.315378	0.852931	0.423562	0.396626	0.552013	2
30	0.274986	0.374378	0.446847	5.85391	0.580607	10.3679	0.263693	0.460339	0.351535	0.356112	0.305525	0.305525	0.263693	0.291629	0.356112	0.442343	2
31	0.422269	0.1465	0.530337	0.807258	0.39958	15.052	0.447233	0.830707	0.583592	0.701528	0.795528	0.405544	0.677982	0.542183			2
32	0.411678	0.419646	0.419646	3.48814	0.658171	15.1008	0.275318	0.834524	0.731872	0.598954	0.731872	0.381909	0.914794	0.472235	0.509642	0.643389	2
33	0.252173	0.328512	0.33603	2.244	0.380941	16.6507	0.222058	0.447743	0.425545	0.469876	0.351037	0.67388	0.557834	0.33603			2
34	0.369536	0.516699	0.389979	0.82637	0.426265	5.941	0.276075	0.412666	0.462484	0.358169	0.371809	0.430796	0.207257	0.151847	0.439855	0.467007	2
35	0.393758	0.538686	0.506041	0.962558	0.081174	7.69304	0.269127	0.235517	0.641566	0.352463	0.560406	0.54955	0.352463	0.560406			2
36	0.085975	0	0.118292	0.195924	0.186931	5.96588	0.208469	0.082858	0.680536	0.201306		0.620607	0.438419				1
37	0.207539	0.051809	0.139263	1.05594	0.330975	13.4939	0.179937	0.305929	0.310941	0.134162	0.195137	0.415847	0.38095				2
38	0.207757	0.149453	0.215364	0.48546	0.28586	11.071	0.245629	0.48546	0.300914	0.046595	0.430784	0.113715	0.365973	0.159628	0.265761		2
39	0.666503	0.523656	0.461224	0.888674	0.479976	23.3419	0.448713	0.796322	0.542347	0.660356	0.511186	0.857919	0.511186	0.567242	0.728421	0.870224	2
40	0	0.018309	0.030672	0.595779	0.424296	63.8349	0.273027	0.527396	0.66417	0.323984		0.53629	0.21665	0.154355	0.323984	0.424296	1
41	0.370967	0.230507															2
42	0.000622	0.130021	0.423882	2.86191	0.442343	35.3216	0.406195	0.509576	0.642256	0.433		0.451347	0.576186	0.46483	0.406195	0.428813	1
43	0.372818	0.411039	0.378307	2.47442	0.378307	1.36044	0.421941	0.191874	0.41649	0.405586	0.503578	0.356462	0.547036	0.585019	0.241415	0.334598	2
44	0.332232	0.088042	0.360978	1.5518	0.460624	2.721	0.222395	0.488395	0.343532	0.267989	0.388638	0.217315					2
45	0.002821	0.102593	0.082858	0.161142	0.349056	10.3611	0.314314	0	0.573744	0.029309		0.383579	0.799427	0.465673	0.404199		1
46	0	0	0	0.235427	0.452059	1.22187	0.424752	0	0.458869	0.753334		0.286346	0.37583	0.103605	0.168912	0.049484	1
47	0.35919	0.412111	0.479726	0.374343	0.374343	50.526	0.442217										2
48	0.52958	0.22472	0.445875	0.514341	0.370762	6.69057	0.402118	0.74253	0.526754	0.483262	0.508131	0.625714	0.408378	0.613375	0.601028	0.402118	2
49	0.598856	0.54576	0.337489	1.79936	0.429096	23.2589	0.290905	0.738608	0.374359	0.346738	0.483239	0.536867	0.901681	0.712591	0.365172	0.634038	2
50	0.308341	0.020265	0.242687	0.423623	0.145809	3.57195	0.232547	0.348552	0.483421	0.508277	0.363598						2
51	0.335137	0.237115	0.34092	3.3898	0.461619	4.62534	0.358186	0.576269	0.30636	0.415682	0.536171	0.564816	0.312122	0.45588	0.461619	0.294831	2
52	0.36111	0.884643	0.686493	1.17924	0.272097	7.61981	0.994918	0.764546	0.961104	1.06226	0.969567	1.20417	0.790409	0.288191	0.330157	0.323177	2
53	0.069856	0.11754	0.245999	0.489412	0.406607	13.2324	0.058925	0.63314	0.537473	0.344101	0.364979	0.358025	0.687565	0.371929	0.564866	0.358025	2
54	0.379434	0.354952	0.176288	1.09926	0.490696	28.1687	0	0.300465	0.229286	0.157036	0.338945	0.616046	0.415315	0.402636	0.287588	0.358107	2
55	0.381352	0.44549	0.627403	1.40114	0.758635	71.5305	0.455199	0.897209	0.570491	0.493869	0.897209	0.888029	0.87884	0.416258	0.580008		2
56	0.008909	0.087754	0	2.65922	0.245318	17.1221	0.056392	0.064671	0.859435	0.22637		0.557765					1
57	0.340818	0.337389	0.545304	0.786007	0.337389	24.2655	0.216171	0.441879	0.879898	0.574692	0.691628	0.412146	0.604015	0.389785	0.397245	0.618653	2
58	0.348494	0.274813	0.359596	0.301391	0.134932	6.20374	0.134932	0.134932	0.306697	0.359596	0.322597	0.183736	0.52208	0.096564	0.296082	0.44371	2
59	0.615635	0.178206	0.436493	0.72638	0.481542	21.6415	0.052175	0.737411	0.288501								2
60	0.312298	0.315843	0.381676	15.5496	0.351789	12.7116	0.512558	0.530337	0.707412	0.429379	0.677982	0.607	0.39958	0.512558	0.63083	0.713294	2
61	0.471287	0.505345	0.147787	1.13665	0.505345	7.40413	0.237883	0.25753	0.458549	0.542536	0.878506	0.501682	0.335621	0.639733	0.081599	0.583173	2
62	0.068138	0.33603	0.760142	0.916858	0.222058	14.8949	0.26036	0.198893	0.33603	0.029839	0.572411	0.521291	0.681092	0.214353	0.159921	0.358526	2
63	0.575117	0.335621	0.276214	4.58538	0.485276	20.1896	0.583173	0.172051	0.460591	0.402618	0.172051	0.444083	0.509871	0.542536	0.518051	0.679914	2
64	0.098797	0.469876	0.513965	0.550537	0.380941	59.0898	0.252728	0.695503	0.565125	0.167756	0.351037	0.469876	0.447743	0.358526	0.499294	0.462505	2
65	0.146886	0.054098	0.517567	14.7908	0.04312	16.0249	0.346342	0.62298	0.272058								2
66	0.240352	0.330326	0.324783	1.77974	0.369029	11.876	0.352463	0.872118	0.603746	0.462381	0.357989	0.54412					2
67	0.029484	0.034754	0	0.114374	0.573744	1.04855	0	0.034754	0.424752	0.172485		0.236971	0.458869	0.607241	0.39046	0.56031	1
68	0	0.033218	0.121372	0.762954	0.132063	54.6152	0.032818	0.620725	0.620725								1
69	0.922811	0.629377	0.853603	1.87082	0.617428	25.0685	0.635346	0.712577	0.906034	0.935066	0.992933	0.789197	0.975599	0.906034	0.958243	0.88276	2
70	0.275497	0.388638	0.498338	1.16563	0.453548	12.7575	0.388638	0.582656	0.54798	0.262934	0.393641	0.252816	0.41863	0.298267			2
71	0.526627	0.687282	0.681134	1.21027	0.495702	2.90453	0.452113	0.563934	0.594852	0.395853	0.570122						2
72	0.408587	0.438593	0.191863	1.17535	0.41863	5.3265	1.36442	0.567802	0.363598	0.328463	0.333488	0.41863	1.24331	0.468491	0.333488	0.428614	2
73	0.198979	0.22472	0.351736	1.14441	0.414578	11.1911	0.307507	0.51443	0.51443	0.358037	0.439615	0.502	0.339121	0.364335	0.57028	0.638275	2
74	0.080625	0.903835	0.638822	0.439929	0.009363		0.038178										1
75	0.243269	0.318926	0.527962	0.876113	0.563507	20.7211	0.214957	0.55464	0.642805	0.383527	0.401807	0.677775	0.253176	0.634038			2
76	0.387322	0.188215	0.354296	1.28544	0.551827	11	0.401927	0.834513	0.834513	0.680545	0.467935	0.523974	0.542554	0.430306	0.73515		2
77	0.412111	0.190307	0.290641	0.709797	0	21.1719											2
78	0.138093	0.12892	0.322266	2.9494	0.375887	19.4889	0.375887	0.71115	0.576611	0.334204	0.346128	0.375887	0.624	0.405575	0.46476	0.435198	2
79	0.270679	0.194518	0.52208	1.41645	0.264158	4.17998	0.274813	0.48556	0.406982	0.359596	0.327891	0.501222	0.406982	0.134932	0.232104		2
80	0.300857	0.313711	0.244875	1.10813	0.396818	2.64566	0.180537	0.362653	0.279344	0.264585	0.235006	0.343097	0.235006				2
81	0.230345	0.305723	0.604514	2.68137	0.520806	4.16	0.271233	0.413892	0.481542	0.526404	0.351446	0.459042	0.425199	0.610076	0.20163	0.265466	2
82	0.454811	0.20434	0.2137	0.52838	0.348617	17.3893	0.297599	0.565081	0.339354	0.36713	0.36713	0.413329	0.610888	0.372	0.339354	0.661193	2
83	0.347114	0.279089	0.408324	3.42674	0.21014	21.3672	0.285308	0.414417	0.571304	0.139911							2
84	0.275289	0.236692	0.411584	0.329	0.441424	2.55354	0.508088										2
85	0.49166	0.777925	0.748564	4.64862	0.524413	57.128	0.189145	0.536261	0.713294	0.565854	0.447233	0.435332	0.648522	0.783793	0.530337	0.777925	2
86	0.093552	0.429473	0.398579	0.41017	0.115771	14.2941	0.407919	0.287044	0.449675								1
87	0.380316	0.3594	0.800482	1.69561	0.397245	27.9684	0.478925	0.567351	0.742512	0.545304	0.478925	0.59669	0.655185	0.389785	0.486319	0.574692	2
88	0.377299	0.478186	0.331579	0.343901	0.459995	14.4786	0.423507	0.562651	0.628581	0.478186	0.580667	0.368483	0.490294	0.423507	0.526533	0.399098	2
89	0	0.037287	0	1.55304	0.475709	24.0623	0.223359	0.276464	0.366026	0.115771		0.196659	0.54837				1
90	0.323409	0.083751	0.217315	0.498338	0.283139	14.3264	0.166319	0.794572	0.428614	0.278091	0.358584	0.267989	0.513244	0.222395	0.433604	0.725764	2
91	0.294857	0.50641	0.931627	1.5834	0.29385	9.13157	0.338403	0.578386	0.649943	0.54828	0.509926	0.47143	0.516327	0.296036	0.341904	0.605569	2
92	0.414806	0.631688	0.649071	5.69148	0.410158	25.8276	0.373812	0.313445	0.17557	0.206631	0.388395	0.373478	0.183363	0.477241	0.159921	0.152063	2
93	0.371787	0.587508	0.587508	0.706196	0.269127	20.8237	0.235517	0.554979	0.506041	0.385566	0.391072	0.402074	0.424043	0.445966	0.418555	0.54412	2
94	0.234126	0.258837	0.449925	1.03457	0.334378	16.0198	0.504	0.490429	0.470193	0.341212	0.617919	0.617919	0.293263	0.320695	0.313846	0.361683	2
95	0.335278	0.471529	0.31718	0.280648	0.358169	1.42999	0.142572	0.362717	0.32174	0.28522	0.426265	0.480571	0.47605	0.516699	0.376354	0.48509	2
96	0.420151	0.641768	0.529887	1.87447	0.363141	6.07162	0.309054	0.523272	0.363141	0.516653	0.582666	0.363141	0.51003				2
97	0.871106	0.647271	0.635346	0.635346	0.575468	7.21601	0.599472	0.593478									2
98	0	0.097536	0.037287	0	0.223359	21.5349	0.12664	0.413146	0.339766								1
99	0.488787	0.318406	0.393641	1.33054	0.51821	34.2023	0.41863	0.380098	0.129837	0.380098	0.321998						2
100	0.000622	0	0.165018	4.08193	0.549611	12.6868	0.323984	0.342369	0.282339	0.314764		0.235546	0.268363	0.286987	0.478284	0.410726	1
101	0.056582	0.042771	0.222055	0.324843	0.163523	21.799	0	0.024055	0.17625	0.17625		0.038178	0.257778	0.024055	0	0.078973	1
102	0	0.149497	0	0.905833	0.33778	5.28014	0.202402	0.554046	0.286987	0.383488		0.259017	0.378935	0.356112	0.173685	0.473802	1
103	0.728421	1.06654	0.962376	1.34106	0.647962	21.3076	0.536118	1.02368	0.75313	0.814813							2
104	0.22639	0	0.242379	1.85993	0												2
105	0.480161	0.495702	0.576308	0.919633	0.693428	40.3425	0.656523	0.619546	0.674984	0.601028	0.644205	0.563934	0.698756	0.443732	0.552464	0.460065	2
106	0.08625	0.124433	0.07553	0.495728	0.258344	6.72329	0.003079	0.380098	0.306113	0.178262	0.374825	0.237052	0.258344	0.29021	0.432742		2
107	0.375485	0.472235	0.35919	4.17292	0.36677	17.2648	1.00202	1.12503	0.775937	0.539483	0.805253	0.229116	0.313561	0.427175	0.709797	0.509642	2
108	0.199684	0	0	0.595099													2
109	0	0	0	0.462421	0.486047	3.34069	0.236971	0	0.201	0.506368		0.56031	0.640622	0.335187	0.091392		1
110	0	0	0.1903	0.366068	0.431589	14.3384	0.172485	0	0.465673	0.36289		0.458869	0.733526	0.506368	0.404199	0.553586	1
111	0.347597	0.816228	0.34254	1.82707	0.299038	19.4748	0.428941	1.00958	0.81098	0.428941	0.520018	0.732094	0.988753	0.594563	0.583937	0.763685	2
112	0.376307	0.288304	0.237065	0.171505	0.227725	3.84018	0.288304	0.477829	0.436387	0.124361	0.265039	0.269695	0.162101	0.180899	0.302244	0.31153	2
113	0.047357	0.054959	0	0.63292	0.360685	5.47781	0.460339	0.487239	0.406195	0.236971		0.098911	0.236971	0.029309	0.106394	0.293354	1
114	0.318822	0.483239	0.572363	0.456236	0.781796	13.4049	0.598861	0.677775	0.563507	0.365172	0.337489	0.30961	0.410921	0.492211	0.634038	0.62526	2
115	0.32268	0.44703	0.363992	2.39441	0.292363	17.7878	0.058685	0.332146	0.130371	0.106713	0.188822	0.275194	0.366126	0.159704	0.269474	0.171375	2
116	0.229204	0.195993	0.10429	0.879713	0.274378	9.62241	0.292363	0.517832	0.435198	0.165608	0.369941	0.280377	0.399643	0.334204	0.494266	0.393708	2
117	0.452667	0.236546	0.379887	0.665571	0.6323	6.23029	0.430848	0.537592	0.544606	0.200623	0.544606	0.411311	0.319234	0.275838			2
118	0.44733	0.694175	0.374615	1.12881	0.818591	53.0818	0.544606	0.544606	0.729825	0.350055	0.453924	0.658436	0.478186	0.417411			2
119	0.230743	0.311454	0.317181	0.715341	0.340042	24.3151	0.520806	0.559939	0.687711	0.166443	0.492774						2
120	0.116332	0.238702	0.080625	0.687475	0.13788	14.018	0.263977	0.368163	0.144316	0.031166		0.009363	0.220382	0.207833	0.398441	0.150734	1
121	0.242952	0.713036	0.429515	1.76526	0.423145	20.7954	0.581414	0.37204									2
122	0.471743	0.689891	0.599874	1.16013	0.396626	18.8542	0.658174	0.689891	0.642294	0.573303	0.594563	0.546685	0.578621	0.509337	0.795227	0.642294	2
123	0.273495	0.613205	0.489124	0.724654	0.583755	24.5233	0.595542	0.916754	0.788877	0.387813	0.500988	0.55425	0.524685	0.441558	0.340762	0.758971	2
124	0.34411	0.290429	0.290429	1.4886	0.167773	8.33461	0.480254	0.512346	0.507005	0.339741	0.279413	0.262846	0.544333	0.777224	0.646279	0.702641	2
125	0.366705	0.107149	0.435599	0.518765	0.200174	23.2408	0.303632	0.236876	0.471308	0.249061	0.357836	0.695392	0.375833	0.309671			2
126	0.609115	0.529158	0.626894	1.89112	0.655492	13.7513	0.488663	0.86538	0.904787	0.672621	0.786295	0.899163	0.769298	0.592491	0.672621	0.786295	2
127	0.284905	0.263661	0.242379	0.364274	0.22639	31.0658	0.003079	0.443254									2
128	0.17356	0.089942	0.089942	2.05302	0.209704	15.946	0.306893	0.235795	0.547451	0.415315	0.47845						2
129	0.365294	0.426265	0.009417	1.32169	0.476942	3.99174	0.497167	0.41607	0.443162	0.28639	0.168453	0.470193	0.341212	0.203388	0.279512	0.293263	2
130	0.060051	0.1484	0.248676	2.27327	0.331628	13.6163	0.11194	0.087452	0.349925								1
131	0.193553	0.29021	0.172897	0.621185	0.242379	3.41085	0.086446	0.348434	0.34315	0.34315	0.427485	0					2
132	0.059086	0.129837	0.172897	0.500969	0.427485	6.99538	0										2
133	0	0.020939	0.390847	0.113439	0.265871	29.0909	0.345023	0.249957	0.345023	0.218027		0.180584	0.512081	0.48091	0.733893	0.439248	1
134	0.043726	0.042771	0.080625	8.12365	0.155994	5.82743	0	0.145033	0.641378	0.188178		0.394229	0.42478	0.194574	0.213686	0.40035	1
135	0.135235	0.097332	0.146017	4.95593	0.258344	32.2527	0.140628	0.242379	0.268976	0	0.374825						2
136	0.254639	0	0.100767	0.269474	0.246544	3.03714	0.298027	0.349153	0.343488	0.008706	0.269474	0.422484	0.206205	0.21776	0.625032	0.396125	2
137	0.237052	0.059086	0.274288	0.432742	0.34315												2
138	0.473	0.610617	0.421426	1.0272	0.690687	29.3071	0.524709	0.386945	0.553359	0.478834	0.392694	0.461619	0.776372	0.450139	0.66782		2
139	0.051757	0.082841	0.206205	1.03358	0.124474	13.221	0.280909	0.517623	0.136257	0.206	0.027868	0.130371	0.349153	0.200417	0.076832	0.315105	2
140	0.201586	0.361532	0.437285	2.18766	0.592129	11.8393	0.932151	0.576221	0.383255	0.323348	0.190353	0.366969	0.339741	0.295929	0.474894	0.356091	2
141	0.403985	0.661507	0.381598	0.351454	0.181918	9.51529	0.343891	0.783945	0.351454	0.328732	0.343891	0.336317	0.359005	0.166076	0.463716	0.493327	2
142	0.378287	0.53044	0.427171	0.776372	0.627783	21.5871	0.427171	0.564816	0.673537	0.300596	0.386945	0.587721	0.461619	0.34092	0.202418	0.54763	2
143	0.322354	0.493201	0.523315	0.85522	0.272863	8.46012	0.21014	0.340962	0.229052	0.559328	0.613115	0.3594	0.377787	0.279089	0.31011	0.371663	2
144	0.076832	0.309416	0.052589	0.337819	0.194623	5.97966	0.211986	0.21776	0.188822	0.147999							2
145	0.351247	0.113611	0.080992	3.61159	0.238183	11.8285	0.417151	0.312179	0.738931	0.275243	0.656303	0.537061	0.635607	0.222257	0.620074	0.531862	2
146	0.642212	0.375703	0.327835	2.5264	0.351789	22.587	0.333828	4.82845	0.941876	0.619029	0.783793	0.417466	0.500696	0.719175	0.453181	0.512558	2
147	0.30691	0.088122	0.238183	1.45924	0.066299	5.73158	0.453726	0.453726	0.280527	0.422381	0.490228						2
148	0.354259	0.093555	0.259376														2
149	0.368748	0.12202	0.41678	0.565152	0.344611	7.11246	0.488295	0.488295	0.289963	0.102782							2
150	0.545891	0.578867	0.578867	0.782381	0.971535	18.8606	0.672168	0.709102	0.872988	0.836869	0.681421	0.754989	1.06905	0.773262	0.493531	0.387047	2
151	0.314431	0.396215	0.227569	0.422381	0.557842	3.42328	0.152882	0.232877	0.448506	0.333236	0.526663	0.547454	0.43806	0.254082	0.573416	0.349007	2
152	0.418535	0.429528	0.478772	0.898755	0.582092	13.7644	0.423526	0.648318	0.45689	0.483495	0.496771	0.817586	0.490135	0.569494	0.622098	0.496771	2
153	0.351535	0.604894	0.524709	1.00442	0.428182	5.8696	0.409522	0.24559	0.409522	0.372063	0.502413	0.502413	0.148432	0.135257	0.232775	0.365801	2
154	0.317447	0.385737	0.338495	1.13885	0.469379	2.30594											2
155	0.317093	0.314213	0.41677	0.320657	0.744228	6.35577	0.28191	0.594	0.518339	0.454961	0.454961	0.327097	0.467663	0.339961	0.137701	0.694296	2
156	0.461069	0	0.13677	0.929169	0.718296	4.01303	0.291087	0.500645	0.671815	0.479806	0.728615	0.296364	0.609713	0.521462	0.317447	0.448506	2
157	0.377017	0.347366	0.767935	1.00681	0.503497	18.5474	0.464891	0.740009	0.851227								2
158	0.304428	0.494228	0.386796	0.971101	0.44665	7.78681	0.23752	0.402039	0.420842	0.439615	0.402039	0.250295	0.402039	0.545484	0.51443	0.57028	2
159	0.61072	0.536118	0.297773	1.0053	0.511186	12.3881	0.573461	0.561021	0.759304	0.542347	0.783988	0.728421	0.672745				2
160	0.00556	0.301714	0.356015	0.164824	0.078973	16.1818	0.085625	0.131425	0.428578	0		0.031166					1
161	0.230743	0.408233	0.154643	2.9516	0.520806	23.7368	0.189934										2
162	0.441007	0.387813	0.327764	1.33675	0.357836	6.67069	0.375833	0.701248	0.560155	0.399779	0.542431	0.315707	0.471308	0.069166	0.506916	0.429637	2
163	0.590535	0.464671	0.6323	1.4478	0.430848	35.4349	0.531999	0.571097	0.436493	0.453409	0.571097	0.481542	0.368522				2
164	0	0.077579	0.188418	0.816286	0.182592	41.0269	0.138	0.300993	0.422561	0.470556		0.270167	0.051982	0.220382	0.55977	0.294844	1
165	0.018251	0.077206	0.55101	5.1308	0.338868		0.381969										1
166	0.27448	0.38098	0.05909	1.40575	0.40692	52.7576	0.863549	0.458564	0.341904	0.322286	0.43278	0.341904	0.367977	0.155993			2
167	0.373259	0.127278	0.843502	1.37238	0.228015	11.1513	0.074805	0.73515	0.439735	0.458549	0.698781	0.382927	0.653124	0.030735	0.834513	0.570339	2
168	0.157029	0.428	0.235795	5.53828	0.338945	92.0182	0.306893	0.364483	0.534937	0.242297	0.364483	0.351725	0.578677	0.566197	0.541196	0.534937	2
169	0.285808	0.269957	0.264668	1.71225	0.547454	12.2045											2
170	0.270392	0.203476	0.664084	1.65773	0.353177	20.7	0.203476	0.642722	0.805542	0.50641	0.470204	0.345794	0.491946	0.263932	0.535267	0.578386	2
171	0.260529	0.614412	0.859143	0.592558	0.400811	36.1956	0.400811	0.400811	0.438057	0.541369	0.452901	0.467714	0.715797	0.257086	0.438057	0.643477	2
172	0.168951	0.443284	0.264668	1.43388	0.380495	4.68449	0.349007										2
173	0.324584	0.419646	0.82721	1.60796	0.698768	67.0088	0.276994	0.994761	0.520806	0.797956	0.554356	0.520806	0.604514	0.509601	0.470298	0.786963	2
174	0.06143	0.016815	0.153001	0.877146	0.302891	28.654	0.234009	0.40269	0.334506	0.137479		0.218027	0.302891	0	0.191305	0.360779	1
175	0.07387	0.222837	0.118292	2.10514	0.533382	18.4456	0.113844	0.122206	0.445242	0.201306		0.452059	0.424752	0.383579	0.640622	0.746735	1
176	0.661	0.626894	0.718196	1.34997	0.718196	11.5347	0.871015	0.949722	0.64406	1.00574	0.752283						2
177	0.29403	0.137083	0.183459														2
178	0.426886	0.374848	0.292197	0.915893	0.254307	13.9086	0.337389	0.894303	0.72799	0.582029	0.647886	0.625967	0.851057	0.582029	0.449299	0.959006	2
179	0.00556	0.121409	0.430097	1.16692	0.251569	24.4369	0.195238	0.542001	0.270167	0.337733		0.232887	0.464574	0.506355	0.313269	0.488476	1
180	0.356144	0.103126	0.103126	0.988446													2
181	0.599261	0.488663	0.848464	0.966545	0.632618	4.96762	0.666914	0.655492	0.609704	0.5407	0.842822	0.904787	0.729567	0.695427	0.529158	0.666914	2
182	0.616857	0.699888	0.474365	1.67961	0.754989	2.46217	0.445462	0.709102	0.550578	0.653623	0.569454	0.483958	0.616363	0.2364	0.800586	0.588264	2
183	1.03309	0.487268	0	0.340066	0.47639	1.53702	0.26887	0.246909	0.498142	0.241415							2
184	0.024048	0.041303	0.21831	6.26271	0.339121	10.684	0	0.166766	0.508211	0.383204	0.483309	0.980878	0.345431	0.495766			2
185	0.844	0.894403	0.765682	0.958243	1.01601	12.2083	0.789197	0.998706	1.02177	0.871106	0.911846	0.935066	0.987158	0.992933	0.969817	1.06779	2
186	0.28671	0.249806	0.430912	0.744949	0.313711	7.54848	0.489213	0.537669	0.668006	0.220184	0.411	0.249806	0.523144	0.175567			2
187	0.196262	0.283831	0.315489	1.22193	0.3218	7.90919	0.315489	0.58829	0.303	0.340694	0.328105	0.3218	0.6127	0.068146	0.290177	0.415747	2
188	0	0.126115	0.106524	0.517535	0.673894	12.3689	0.091392	0	0.307337	0.128654		0.355977	0.321281	0.424752	0.580453	0.627283	1
189	0.127786	0.073362	0.132705	0.225559	0.476125	6.20477	0.167038	0.206093									2
190	0.016609	0.243239	0.160885	1.68063	0.381753	33.345	0.302891	0.512081	0.563899	0		0.281756	0.207352	0.334506	0.610406		1
191	0.376932	0.127	0.31873	0.663862	0.344044	9.38177	0.703943	0.759786	0.360847	0.31873	0.427531	0.607458	0.671892	0.575062	0.509871	0.394289	2
192	0.010891	0.091587	0	0.447629	0.620607	18.2935	0.244061	0.106885	0.653944								1
193	0.166729	0	0.012797	0.466553	0.293426	7.98228	0.093228	0.225559	0.132705	0	0.43781						2
194	0.350583	0.583937	0.726824	2.65049	0.205729	19.3628	0.194656	0.847692	0.705728	0.41818	0.396626	0.369621	0.536025	0.658174	0.520018	0.732094	2
195	0.649418	0.563747	0.695427	1.01693	0.712507	4.78636	0.666914	0.842822	0.988954	0.661204	0.581002						2
196	0.314167	0.017126	0.395708	0.962358	0.382111	12.4393	0.19642	0.41607	0.409286	0.024704		0.704576	0.436395	0.313846	0.30699		2
197	0.650245	0.599472	0.593478	1.37496	0.765682	35.4112	0.599472	1.01024	0.736214	0.818519	1.15941	0.923461					2
198	0.326446	0.308235	0.29606	0.913762	0.422763	7.07118	0.234765	0.178869	0.410793	0.01612	0.44665	0.464522	0.271631				2
199	0.297248	0.120372	0.300004	4.84647	0.29532	10.8858	0.153778	0.374739	0.342091	0.38871	0.33275	0.33275					2
200	0.392713	0.51003	0.267125	1.35091	0.245999	68.0824	0.351065	0.482532	0.660373	0.253048	0.516896	0.72828					2
201	0.973818	0.944111	0.899163	2.19372	0.684028	16.4498	0.517604	0.949722	0.796322	0.573461	0.604532	0.635561	0.685127	0.348267	0.579679	0.845609	2
202	0	0	0.009826	0.1903	0.232696	58.4549	0.207327	0	0.443046	0.239012		0.2579					1
203	0	0.041347	0.065553	0.483427	0.323979												1
204	0.20547	0.20547	0.332807	0.828577	0.50199	4.35875											2
205	0.009155	0.090768	0	0.149497	0.417908	13.2239	0.083834	0	0.172485	0.194127		0.479262	0.286346	0.293354	0.404199		1
206	0.229072	0.183459	0.274684	0.960441	0.547451	11.7174	0.196602	0.326142	0.242297	0.332546	0.440619	0.421647	0.326142	0.287588			2
207	0.296387	0.244875	0.215238	0.279344	0.308807	13.1164	0.284259	0.382185	0.421178	0.396818	0.150666	0.313711	0.333308				2
208	0.366938	0.452996	0.277478	1.35089	0.011486	33.7985	0.239187	0.655296	0.440598	0.24559	0.4468	0.687692	0.252263	0.569252			2
209	0.038287	0.122863	0.053379	0.21583	0.117936	8.98278	0.254691	0.17193									2
210	0.460959	0.269752	0.218773	0.594852	0.42089	11.0836	0.458349	0.63188	0.711855	0.458349	0.619546	0.711855					2
211	0.206764	0.005463	0.0134	0.160753	0.302203	1.35091	0.281175	0.316191	0.028858	0.02119	0.210638	0.167911	0.337132				2
212	0.420842	0.256673	0.294829	0.828577	0.345431	19.3091	0.160285	0.22472									2
213	0.353248	0.35326	0.559328	0.89031	0.31011	38.3172	0.146364	0.229052	0.402227	0.222758	0.67851	0.450872	0.462987	0.414	0.229052	0.402227	2
214	0.437496	0.370862	0.132019	2.0078	0.187363	34.5137	0.202977	0.519341	0.504624	0.482499	0.665223	0.52669	0.355832	0.400811	0.571	0.636218	2
215	0.276597	0.356091	0.301423	0.744838	0.404912	25.343	0.501661	0.702892	0.592129	0.116327	0.442668	0.317875	0.549654	0.273897	0.544333	0.744838	2
216	0.15161	0.181704	0.167038	0.176818	0.269231	13.6085	0.137621	0.307923	0.43781	0.137621	0.327229	0.283753	0.346512	0.370582			2
217	0	0.087754	0.076232	4.27649	66.2331	0	0.042517	0	0.40035	0.307881		0.332685	0.41868	0.430874	0.587708	0.332685	1
218	0	0.172761	0.442662	0.230507	0.305525	30.4566	0.154355	0.518491	0.446847	0.433327		0.629082	0.446847	0.374378	0.473802	0.460339	1
219	0.236169	0.023064	0.17193	1.12959	0.327229	2.59025	0.176818	0.633534	0.47134	0.303092	0.504818	0.196345	0.341693	0.356144	0.466553	0.466553	2
220	0.632939	0.720165	0.315838	1.42706	0.887909	37.4495	0.718196	0.977753	0.50025	0.825884	0.64406	0.814582	0.746607	0.55799	0.723882	0.689729	2
221	0.25932	0.04333	0.03323	0.585933	0.283753	8.52789	0.117936	0.244989	0.404226	0.230419	0.336873	0.117936	0.21583	0.162143	0.210963	0.557333	2
222	0.355816	0.435686	1.09392	1.86277	0.466062	62.1913	0.544606	0.605182	0.428941	0.498647	0.74263	0.482596	0.562662	0.503993	0.482596	0.679325	2
223	0.178173	0.13756	0.335116	0.634797	0.178173	27.4952	0.106524	0.561089	0.449149	0.325496							2
224	0.215382	0.067387	0.129937	0.895004	0.257776	3.08331	0.163289	0.300004	0.215382	0.27187	0.407319						2
225	0.258562	0.419057	0.610662	1.52465	0.448863	36.6189	0.381598	0.508088	0.39661	0.236692	0.366546	0.336317	0.404101	0.158118	0.221139	0.617942	2
226	0.081578	0.121372	0.21978	0.200191	0.17625		0.131425										1
227	0.259661	0.21029	0.220184	0.725732	0.190467	1.58649											2
228	0.04319	0.093552	0.231516	1.31981	0.49444	12.2505	0.085625	0.349925	0.524197	0.294844							1
229	0.177531	0.402669	0.281255	1.36256	0.444478	25.7611	0.276563										2
230	0.113101	0.262846	0.290429	1.3672	0.223965	22.1874	0.25177	0.496314	0.496314	0.218383	0.246	0.554973	0.597427	0.464165	0.394091	0.279413	2
231	0.369681	0.2103	0.365633	0.505689	0.423145	9.23014	0.320657	0.41677	0.549912	0.467663	0.301308	0.575119	0.549912	0.294848	0.461314	0.097493	2
232	0.371212	0.322286	0.289456	0.484278	0.516327	6.33785	0.282869	0.341904	0.464999	0.243181	0.567407	0.114991	0.41986	0.256443	0.39396	0.302609	2
233	0.301499	0.046903	0.543234	1.64019	0.283181	15.2265	0.425545	0.994616	1.23981	0	0.499294	0.521291	0.845835	0.403279	0.724272	0.795912	2
234	0.158535	0.238957	0.304687	0.885876	0.458393	7.46038	0.300004	0.356091	0.379397	0.234247	0.370079						2
235	0.040312	0.032323	0.12479	2.26383	0.485497	9.09387	0.194574	0.222055	0.467332	0.307881		0.220034	0.175348	0.207327	0.2892	0.653267	1
236	0	0.070356	0.202037	0.570552	0.345045	4.03503	0.200957	0	0.320298	0.083575		0.239012	0.437	0.37583	0.455199	0.282957	1
237	0.254597	0.303724	0.286619	0.315105	0.371777	5.9746	0.223529	0.332146	0.112646	0.147999	0.106713						2
238	0.703943	0.377594	0.452342	0.671892	0.437227	1.32715	0.166631	0.215131	0.234243	0.272058							2
239	0.456831	0.450227	0.654865	2.91982	0.45689	11.0595	0.436886	0.700606	0.556307	0.45689	0.720165	0.707128	0.869311	0.641768	0.602397	0.576082	2
240	0	0.041401	0.095417	0.302771	0.2579	11.5377	0.070063	0.017818	0.232696	0.136495		0.110228	0.295435	0.06325	0.090281	0.264178	1
241	0.218518	0.272411	0.363351	0.937345	0.325652	7.09137	0.163787	0.489881	0.607133								2
242	0.365721	0.30176	0.470949	1.59524	0.560024	2.24281	0.297599	0.818749	0.6257	0.845914	0.718304	0.791489	0.935826	0.493531	0.550578	0.416362	2
243	0.850282	0.859441	0.906034	0.975599	0.84192	24.377	0.783323	1.12512	1.11367	0.929265	1.1537	0.789197					2
244	0.249575	0.140678	0.185503	1.66193	0.200384	4.9252	0.135678	0.357767	0.180537	0.279344	0.185503						2
245	0.047951	0.1484	0.168562	0.858742	0.232887	2.37079	0.118457	0.014696	0.157137	0.22664		0.092245	0.232887	0.380292	0.307135	0.17625	1
246	0.445388	0.147956	0.171668	0.628955	0.272411	7.28549	0.340762	0.445483	0.599848	0.241705	0.599848	0.563342	0.482499	0.438057	0.70137	0.467714	2
247	0.243883	0.402039	0.275775	4.01283	0.376918	6.92643	0.761253	0.551686	0.588852	0.383204	0.551686						2
248	0.235825	0.172697	0.156944	0.258851	0.428813	25.0022	0.397459	0.308167	0.40269	0.196659		0.281756					1
249	0.505532	0.159013	0.434699	1.51934	0.724517	20.8661	0.412111	0.900223	0.51	0.457237	0.628593						2
250	0.497904	0.249061	0.273365	1.03819	0.387813	8.13555	0.441558	0.613205	0.788877	0.435599	0.423671	0.59	0.619089	0.333786	0.577859	0.660216	2
251	0.232779	0.300106	0.215131	2.79227	0.195864	20.1461	0.224705	0.419199	0.508699	0.437227	0.337142	0.499817	0.272058	0.570494	0.364676	0.382927	2
252	0.18221	0	0.510633	1.7739	0.251932	12.3316	0.657967	0.510633	0.591167	0.463441	0.443162	0.544242	0.19642	0.354864	0.664632	0.611235	2
253	0.398782	0.066339	0.2952	0.90381	0.182193	4.774	0.337132	0.371929	0.378873	0.182193	0.323177	0.323177	0.124778	0.420447			2
254	0.389795	0.415682	0.541901	0.71926	0.317884	11.155	0.381195	0.432914	0.541901	0.363939	0.294831	0.473096	0.392694	0.513244	0.513244	0.518977	2
255	0	0.004271	0	0.029138	0.40269	3.6424	0.407919	0.41837	0.207352								1
256	0.325813	0.367915	0.477457	1.27711	0.614177	31.3018	0.002645	0.29385	0.233817	0.426541	0.642722	0.470204	0.513633	0.134156	0.188209	0.367915	2
257	0.448414	0.199554	0.282442	0.693428	0.42089	4.50563	0.445875	0.576308	0.445875	0.445875	0.55155	0.625714	0.650365	0.288779	0.72413	0.55155	2
258	0.339362	0.370079	0.276563	0.606252	0.337421	4.46007	0.215382	0.238957	0.393364	0.304687	0.476931	0.384054	0.421263	0.314048	0.463029	0.546302	2
259	0.201208	0.290633	0.243665	0.541684	0.248371	26.6373	0.402669	0.643074	0.467664								2
260	0.203685	0.076824	0.271631	4.39853	0.488295	4.11238	0.043672	0.506084	0.380785	0.35669	0.289963	0.374769	0.096329	0.203811	0.21622	0.283859	2
261	0.568137	0.833294	0.65416	6.83879	0.833294	11.8705	0.604532	0.937825	0.870224	0.865275	1.02177	0.806799	1.01601	0.527237	0.777446	0.84192	2
262	0.478886	0.389785	0.389785	0.367369	0.38232	2.56981	0.299749	0.567351	0.464122	0.389785	0.764273	0.589361	0.246701				2
263	0.400601	0.2953	0.385854	1.91971	0.599848	9.97396	0.400811	0.378363	0.504624	0.497256	0.452901	0.415734	0.489881	0.467714	0.415734	0.467714	2
264	0.229177	0	0.402636	0.671902	0.51614	30.4418	0.110259	0.459553	0.261752	0.396289	0.465856	0.103508	0.509868	0.453246	0.274684	0.137083	2
265	0.258353	0.800286	0.459188	0.937931	0.415747	5.43583	0.296516	0.271116	0.200567	0.148432	0.502413	0.081775	0.328105				2
266	0.306919	0.133245	0.354864	1.74175	0.251932	8.02578	0.009417	0.090519	0.470193	0.046997	0.449925	0.402499	0.517361	0.258837	0.19642	0.354864	2
267	0.235546	7.43408	0.401661	0.328587													2
268	0.128278	0.203172	0.189753	0.605569	0	13.7621	0.135568	0.49711	0.39396	0.236537	0.413392	0.183026	0.445681	0.309175	0.315733	0.38098	2
269	0.24051	0.350653	0.083352	3.54222	0.308235	10.0972	0.259374	0.410793	0.440685	0.428741	0.240929	0.541566	0.172605	0.386796	0.392803	0.434715	2
270	0.737645	0.665127	1.06779	1.98083	0.93672	26.1507	0.332509	0.422763	0.582808	0.197591	0.277749	0.559261					2
271	0.318726	0.328077	0.476931	1.4303	0.365418	5.2847	0.351426	0.449117	0.32174			0.262344	0.358169	0.28979			2
272	0.375768	0.069166	0.249061	0.417703	0.279428	10.3182	0.15083	0.423671	0.530603	0.506916	0.429637	0.339804	0.315707	0.357836	0.094555	0.375833	2
273	0.740009	0	0.541863	1.16301	0.477307	12.1839	0.496012	0.570339									2
274	0.210466	0.091045	0.134932	1.28519	0.107571	6.29974	0.102073	0.046404	0.162107	0.253489	0.052044	0.232104	0.354319	0.264158	0.107571	0.274813	2
275	0.386086	0.415315	0.547451	0.838239	0.264158	13.4711	0.167523	0.285454	0.274813	0.237457	0.433227	0.237457	0.349039	0.199901	0.44371	0.364871	2
276	0.575452	0.343538	0.320983	0.795912	0.664084	28.6423	0.226254	0.614177	0.763267	0.426541	0.353177	0.271429	0.50641	0.635593	0.484705	0.308742	2
277	0.361082	0.42739	0.432839	2.1928	0.356462	3.12098	0.213913	0.785226	0.606707	0.42739	0.405586	0.405586	0.622965	0.519881	0.345533	0.405586	2
278	0.364946	0.266923	0.534743	0.759303	0.408131	1.90085	0.188828	0.534743	0.570791	0.494126	0.45796	0.326298	0.128636	0.312618			2
279	0.674245	0.503497	0.21613	0.758635	0.636847	5.79953	0.532293	0.702641	0.683896	0.580008	0.87884	0.740009	1.04312	0.608481	0.74		2
280	0.269186	0.225651	0.35362	0.403595	0.17498	3.98852	0.276075	0.489608	0.35362	0.421733	0.503158	0.45796	0.207257	0.271499	0.216458	0.335411	2
281	0.450145	0.541338	0.475085	1.6078	0.432665	22.6279	0.203816	0.493201	0.371663	0.414417	0.334804	0.559328	0.505258	0.432665	0.297723	0.714034	2
282	0	0	0	0.384637	0.200957	13.1892	0.070063	0.00578	0.479447	0.381969		0.295435	0.194574	0.049484			1
283	0.313497	0.029991	0.244558	1.08891	0.643389	24.853	0.205868	0.561816	0.252263	0.731872	0.929355						2
284	0.177198	0.200417	0.252284	0.656298	0.32647	11.9925	0.286619	0.315105	0.377424	0.136257	0.130371	0.275194	0.366126	0.303724	0.269474		2
285	0.295973	0.655185	1.08786	4.74678	0.589361	67.1864	0.508473	0.655185	0.858271	0.552657	0.742512	0.706	0.567351	0.404698	0.567351	0.604015	2
286	0.203094	0.168089	0	1.30286	0.401927	68.7536	0.392435	0.267313	0.430306	0.523974	0.607233	0.662274					2
287	0.304793	0.527962	0.563507	2.50294	0.833355	11.6632	0.318926	0.465252	0.790409	0.401807	0.253176	0.859	0.572363	0.337489	0.607672	0.374359	2
288	0.693191	0.767935	0.933857	3.18131	0.915548	38.6603	0.493869	0.758635	0.749327	0.80504	0.860439	1.05218	0.646279				2
289	0.554958	0.580008	0.655699	4.16315	0.608481	17.2304	0.786505	1.25895	1.10642	0.551419	0.786505	0.814294	1.10642	0.42602	0.860439	0.897209	2
290	0.29585	0.306697	0.046404	0.391209	0.232104	11.7813	0.085515	0.433227	0.56891	0.210654	0.178337						2
291	0.158667	0.268375	0.340168	0.135055	0.411505	0.798472	0.328237	0.268375	0.292363	0.238298	0.238298	0.417432	0.328237	0.147299			2
292	0.035226	0.077206	0.039296	1.41582	0.220034	11.2098	0.207327	0.222055	0.485497	0.363535		0.200957	0.245352	0.263977	0.565685	0.313269	1
293	0.399058	0	0.371809	0.165735	0.151847	5.34057	0.230244	0.561784									2
294	0.331173	0.154306	0.485276	0.468829	0.509871	9.88738	0.293272	0.250484	0.558816	0.127408	0.639733	0.444083	0.109253	0.233227	0.301775	0.444083	2
295	0.327693	0.25908	0.198431	0.542536	0.402618	9.38844	0.419238	0.599371	0.76774	0.207168	0.583173	0.31873	0.233227	0.327183	0.477057	0.427531	2
296	0	0	0.103065	0.029663	0	13.6332	0.116827	0									1
297	0	0.380925	0.477203	2.78015	0.22637	41.0496	0	0.767401	0.617559	0.276706		0.381969					1
298	0.082938	0.415718	0.240669	0.692385	0.37783	22.9596	0.273897	0.372402	0.268374	0.312396	0.394091	0.554973	0.496314	0.458796			2
299	0	0.01112	0.12479	1.41901	0.22664	8.04727	0.085625	0.239124									1
300	0.419199	0.064876	0.262652	5.57004	0.215131	15.5689	0.243745										2
301	0.256344	0.333531	0.518339	0.631681	0.530977	12.5235	0.223383	0.737994	0.706792	0.359222	0.417942	0.399481	0.390244	0.162101	0.31153	0.246397	2
302	0.417415	0.777229	0.706	0.930365	0.526533	38.2861	0.604647	0.74169	0.556639	0.628581	0.616619	0.532561	0.646502	0.350055	0.319234	0.586667	2
303	0.405611	0.535261	0.544089	0.437227	0.281436	48.7823	0.205518	0.535261	0.62298	0.215131	0.215131	0.437227	0.146886	0.253215	0.318673	0.327919	2
304	0.247721	0	0.789462	0.73515	0.514665	145.902	0.296508	1.03963	0.430306	0.825517							2
305	0.346242	0.473085	0.455188	2.0365	0.337142	35.8917	0.106616	0.318673	0.215131	0.490921	0.373812	0.744	0.596789	0.473085	0.718198	0.272058	2
306	0.183292	0.282339	0.342369	0.277686	3.64062												2
307	0.330042	0.216846	0	0.543603	0.48669	5.522	0.480351	0.333531	0.48669	0.524659	0.40401	0.333531	0.454961	0.619129	0.223383	0.314213	2

## Sheet: IL-5
number	media	RV16	RSV	Hin	Strpn	PHA	RV1B	polyIC	LPS	R848	CpGA	PAM	PGN	FSL	Fla	LTA	batch
1	0.291072	0.328526	0.226624	0.608913	0.275356	21.9157	0.07821	0.264606	0.427352	0.523957	0.493656						2
2	0.216233	0.359195	0.205943	3.41517	0.382966	34.5691	0.180409	0.430037	0.424185	0.167496	0.511108	0.602072	0.292882	0.779775	0.353226	0.39479	2
3	0.162009	0.317973															2
4	0.16633	0.264606	0.21566	3.29078	0.275356	14.1853	0.171213	0.307368	0.447855	0.37045	0.447855	0.422212	0.360015	0.628728	0.380857	0.633672	2
5	0	0.059215	0.100282	0.356989	0.316248	6.89597	0										2
6	0.226723	0.424185	0.347245	1.49082	0.359195	35.3374	0.505366	0.470764	2.82638	0.114611	0.114611	0.365153	3.29835	0.359195	0.353226	0.377039	2
7	0.015151	0	0.097682	0.261352	0.216239	38.3208	0.071148	0.365925	0.224488								2
8	0.132277	0.273554	0.317973	1.02815	0.437026	145.421	0.088903	0.928135									2
9	0.292317	0.187972	0.131058	0.372344	0.372344	1183.23	0.382894	0.351166	2.15172								2
10	0.241982	0.704632	0.298242	1.10451	0.490461	48.1463	0.140387	0.698779	0.7803	0.562716	0.532728	1.16591	0.774506	0.562716			2
11	0.242978	0.26787	0.327071	0.262437	0.39592	40.7437	0	0.157116	1.00421	0.289511	0.305655	0.278708					2
12	0.02914	0.237924	0.248808	0.796382	0.204726	15.3534	0	0.45356	0.58725	0.028899	0.482725	0.248808	0	0	0.110671		2
13	0	0.338013	0.460535		0.361947	51.8406	0.145073	0.653473	0.542165	0.365925	0.365925						2
14	0.278708	0.168428	0.235129	0.458599	0.179677	7.11392	0.17406	0.520576	0.632686	0.207557	0.21862			0.31102	0.327071	0.284114	2
15	0.288648	0.21772	0.363688	1.03625	0.320957	43.3462	0.178875	0.515949	0.619084	0.190029	0.206675						2
16	0.204466	0	0	0.698427	0	9.90636	0	0.079295	0.899787	0.295278	0.602795	0.63889	0.788174	0.529854	0.271636	0.745872	2
17	0.298116	0.312545	0.098071	0.724857	0.312545	121.068	0.237924	0.733862	1.40962	0.492379	0.502	0.492379	1.27997	1.30444	8.30752	0.559087	2
18	0.207455	0.313955	0.361947	0.549891	0.37784	23.7174	0.071148	0.846068	1.92806	0.357966	0.297842						2
19	0.099163	0.121249	0.313654	1.29689	0.277529	46.6333	0.154765	0.537514	0.779861	0.038099	0.277529	0.404709	0.595406	0.246172	0.488774	3.88064	2
20	0.203103	0.173669	0.157063	1.85445	0.420383	192.326	0.315789	1.52469	2.31188	0.148674	0	0.198194	1.76976	0.157063	0.858736	0.514466	2
21	0	0.232285	0.352014	0.393377	0.343666	22.3493	0.352014	0									2
22	0.233657	0.417914	0.27582	1.67472	0.19666	198.603	0.132023	0.895	0.857851	0.522197	0.514281	1.32421	1.46987	0.506349	0.662213	0.409757	2
23	0.170019	0.001926	0	0.078914	0	1.90317	0.256656										2
24	0.356204	0.183978	0.183978	0.635184	0.309	266.376	0.155964	1.33835	1.10146	0.256176	0.426516	0.483823	0.720575	0.516159	0.71287	0.705154	2
25	0.127775	0.124587	0.65886	2.65493	0.193608	107.313	0.564402	1.04889	1.35152	0.64007	0.573907	0.990205	0.356012	0.286004	0.972088	0.540575	2
26	0.078232	0	0	0.421515	0	13.3224	0.086001	0.310556	0.594308	0.240724	0.148509	0.279042	0.34174	0.29169	0.100214	0.409352	2
27	0.22281	0.352047	0.352047	0.20086	0.246433	26.2679	0.10665	0.130701	0.29686	0.346564	0.335574	0.274546	0.29686	0.20086	0.160248		2
28	0.060045	0.179006	0.166117	4.7963	0	55.7396	0	0.242144	0.475307	0.120089	0.172574	0.120089	0.185415				2
29	0.023164	0.000454	0.664883	1.21451	0.073349	158.983	0.092906	0.105698	1.80385	0	0.267665	0.092906	0.37495	2.26785	0.809579	0.039332	2
30	0.365117	0.02807	0.215694	6.27362	0.390503	27.2627	0.380554	0.449534	0.84537	0.273776	0.483498	0.512362	0.813867	0.46413	0.360554	0.380554	2
31	0.254856	0.033355	0.331163	0.49745	0.229923	51.3567	0.321177	0.611792	0.821412	0.686957	0.483002	0.275886	0.458837	0.415049			2
32	0.110503	0.054029	0.180822	2.49259	0.398148	59.0295	0.24368	0.489287	0.667477	0.310684	0.381886	0.55273	0.594674	0.856809	1.72831	0.856809	2
33	0.206483	0.141	0.488745	2.03995	0.330527	38.6547	0	0.310999	1.94543	0.190249	0.375585	0.538015	4.57531	0.777416			2
34	0.223511	0.330729	0.334316	0.673324	0.330729	59.1504	0.283843	0.352217	0.373619	0.199544	0.366494	0.387842	0.334316	0.38429	1.27887	0.305541	2
35	0.714545	1.21551	0.317964	2.43802	2.95687	78.1025	1.35383	1.03802	1.76558	0.658336	0.68291	1.49532	0.967154	3.27396			2
36	0	0	0	1.46001	0.153528	28.0313	0	0.538074	0.803291	0.270655		0.538946	0.691				1
37	0.427242	0.224488	0.157788	1.37856	0.020104	64.9265	0	0.353982	0.464444	0.145073	0.195513	0.224488	0.456623				2
38	0.258109	0.170429	0.162009	0.373871	0.0933	78.5213	0.224488	0.381806	0.317973	0.216239	0.285717	0.212105	0.338013	0.495637	0.232715		2
39	0.75991	0.435578	0.669441	0.84951	0.336221	117.769	0.622232	1.17148	1.05964	0.46005	0.367547	1.81845	0.592548	0.220743	0.639975	0.84951	2
40	0	0	0	4.42117	0.385533	477.286	0.268567	0.809354	1.09241	0.365567		0.695388	0.395465	0.607128	1.03141	0.588339	1
41	0.228604	0.127993															2
42	0	0	0.107745	2.75568	0.345458	144.594	0.355531	0.616494	1.2388	0.304765		0.459271	0.626	0.564742	0.987539	0.690781	1
43	0.385397	0.348373	0.128525	2.75684	0.273293	10.2675	0.353681	0.321728	0.525713	0.273293	0.364278	0.294901	0.26787	0.140018	0.116946	0.437789	2
44	0.139256	0.110745	0.401589	1.42549	0.495637	12.4994	0.076721	0.410622	0.253132	0.024424	0.20685	0.220812					2
45	0	0	0	0	0.135926	32.1161	0.434502	0.131412	0.531584	0.457148		0.342175	1.10956	0	0.538946		1
46	0	0.018174	0	0.33569	0.196419	21.8509	0	0	0.704913	0.404054		0.733202	0.692449	0.544207	0	0.048914	1
47	0.16337	0.157517	0.013649	0.734469	0.169204	417.574	0.13391										2
48	0.280719	0.403917	0.190029	0.17328	0.075663	55.6396	0.133731	0.310214	0.374315	0.384921	0.304832	0.228726	0.515949	0.156417	0.223228	0.206675	2
49	0.199197	0.221161	0.172269	1.50673	0.401699	140.776	1.85624	0.686839	0.850489	0.424268	0.338897	0.964564	2.29761	1.26891	1.16843	0.606178	2
50	0.18341	0.091743	0.150186	0.225451	0	6.53048	0.040622	0.388463	0.348322	0.239323	0.271454						2
51	0.28117	0.051459	0.310922	4.04791	0.522501	16.0783	0.190974	0.500369	0.395522	0.2317	0.34966	0.190974	0.774102	0.157684	0.602795	0.537197	2
52	0.073637	0.344655	0.524345	1.33376	1.17348	44.4683	0.469028	0.665434	3.05525	0.670792	0.616997	0.740045	0.923259	0.19774	0.140085	0.032082	2
53	0	0.010868	0.060984	0.70536	0.412847	43.2608	0	0.996788	3.73986	0.148475	0.307618	0.607502	1.29103	0.449609	0.173319	0.684536	2
54	0.20703	0.127257	0.247317	1.2386	0.202336	74.0135	0.072662	0.396018	0.319516	0.287064	0.214143	0.605074	0.617097	0.402316	0.495599	0.357991	2
55	0.090305	0	0.242803	2.1318	0.862203	330.903	1.14494	3.65838	1.66061	0	0.37072	0.828135	2.02681	1.36246	0.87069		2
56	0	0	0	5.78925	0	73.1194	0	2.106	6.51365	0.34781		0.601					1
57	0.177937	0.416092	0.245903	0.474869	0.213036	139.189	0.089107	0.474869	1.43699	0.213036	0.574936	0.658401	0.753582	0.532	0.726605	0.846773	2
58	0.292849	0.362745	0.514835	0.525529	0.278947	37.1369	0.145411	0.379282	0.38478	0.239084	0.379282	0.284598	0.546858	0.077734	0.163313	0.323885	2
59	0.44932	0	0.594165	0.951907	0.456018	97.2285	0	0.797505	0.728421								2
60	0.272435	0.151339	0.074431	11.3564	0.014432	65.4368	0.214427	0.59761	0.644772	0.167299	0.124394	0.113475	0.271	0.286004	0.370847	0.550117	2
61	0.260353	0.305325	0.111208	0.614992	0.170235	15.4111	0	0.075871	0.607868	0.49834	0.293721	0.34225	0.334227	0.310006	0.140375	0.374103	2
62	0.090295	0.119	0.730325	0.899501	0.432602	27.0758	0.238047	0.413701	0.343471	0.291325	0.317524	1.3875	0.824173	0.470119	0.724414	0.463892	2
63	0.36118	0.05522	0.0653	5.83766	0.467701	127.634	0.46	0.301878	0.94978	0.269071	0	0.786489	0.684945	0.382011	0.956793	1.96756	2
64	0.160782	0.016367	0.2979	1.90325	0.51345	209.014	0.231294	1.78137	4.13441	0	0.330527	0.556353	0.818346	1.03669	1.9507	0.604914	2
65	0.03435	0	0.411579	13.2456	0.204	141.894	0.118971	0.848834	1.32506								2
66	0.190733	0.365236	1.31708	1.84585	0.264606	57.8038	1.06153	1.35383	1.32628	0.307368	0.20464	1.06153					2
67	0	0	0	0	0.560952	3.56526	0	0.01429	0.381012	0.019403		0.246261	0.310668	0.162225	1.25496	0.64786	1
68	0	0.20621	0.237745	3.46458	0	243.081	0	4.24377	0.980479								1
69	0.859606	0.634554	0.634554	2.19726	0.529899	100.563	0.517402	1.46399	2.60527	0.736805	0.694962	1.03281	1.52861	0.813644	3.82418	0.964382	2
70	0.303246	0.1975	0.271454	1.71857	0.211512	21.4756	0.211512	0.485296	0.580628	0.294221	0.276019	0.164489	0.576323	0.20685			2
71	0.282945	0.48995	0.25063	0.806892	0.139426	26.9251	0.128019	0.206675	0.299444	0.167672	0.266969						2
72	0.405925	0.53746	0.463433	1.1447	0.392903	11.633	1.05051	0.375121	0.905883	0.225451	0.366205	0.357272	1.32325	0.40177	0.410622	0.352799	2
73	0.275522	0.286918	0.393418	1.00476	0.36706	55.0005	0.303089	0.569063	1.62005	0.440481	0.351166	0.313827	1.95158	0.450878	0.393418	0.629848	2
74	0.1856	1.08638	0.926932	3.05871	0.420163		0.28466										1
75	0.274804	0.25112	0.292434	0.713495	0.446708	64.4221	0.638573	0.692179	0.463459	0.227186	0.315758	0.30412	0.718813	0.413			2
76	0.153624	0	0	1.13543	0.128375	30.138	0	0.374	2.26581	0.202873	0.048083	0.250753	0.396432	0.242851	0.872845		2
77	0.294062	0.103874	0.254948	1.37211	0	151.039											2
78	0.433425	0.094455	0.417319	3.56637	0.313501	104.453	0.118728	3.14997	2.99494	0.49239	0.307963	0.346564	1.48954	1.07702	0.891	0.487062	2
79	0.17806	0.102794	0.163313	1.7946	0.233342	12.3731	0.346139	0.329461	0.357217	0.362745	0.1514	0.433956	0.335029	0.267614	0.423073		2
80	0.113907	0	0.141723	1.06465	0.201757	5.66618	0.161984	0.247152	0.148509	0.135	0.041565	0.175344	0.05676				2
81	0.094903	0.429151	0.38162	2.74525	0.305373	8.2232	0	0	0.277082	0.548607	0.277082	0.055201	0.241202	0.402075	0.055201	0.128808	2
82	0.228932	0.181036	0.245993	0.695746	0.147784	25.4889	0.392188	1.01555	1.1417	0.376798	0.125239	0.330274	0.916455	0.304172	0.548394	0.906967	2
83	0.092964	0	0	3.35112	0.159633	86.4221	0.185415	0.26073	0.351784	0.072067							2
84	0.372595	0.082674	0	0.064188	0.24982	8.43	0.118191										2
85	0.290912	0.400364	0.410159	5.05979	0.074431	428.855	0.140617	0.559644	0.908437	0.250443	0.444284	0.270815	6.71716	0.419934	0.770659	0.370847	2
86	0.140963	0.368851	0.632812	1.0459	0.270377	138.914	2.21482	0.227056	0.227056								1
87	0.207095	0.217125	0.588982	2.44758	0.026438	233.814	0	1.35213	1.87297	0.713054	0.873076	1.16712	1.25403	0.245903	0.340558	0.951208	2
88	0.103139	0.181892	0.564169	0.383473	0	36.988	0.123108	0.24611	0	0.478574	0.040673	0.181892	0.019833	0.25397	0.087843	0	2
89	0.070482	0.032602	0	1.76723	0.33701	93.1133	0	0.169978	0.664713	0.076312		0.062106	0.466355				1
90	0.250695	0.20685	0.230082	0.419459	0.230082	80.2281	0.154965	0.742545	0.515776	0.230082	0.334862	0.257722	0.520118	0.289679	0.515776	0.627825	2
91	0.223929	0.103068	0.169371	2.04206	0.326886	21.2077	0.178529	0.880018	1.28148	0.220474	0.282517	0.308534	0.291224	0.229468	0.962007	0.384951	2
92	0.362901	0.682115	0.509322	5.15327	0.64345	102.881	2.25976	0.388338	1.04235	0.162305	0	0.133778	1.54536	0.56245	0.556353	0.264844	2
93	0.341512	0.463171	0.380857	1.00501	0.328526	69.0496	0.20464	1.7477	0.843076	0.291405	0.344306	1.22477	1.15509	0.275356	1.82359	0.559092	2
94	0.098522	0.231337	0.147936	0.797912	0	65.6849	0.126388	0.863476	1.65268	0.258392	0.271808	0.331389	0.887188	0.251657	0.554248	0.008576	2
95	0.276584	0.35579	0.272953	0.405573	0.195832	7.84414	0.120425	0.327138	0.287466	0.291087	0.409113	0.497002	0.576957	0.35579	0.309147	0.402031	2
96	0.331032	0.382966	0.590788	1.69354	0.382966	6.94413	0.147915	0.382966	0.418324	0.114611	0.488098	0.562474	0.382966				2
97	0.670892	0.548567	0.409291	0.670892	0.337163	18.8012	0.269633	0.523656									2
98	0	0.568511	0.299222	1.9564	0	158.073	0	0.574962	0.932296								1
99	0.279989	0.216166	0.307814	1.27071	0.248536	356.433	0.325866	0.27349	0.206843	0.153736	0.385997						2
100	0	0	0	4.37397	0.278971	23.3609	0.400418	0.400418	0.611813	0.258111		0.340407	0.415232	0.263346	0.410302	0.555267	1
101	0.102791	0.121236	0.175105	0.892925	0.291269	90.4758	0	0	2.35969	0		0.457829	0.17587	0	0.394823	0.125774	1
102	0	0	0	0.684845	0.221052	15.2384	0.07978	0.194082	0.315002	0.215694		0.550522	0.415232	0.237027	0.188631	0.361	1
103	0.392418	0.441708	0.574667	1.67935	0.568695	43.9987	0.317288	0.855251	0.986323	0.348784							2
104	0.11948	0.028415	0.221203	1.6459	0.11455												2
105	0.217337	0.081582	0.342369	1.29134	0.521138	168.896	0.128019	0.406072	0.644673	0.342369	0.234215	0.557361	1.17346	0.273293	0.743173	1.02852	2
106	0.098621	0.094719	0.08473	0.487709	0.148867	19.0967	0.038898	0.487709	1.06375	0.089731	0.235518	0.325291	0.473905	0.3487	0.390646		2
107	0.414304	0.430502	0.24368	4.59338	0.215307	55.7488	0.316208	1.39155	0.499908	0.27177	0.299611	0.299611	0.6623	0.321723	0.892199	0.505211	2
108	0.163451	0	0.08473	0.60205													2
109	0	0.456405	0	1.16747	0.487107	11.7527	0	0.278673	0.538946	0.381012		0.457	0.733202	0.254427	0.302725		1
110	0	0	0	3.97612	0.051527	55.579	0	1.5495	0.947891	0.318584		0.326473	1.26807	0.669332	0.633492	0.669332	1
111	0.374714	0	0	1.76151	0.221172	65.0407	0.086441	2.82073	1.17032	0	0.124587	2.72194	1.82733	2.38677	1.87887	0.685745	2
112	0.300539	0.298928	0.175536	0	0.042469	2.20294	0.191993	0.422806	0.314636	0.202893	0.19745	0.029745	0	0.170019	0.096517	0.412623	2
113	0	0	0	0.853004	0.320104	11.9619	0.252861	0.400418	0.58363	0		0.030598	0.007157	0.108908	0.099705	0.118006	1
114	0.36336	0.333129	0.227186	0.47459	0.568147	45.9422	0.361868	0.845266	0.390364	0.268909	0.292434	2.43332	0.643955	0.665434	0.670792	0.654704	2
115	0.093956	0.20086	0.223745	2.53948	0.171932	85.8546	0.058675	1.11984	1.61624	0.029511	0.119717	0	0.245733	0.132783	0.215026	0.306026	2
116	0.234396	0.384801	0.14849	0.906396	0.171932	11.4358	0.14849	0.422717	0.571756	0.263332	0.379359	0.42811	0.534844	0.352047	0.85571	0.54013	2
117	0.384576	0.226669	0.189805	1.05513	0.791256	20.3381	0.136602	0.658517	1.1338	0.140222	0.261798	0.078752	0	0.338546			2
118	0.154078	0.222323	0.214321	1.67842	0.292813	138.585	0.198194	0.507315	1.0951	0.361102	0.148674	0.634193	1.19153	0			2
119	0.515779	0.128808	0.07227	1.65252	0	224.178	0	1.175	0.822441	0.361029	0.422403						2
120	0.013019	0.34555	0.110116	1.42085	0.147496	121.882	1.80925	0.439045	1.20397	0.147496		0.154648	0.495119	0.864572	0.859	0	1
121	0.134706	0.40651	0.083793	2.18896	0.336286	86.6425	0.543373	0.592194									2
122	0.118256	0.209392	0.358253	2.51414	0.221172	44.4581	0.39709	0.711727	0.875804	0.203476	0.118327	0.457326	1.73794	0.209392	1.50506	1.04662	2
123	0.389863	0.957016	0.424852	1.34439	0.449971	59.4733	0.548858	0.880496	1.24898	0.548858	0.399551	1.47516	0.795378	0.748487	0.534335	0.634533	2
124	0.150748	0.148303	0.041358	1.71101	0.400112	40.2918	0.216382	0.803557	1.34067	0.164257	0.272259	0.226642	2.54118	0.879166	0.698506	0.689749	2
125	0.355912	0.278581	0.188153	0.269719	0.215746	185.187	0.197402	0.524355	1.45347	0.424852	0.287408	0.365509	0.322402	0.322402			2
126	0.442594	0.555352	0.344104	1.5173	0.412037	29.5584	0.262912	0.887955	1.11701	0.332646	0.560777	0.872469	1.26188	0.417641	0.406426	0.646838	2
127	0.129312	0.038898	0.089731	0.287662	0.074682	120.498	0.089731	0.254539									2
128	0.247408	0.131237	0.131237	2.16449	0.408604	54.3305	0.080208	0.377057	0.658983	0.116923	0.396018						2
129	0.36776	0.47601	0	1.98255	0.231337	11.1476	0.097036	0.176174	0.409161	0.13361	0.337937	0.51056	0.53557	0.224523	0.45381	0.265109	2
130	0	0.541762	0.087409	3.01509	0.111037	28.2343	0.057157	0.658457	0.724423								1
131	0.129197	0.187619	0.129312	0.547312	0.11948	11.4	0.124401	0.24979	1.59818	0.292378	0.24979	0.044085					2
132	0	0.109609	0.074682	0.399937	0.129312	14.0165	0										2
133	0.108395	0.163093	0.521977	1.55106	0.220798	90.9692	0	0.300861	1.04433	0		0	1.63347	0.664713	3.94129	0.546613	1
134	0.013019	0.267161	0.216644	10.6273	0	20.8858	0	0.34555	0.496472	0.048914		0.506082	0.285297	0.048914	0.438097	0.896392	1
135	0.094719	0.028415	0.688233	3.93975	0.24028	151.245	0.206843	0.473905	0.533587	0.109609	0.334664						2
136	0.089503	0	0	0.051561	0	10.7685	0.021814	0.190135	0.491913	0	0.164903	0	0.257903	0.480538	0.375624	0.612464	2
137	0.059481	0.08473	0.192433	0.27349	0.148867												2
138	0.190246	0.326479	0.174418	3.71841	0.717521	156.883	0.166074	0.24776	0.767055	0.544528	0.433287	0.63889	0.98248	0.425765	0.844187		2
139	0	0.093119	0	1.25994	0	116.565	0.300056	0.365114	0.446244	0	0	0	0.288078	0.106504	0.347498	0.376809	2
140	0.193062	0.231755	0.297256	2.50521	0.216382	39.7262	0.941696	0.794565	0.866222	0.047412	0.200896	0.076678	0.593789	0.424176	2.15871	0.346627	2
141	0.398697	0.85855	0.241915	1.1875	0.091712	11.3695	0.143918	2.55967	0.490253	0.311993	0.304316	0.143918	0.226004	0.461217	0.511884	0.533398	2
142	0.287422	0.279541	0.271636	1.19271	0.455769	104.556	0.507758	1.34599	1.35261	0.500369	0.326479	0.341952	0.310922	0.858124	0.75294	0.544528	2
143	0	0.345799	0.14658	0.790525	0.179006	24.0368	0	0.235916	0.345799	0.106617	0.339802	0.381559	0.434556	0.153121	0.072067	0.185415	2
144	0.22736	0.029511	0.013818	0.323866	0	24.495	0	0.164903	0.257903	0.139265							2
145	0.236754	0.079714	0	3.6565	0.365056	25.42	0.315324	0.749985	1.16166	0.248134	0.365056	0.495552	0.765665	0.381526	1.08027	0.916162	2
146	0.422324	0.219603	0.062967	2.91114	0.096917	49.0938	0.027191	3.99822	1.1252	0.351055	0.177864	0.635365	0.645	1.78191	0.351055	0.714953	2
147	0.078995	0.008234	0.202642	1.4686	0.259412	6.03573	0.517052	0.365056	0.770887	0.376042	0.692293						2
148	0.403409	0.179635	0.008234														2
149	0.177487	0.183726	0.029978	0.526461	0.262975	28.2704	0.171223	0.548554	0.333776	0							2
150	0.185499	0.353788	0	0.443767	0.374096	56.8687	0.170567	0.414157	0.540175	0.312545	0.193458	0.511589	0.14713	0.259611	0.28099	0.502	2
151	0.187723	0.419768	0	0.623676	0.490167	6.47908	0.29305	0.270657	0.613074	0.484778	0.500933	0.468586	0.843741	0.32642	0.581191	0.425211	2
152	0.27195	0.401587	0.165582	0.653411	0.60395	54.7545	0.249829	0.212271	0.579481	0.199594	0.511108	0.52829	0.347245	0.43588	0.400688	0.128045	2
153	0.172276	0.34966	0.199191	1.13888	0.282718	22.6535	0.182119	0.272329	0.339194	0.011259	0.308521	0.256668	0.165762	0.246172	0.37462	0.287898	2
154	0.419768	0.320876	0.343015	0.998448	0.436082	5.04595											2
155	0.406086	0.277658	0.35558	1.01616	0.670644	31.8642	0.425431	0.5495	0.598266	0.55	0.573938	0.437995	0.524947	0.361987	1.77718	0.487885	2
156	0.406123	0.242481	0.115182	0.983056	0.287463	10.9528	0.376042	0.441511	0.613074	0.387005	0.533136	0.452354	0.387005	0.41432	0.387005	0.457769	2
157	0.222354	0.148389	0.341844	0.583346	0.619097	77.1786	0.283	1.18564	0.510878								2
158	0.134196	0.356989	0.029978	1.1634	0.113515	47.8337	0.308462	0.361769	0.351166	0.22137	0.414393	0.308462	1.40517	0.270667	0.497414	0.461255	2
159	0.466148	0.757098	0.285479	0.663558	0.133511	48.6709	0.392418	0.809208	0.901052	0.46005	0.466147	0.574667	0.429439				2
160	0.001177	0.532657	0.503208	0.899597	0	47.5481	0	0.258029	2.08669	0.147496		0.111037					1
161	0.11304	0.241202	0.312395	3.56813	0.626443	87.6132	0.136602										2
162	0.445508	0.399551	0.507942	1.7043	0.374054	16.7747	0.391075	0.60553	0.621602	0.348344	0.499712	0.449971	0.556996	0.225	0.685401	0.60553	2
163	0.201038	0.581194	0.429151	1.68104	0.241202	90.7462	0.248428	0.41564	0.696754	0.277082	0.515779	0.298332	0.367908				2
164	0	0.378646	0.152083	2.15086	0.168833	183.015	0.118434	0.812367	1.14831	0.0651		1.43995	0.224255	0.724423	2.10225	0.401176	1
165	0	0.247118	0.649581	6.02533	0.076622		0										1
166	0.384939	0.351265	0.146481	1.86466	0.467547	205.468	0.117502	0.758937	0.587966	0.409958	0.359725	0.229468	1.45817	0			2
167	0	0.102512	0.636306	1.24107	0.358797	43.5386	0	0.769529	0.536086	0.320705	0.514341	0.266472	0.664598	0	0.514341	0.572106	2
168	0.119792	0.041459	0.45233	5.16	0.383389	471.418	0.325962	0.538458	0.593024	0.319516	0.214143	0.489444	2.59481	0.962273	1.31626	1.4099	2
169	0.054229	0.185405	0.041561	1.59307	0.387005	39.8557											2
170	0.367832	0.241073	0.46643	10.3568	0.249819	24.5633	0.093183	3.45	1.69502	0.232285	0.352014	0.318454	0.662213	0	0.33529	0.569369	2
171	0.354973	0.351436	0.930486	0.675572	0.268811	192.182	0.691882	0.675572	0.756569	0.891419	0.812497	0.732412	1.39058	1.10724	0.483193	0.634533	2
172	0.441511	0.248134	0.29305	1.13118	0.248134	17.7741	0.41432										2
173	0.177067	0.277357	0.473318	2.30621	0.502576	296.224	0.120956	1.43951	1.27571	0.482691	0.56167	0.766199	1.22252	0.388453	0.853481	0.703101	2
174	0.029345	0.349155	0.248129	2.92224	0.331015	88.4185	0.054875	1.02841	0.796984	0		0	0.169978	0	0	0.454773	1
175	0	0.198969	0	4.17074	0.560952	37.04	0.37329	0.947971	2.15535	0.196419		0.442068	0.947891	0.479641	3.24315	1.10289	1
176	0.369679	0.33838	0.366899	1.13711	0.478763	39.5703	0.428823	0.251104	0.52268	0.689394	0.517213						2
177	0.45233	0.396018	0.338813														2
178	0.341541	0.445644	0.262056	2.0901	0.309567	30.5456	0.108058	7.15404	3.68061	0.793746	0.753582	0.532442	1.56868	0.43091	3.34851	1.8845	2
179	0	0.216644	0.75511	3.1891	0.31099	99.7069	0.337049	1.28687	2.08149	0.224255		0.413846	2.00343	0.623137	0.899161	0.647139	1
180	0.134656	0	0.026583	0.857054													2
181	0.335212	0.439973	0.33838	1.03622	0.280517	21.3082	0.303806	0.372573	0.257016	0.321144	0.533595	0.641498	0.560777	0.257016	0.274663	0.38954	2
182	0.296638	0.559087	0.568501	1.51346	0.32294	12.779	0.170567	0.110671	0.858064	0.433936	0.215889	0.28099	0.433936	0.012143	0.343559	2.72934	2
183	0.69815	0.337736	0.213094	1.56268	0.300282	6.28844	0.140018	0.08158	0.289511	0.038517							2
184	0.059463	0.10181	0.013922	5.13582	0.243387	64.8608	0.259786	0.324533	0.660046	0.303089	0.356471	0.340535	0.388159	0.456069			2
185	0.644903	0.529899	0.682942	3.61584	0.906831	17.0612	0.622376	1.14546	2.07437	0.548567	0.529899	0.784218	1.05547	0.970109	1.16222	1.07243	2
186	0.083737	0.266334	0.37263	0.767656	0.161984	12.7892	0.279042	1.06465	2.64676	0.279042	0.168678	0.148509	0.71	0.279042			2
187	0.063448	0.003668	0.138113	0.904881	0.282718	21.802	0.165762	0.354421	1.71557	0	0.308521	0.154765	0.409701	0.203696	0.364535	0.318779	2
188	0	0	0	0.853004	0.501992	52.7257	0.411695	0	2.10044	0.051527		0.604619	0.286751	0.426918	0.975082	1.23528	1
189	0	0	0.151191	0.295679	0.24821	26.6218	0.101142	0.256162									2
190	0	0.549962	0.129723	3.07743	0.214521	215.856	1.1183	1.10777	1.44011	0		1.16558	0.529528	1.46059	2.93248		1
191	0.357282	0	0.342	0.374103	0.334227	34.2182	0.15822	0.175807	0.269071	0.175807	0.32618	0.227306	0.310006	0.728688	0.54385	0	2
192	0	0.520157	0	2.90989	0.782355	57.6189	0.213206	2.48385	1.30074								1
193	0.127074	0	0.062467	0.283864	0.338734	33.8786	0.079814	0.24821	0.849738	0.096903	0.275969						2
194	0	0.000454	0.185615	2.50053	0	69.5802	0	0.484422	0.628206	0	0.060002	0.053211	0.554147	0.066711	0.586008	0.290582	2
195	0.43885	0.517213	0.292187	0.939363	0.428823	13.9594	0.361215	0.699987	0.810221	0.406426	0.473243						2
196	0.240398	0.082022	0.026432	0.364001	0.231337	28.0581	0	0.155044	0.881266	0		0.622196	0.008576	0.357504	0.396314		2
197	0.40221	0.616275	0.548567	1.2012	0.466971	166.029	0.220917	0.813644	1.09497	0.585637	0.998678	1.01007					2
198	0.102865	0.183726	0.120066	0.775302	0.189942	82.572	0.029978	0.196135	0.286788	0.073179	0.139491	0.448278	0.487545				2
199	0.163875	0.063464	0.186905	4.74294	0.214244	56.993	0.232312	0.50609	0.501859	0.186905	0.343012	0.259207					2
200	0.005434	0	0.189642	1.63382	0.189642	254.469	0	0.478759	2.05361	0	0.276794	1.03657					2
201	0.591862	0.366899	0.445537	1.94893	0.274663	72.4228	0.245178	1.28667	1.30982	0.556732	0.568695	0.472237	0.592548	0.435578	0.687058	0.974997	2
202	0	0.424024	0	3.26306	0.174983	151.865	0	3.13534	1.08404	0.467445		0.306379					1
203	0.071107	0.129723	0	1.07142	0.506655												1
204	0.308462	0.071793	0.351166	0.917278	0.619755	18.8564											2
205	0	0	0	0.675826	0.396394	120.679	0.302725	1.38767	1.94686	0.326473		2.11265	0.286751	0.270655	0.318584		1
206	0.127103	0	0.138329	0.864455	0.325962	25.1111	0.247579	0.234268	0.370714	0.267401	0.396018	0.439886	0.345219	0.345219			2
207	0.060577	0	0.049223	0.064193	0.071537	88.3048	0.259956	0.214826	0.247152	0.148509	0.175344	0.253562	0.02575				2
208	0.048891	0.092569	0.149236	1.13192	0	129.807	0.590605	0.552045	0.718936	0.050667	0.267119	0.451954	0.13391	0.288503			2
209	0.126337	0.04924	0.031196	0.130501	0.017177	47.5723	0.071177	0.236249									2
210	0.22826	0.331675	0.045503	0.320957	0.178875	94.9393	0.310214	0.416618	0.847075	0.266969	0.320957	0.331675					2
211	0	0	0	0	0	2.8121	0	0	0	0	0	0.060984	0				2
212	0.148326	0.276093	0.113588	0.902627	0.372344	87.2504	0.148326	0.248864									2
213	0	0.179006	0.159633	1.0874	0.079096	225.483	0.120089	0.064966	0.223407	0	0.291404	0.14658	0.35776	0	0.486882	0.011655	2
214	0.239741	0.396064	0.369383	2.69571	0.324254	138.759	0.287466	0.618007	0.60972	0.650995	0.249959	0.724333	0.55963	0.474593	0.439951	0.534335	2
215	0.241923	0.211233	0.08804	0.90182	0.221518	104.268	0.307194	0.635361	0.915132	0.195707	0.257148	0.022547	0.830473	0.15364	0.635361	0.644561	2
216	0.175547	0.187964	0.007379	0.084108	0.159411	43.1229	0	0.315299	0.579339	0.096903	0.224247	0.134656	0.373683	0.126337			2
217	0	0	0	3.86777	243.406	0	0	0.804434	1.74193	0.337537		1.15083	2.99567	0.628357	0.378318	0.398417	1
218	0	0	0.231355	1.15032	0.268567	82.1771	0.013456	0.521936	1.56667	0.315002		0.517152	0.483498	0.425069	1.97045	0.541015	1
219	0.193943	0	0	0.98081	0	7.27084	0	0.24821	0.393001	0.224247	0.412254	0.334836	0.327031	0.208175	0.200107	0.307461	2
220	0.471411	0.359195	0.607705	1.75853	0.560777	235.383	1.03622	0.831026	1.66732	0.614721	1.35581	0.500774	1.06154	6.14142	1.25195	0.378238	2
221	0.218229	0.071177	0.017177	0.579339	0.232253	33.7803	0.075504	0.477275	0.575582	0.192017	0.291744	0.798402	0.236249	0.564302	0.200107	0.564302	2
222	0	0	0.627238	1.5123	0.173669	80.5302	0.087843	0.711727	1.10123	0	0.301968	0.273413	0.538144	0.391567	0.617686	0.617686	2
223	0.075871	0.403909	0.102512	0.579278	0	190.53	0	1.22793	1.06883	0.328363							2
224	0.121721	0.263667	0.196051	0.718593	0.232312	8.87605	0.121721	0.254741	0.263667	0.272569	0.442312						2
225	0.303674	0.490253	0.547678	1.94767	0.490253	215.053	0.193728	1.03788	8.82305	0.468497	0.311993	0.135414	0.72944	0	1.34108	0.304316	2
226	0.248129	0.540656	0.493788	1.34721	0.671033		0.304434										1
227	0.201757	0.201757	0.214826	0.88093	0.128049	5.24692											2
228	0.330048	0.071107	0.289105	2.65355	0.244588	42.3501	0	0.771479	3.68087	0							1
229	0.159239	0.232312	0.307953	1.42445	0.334275	237.921	0.272569										2
230	0.13231	0	0.070934	1.19055	0.216382	122.26	0.247023	0.533201	1.46798	0.076678	0.041358	0.424176	1.02	0.879588	0.95495	0.551915	2
231	0.431407	0.323358	0.512624	0.70652	0.598266	38.6263	0.524947	0.475465	0.506451	0.525	0.724385	0.670644	0.604332	0.634565	0.387495	0.277658	2
232	0.150411	0.273775	0	0.969411	0.368	8.68102	0.384951	0.650819	0.524201	0.211431	0.299896	0.781829	0.500026	0.426516	0.066764	0.299896	2
233	0.233381	0.176342	0.317524	2.74433	0.420012	85.6309	0.310999	1.44216	1.87684	0.155233	0.251488	0.56245	1.42579	2.80999	1.04802	1.27187	2
234	0.303549	0.131179	0.272569	1.23657	0.544043	14.1091	0.268121	0.853329	0.747332	0.245789	0.407999						2
235	0	0.440408	0.087409	3.52638	0.398417	42.0321	0.295871	0.841593	0.438097	0.102633		0.102633	0.115196	0	0.263937	0.38839	1
236	0	0.577988	0	1.38066	0.274653	29.7064	0	0.03916	2.53252	0		0.274653	0.506082	0.127522	0.175	0.418339	1
237	0.068957	0	0	0.576411	0.145717	16.1258	0.037005	0.119717	0.132783	0	0.126268						2
238	0.436798	0.094314	0.023275	0.558908	0.109041	0.900873	0	0.266865	0.18574	0.167073							2
239	0.176383	0.058765	0.274522	3.02558	0.545411	30.8691	0.212271	0.573818	0.985215	0.167496	0.406576	0.658153	0.488098	0.430037	1.53668	0.256027	2
240	0	0	0.092977	0.603367	0	49.3042	0	0.369187	0.063038	0.139642		0.398417	0.102633	0	0	0.076622	1
241	0.201838	0.50886	0.369383	1.49998	0.249959	75.0918	0.12078	0.844197	0.756569								2
242	0.225509	0.251544	0.190869	1.49756	0.204726	2.50538	0.28099	0.215889	0.394214	0.404207	0.559087	0.312545	0.679534	0.866813	0.492379	0.110671	2
243	0.64364	0.778314	0.616275	1.01007	0.548567	110.562	0.422203	1.31159	2.34953	0.640631	0.760564	0.760564					2
244	0.113907	0	0.161984	1.96443	0.11422	15.1453	0.11422	0.208302	0.148509	0.107241	0.175344						2
245	0	0.393352	0.216644	1.2183	0.457829	5.02943	0.794875	0	0.562622	0.08846		0.356433	0.394823	0.111037	0.356433	0.457829	1
246	0.444224	0	0	0.404897	0.324254	20.9837	0	0.431228	0.387201	0.296726	0.268811	0.422479	0.551218	0.342411	0.483193	0.404897	2
247	0.34836	0.2379	0.113588	3.69253	0.292317	26.0714	0.248864	1.02894	1.49892	0.313827	0.270667						2
248	0.116171	0.174004	0.184822	2.40398	0.472134	77.2441	0.214521	1.54729	2.33679	0		1.04963					1
249	0.229188	0.198129	0.169204	1.04755	0.381886	129.958	0.221006	0.515803	1.2206	0.392734	0.414352						2
250	0.444291	0.669522	0.178849	1.97863	0.433244	30.451	0.197402	1.30046	1.20466	0.483201	0.621602	0.629619	0.841936	0.5	1.44623	1.52563	2
251	0.150608	0.222312	0.045874	2.33108	0.213255	90.2297	0	0.878624	2.71498	0.452666	0.485156	0.989113	0.336071	0.485156	3.37548	0.833883	2
252	0.182578	0.51056	0.13361	1.84036	0	78.4169	3.40414	1.35554	3.9157	0.389874	11.3074	0.773934	0.658933	0.383423	1.46277	0.7559	2
253	0.082544	0	0	0.956813	0.079295	9.52171	0.307618	0.464212	0.051584	0.140085	0	0.165089	0.105859	0.427597			2
254	0.205088	0.12358	0.418227	0.738796	0.365018	35.9829	0.433287	0.215514	0.667602	0.021638	0.207371	0.551848	0.767055	0.767055	0.696177	0.566456	2
255	0	0	0.163093	0.11835	0.288709	6.5932	0.282613	0.25191	0.845961								1
256	0.209336	0	0.309991	1.60002	0.352014	120.514	0.051956	0.545851	0.9168	0.326886	0.506349	0.514281	0.309991	0.072965	0.738265	0.051956	2
257	0.227316	0.122289	0.133731	0.751411	0.167672	24.1827	0.223228	0.613957	0.510757	0.212202	0.162052	0.500361	0.629328	0.150769	0.547029	0.266969	2
258	0.245136	0.3299	0.173117	0.693886	0.209708	5.08523	0.177722	0.808621	0.493388	0.407999	0.615167	0.377784	0.531416	0.360431	0.527202	1.29159	2
259	0.268121	0.259207	0.272569	0.569226	0.347373	106.773	0.232312	0.635957	1.37377								2
260	0.040023	0	0.202306	4.22269	0.214587	12.234	0.26895	0	0.080047	0.005484	0.029978	0.339596	0.262975	0.052097	0.345404	0.052097	2
261	0.571496	0.669441	0.44783	8.25929	0.628152	18.7917	0.279076	0.698779	1.27675	0.772404	0.825372	0.935669	1.03281	0.548567	0.796007	0.958649	2
262	0.139021	0	0.262056	0.43091	0.048775	5.71894	0.371079	0	0.026438	0	0.162013	0.089107	0				2
263	0.202449	0	0.278162	2.25812	0.249959	26.6283	0.268811	0.642772	2.04503	0.413702	0.642772	0.576398	0.938269	0.305943	0.650995	0.60972	2
264	0.496905	0.102415	0.124103	5.18	0.470927	134.926	0.065029	1.1042	2.20635	0.080208	0.273973	0.180123	1.27195	0.345219	1.64925	0.730126	2
265	0.052069	0.303379	0.389695	3.10073	0.109872	11.6691	0.080847	0.58099	1.50338	0.115575	0.187537	0.154765	0.527804				2
266	0.214236	0.217688	0.155044	1.57477	0	45.6088	0	0.364001	0.344472	0.082022	0.231337	0.231337	1.25314	0.183158	0.554248	0.190115	2
267	0.309889	19.0376	0.161047	0.3505													2
268	0.135211	0.256176	0.351265	0.827351	0.077237	43.7929	0	0.887533	0.797041	0.351265	0.556205	0	0.743624	0.136914	1.39491	0.705154	2
269	0.194776	0.374288	0.052097	2.70456	0.327945	36.398	0.158616	0.581509	0.345404	0.250979	0.183726	0.262975	0.226789	0.037506	0.133052	0.402923	2
270	0.455153	0.724885	0.634554	2.05378	0.603362	93.7458	0.202306	0.963771	2.248	0.327945	0.232863	0.706025					2
271	0.338646	0.390756	0.116971	1.45168	0.364776	22.2307	0.177722	2.34258	0.398487			0.143308	0.135709	0			2
272	0.341576	0.365509	0.215746	0.548858	0.269719	17.2495	0.060708	0.433244	0.516156	0.408006	0.56512	0.233902	0.507942	1.13033	0.491465	0.215746	2
273	0.37072	0	0.408735	0.783392	0	68.793	0	0.250753									2
274	0.136017	0.11511	0.175148	1.39	0.227588	5.4594	0.181038	0.181038	0.256236	0.133367	0.071362	0.390271	0.157366	0.428518	0.38478	0.412166	2
275	0.243501	0.325962	0.605074	1.25529	0.186911	53.1348	0.108968	0.530868	0.536203	0.362745	0.096587	0.351682	0.368265	0.38478	0.471855	0.3183	2
276	0.156979	0.210889	0.238047	0.641034	0.569369	128.786	0.205642	0.004411	0.442261	0	0.249819	0.522197	1.42154	0.474449	0.417914	0.284414	2
277	0.130351	0.21862	0.099394	2.3828	0.374849	13.3016	0.196445	0.411662	0.622567	0.168428	0.16278	0.278708	0.358983	0.08158	0.224134	0.134282	2
278	0.221062	0.045549	0.309147	0.721161	0.391393	4.9473	0.147098	0.316352	0.391393	0.192114	0.412651	0.301932	0.283843	0.316352			2
279	0.363068	0.252935	0.547282	2.40588	1.35449	14.5508	0	0.793867	1.39425	0.601259	0.793867	0.619097	3.68607	0.672186			2
280	0.127988	0.116585	0.097249	1.50745	0.143308	25.7497	0.240105	0.065743	0.218043	0.112736	0.272953	0.206957	0.479513	0.283843	0.139512	0.143308	2
281	0.445331	1.3811	0.696523	1.59705	0.273043	204.123	0.796017	1.27703	0.515695	0.166117	0.339802	0.584181	0.724301	0.768517	1.36554	0.55005	2
282	0	0	0	2.13998	0.316824	119.437	0	1.52273	2.12128	0.115196		0.32721	0.572495	0.253143			1
283	0.246759	0.006191	0.109935	0.729335	0.33273	45.0339	0	0.288503	3.01036	0.24932	0.288503						2
284	0.049917	0.051561	0.106504	0.698124	0.005272	89.6563	0.093119	0.376809	0.626494	0.013818	0.005272	0.158534	0.106504	0	0.119717		2
285	0.300324	0.229569	1.09175	7.56667	0.162013	336.451	0.532442	0.740115	1.63973	0.602972	0.460296	1.32772	0.767009	0.847	3.0427	1.04102	2
286	0.076825	0	0	2.83	0.084855	169.111	0.007	0.536086	0.05751	0	0.161967	0.194774					2
287	0.29192	0.209058	0.435504	1.67761	0.546293	53.7871	0.418638	0.457883	0.367586	0.108868	0.292434	0.665434	0.452299	0.350403	0.24516	0.496769	2
288	0.454207	0.283	0.57436	4.0229	0.50172	185.542	0	0.742067	0.436918	0.341844	0.50172	0.836671	1.73778				2
289	0.291743	0.636862	0.619097	4.30847	0.66338	63.5422	0.302792	1.05468	0.742067	0.322402	0.408735	0.565355	1.35449	0.056095	0.996669	0.853704	2
290	0.19545	0.423073	0.29587	0.471855	0.239084	58.119	0	0.900072	0.525529	0.329461	0.362745						2
291	0.171515	0.112703	0.154378	0.069631	0.229435	0.799658	0.246433	0.335574	0.335574	0.29686	0.307963	0.050511	0.0633	0.240779			2
292	0.043705	0.613921	1.41282	1.82317	0	79.3878	0	1.04473	0.665114	0		0.102633	0.513635	0.611094	0.910655	0.426468	1
293	0.158428	0.016088	0.192114	0.269316	0.262034	49.051	0.206957	0.334316									2
294	0.103725	0.175807	0.227306	0.210327	0.122229	32.8843	0.167043	0.397763	0.382011	0.011448	0.366174	0.193167	0.252474	0.201771	0.389897	0.49834	2
295	0.350945	0.201771	0.103725	0.193167	0.175807	33.0229	0.252474	0.513568	0.714145	0.318106	0.49834	0.113026	0.167043	0.269071	0.011448	0.318106	2
296	0	0.391261	0	0.794578	0	114.164	0	0.424024									1
297	0	1.31497	0.324413	3.45323	0.220255	335.175	0	2.70634	4.22053	0.337537		1.16742					1
298	0.063374	0.317099	0.206071	0.857299	0.195707	54.1834	0.216382	0.467146	0.763009	0.262195	0.272	0.356411	0.83495	0.322039			2
299	0.026038	0.374327	0.247118	0.737662	0.168833	41.0927	0.304434	0.31099									1
300	0.078393	0	0.067815	4.79869	0.03435	55.2764	0.15763										2
301	0.230802	0.316873	0.500271	0.718435	0.586116	49.7953	0.494082	0.801279	0.813038	0.628531	0.422806	0.26728	0.563277	0.202893	0.048696	0.458275	2
302	0.232059	0.131702	0.435026	0.716899	0	70.8685	0.285102	0.750983	1.14666	2.45774	0	0	0.514466	0	0	0	2
303	0.478747	0.336071	0.419841	1.07625	0.266865	171.591	0.293086	0.148105	0.403293	0.148105	0.194972	0.128784	3.11618	0	0.045874	0.249181	2
304	0.145282	0	0.790313	1.20158	0.102512	990.218	0	6.39765	2.09328	3.39111							2
305	0.214008	0.301751	0.293086	1.64921	0.361485	120.999	0.750947	0.908271	0.336071	0.138493	0.336071	0.378286	1.52	1.73046	0.509322	0.900873	2
306	0.204925	0.155458	0.073636	0.155458	3.94298												2
307	0.306588	0.512624	0.162842	0.848208	0.35558	38.2818	0.58003	0.628531	1.78259	0.724385	0.419134	1.38833	1.70129	2.16248	0.628531	0.456771	2

## Sheet: IL-6
number	media	RV16	RSV	Hin	Strpn	PHA	RV1B	polyIC	LPS	R848	CpGA	PAM	PGN	FSL	Fla	LTA	batch
1	223.098	694.513	1040.55	1560.71	763.546	738.098	510.275	1202.38	1442.92	1220.59	284.936						2
2	8.78416	92.2028	461.876	3805.33	270.802	337.437	28.5937	1858.16	2564.35	354.191	17.9263	1290.7	966.108	8273.15	1865.55	1987.54	2
3	64.8629	3000.64															2
4	57.0533	188.753	597.064	3248.89	1595.82	413.147	1859.59	2880.8	3685.22	1011.8	97.3203	2615.4	2404.57	5857.78	4607.99	5351.34	2
5	9.31835	461.984	949.813	701.299	131.119	360.283	54.2123										2
6	194.417	400.426	639.674	1276.72	377.15	553.962	319.41	917.218	1242.73	530.563	235.978	808.066	11951	772.191	1037.51	1372.67	2
7	0	53.1996	654.584	1145.17	128.518	373.122	13.0249	848.588	1277.58								2
8	404.293	227.506	504.948	12971.5	2400.07	1087.97	25.9105	8803.22									2
9	16.3185	174.059	646.244	3156.01	411.904	2418.53	130.871	3564.87	3916.93								2
10	11.713	5376.23	694.473	5868.97	2337.9	274.569	39.0212	7547.66	7693.84	709.909	30.1691	2122.77	4518.71	1004.04			2
11	22.2967	104.469	557.447	3317.65	5755.22	273.878	40.9682	1673.72	4454.52	907.796	28.441	1606.48					2
12	28.6968	136.839	697.132	2395.21	462.984	206.365	47.4613	1414.4	2974.73	375.712	23.743	784.379	137.635	411.276	781.569		2
13	1.95336	517.235	682.423		942.817	516.897	59.9861	5119.68	7298.99	1299.9	477.167						2
14	142.954	144.361	600.045	4265.54	520.666	3693.48	73.9415	3226.76	5664.79	835.284	57.4579			664.376	2487.78	2816.35	2
15	38.6833	7104.08	660.003	2440.28	932.313	540.13	203.795	2782.26	3453.04	1180.57	32.5827						2
16	86.2961	278.603	935.836	2483.79	700.48	320.249	87.2729	4112.01	3088.58	1284.25	36.6284	2742.27	2824.24	1459.71	5075.09	7502.07	2
17	51.7276	92.9625	624.286	1452.69	2820.42	169.792	73.112	1386.33	2100.84	793.35	178.476	2242.67	1660.72	1251.92	2712.42	3243.61	2
18	28.4766	748.37	492.083	15881.9	12950.5	2188.47	1392.29	13303.6	47992.4	2844.04	50.1695						2
19	25.0229	144.126	913.394	4453.33	1115.16	403.631	58.2635	7444.77	4886.98	1154.38	48.1496	4125.41	3397.8	1484.74	5165.28	7828.04	2
20	33.5267	245.543	926.484	27532.3	14703.4	13131.7	14682.4	27167.9	26840.7	8533.63	198.273	12911.6	17740.4	4623.51	26386.8	21946.4	2
21	110.909	620.966	950.882	2303.54	692.513	458.392	305.471	894.768									2
22	33.8037	198.499	524.826	4303.37	2032.42	1473.54	59.069	3827.75	5052.8	1565.1	62.8467	4190.85	2505.78	1662.35	7850.01	10582.4	2
23	13.3779	34.8899	516.882	145.836	78.372	95.759	23.6102										2
24	25.6101	216.435	547.88	9097.69	1603.78	1521.44	52.8973	10493.4	11387.6	2886.67	122.231	5642.75	4161.61	4355.75	6600.61	7666	2
25	7.70775	159.569	511.693	5946.35	950.269	868.606	163.849	6857.68	6701.65	1336	84.9955	3958.28	3065.74	1592.71	7007.16	7191.46	2
26	38.2817	280.939	305.646	2526.32	270.164	293.552	40.2357	2378.42	3288.09	1076.21	30.0926	2291.75	590.699	1566.3	1216.69	3108.41	2
27	8.36877	62.0567	484.157	916.743	106.293	72.3612	23.1548	848.377	1023.13	1414.19	9.84664	697.051	345.419	484.044	706.759		2
28	40.2785	189.199	697.688	3991.57	1605.19	1241.14	160.291	3637.39	4583.55	1149.32	119.613	1487.02	2391.41				2
29	5.4714	148.291	413.856	1936.51	550.509	191.634	29.11	2693.77	2739.22	1064.88	34.6537	1314.47	1876.91	1137.37	3424.26	2730.52	2
30	23.5054	216.816	434.388	3591.7	597.284	1844.86	230.652	4254.86	3708.61	1113.87	46.2923	1634.36	1466.9	1206.03	3275.25	5498.4	2
31	17.3244	99.6773	531.149	5729.95	1487.87	635.875	63.7304	8387.91	9415.84	8812.94	96.8748	4291.84	3331.15	3218.69			2
32	2.1985	144.272	571.448	3001.85	436.079	287.159	79.1055	3476.31	4505.75	667.389	42.8468	2129.88	1073.92	926.695	3937.97	4051.62	2
33	11.6846	116.41	712.548	1066.74	347.246	230.177	37.5028	787.696	1000.53	363.903	46.4496	1027.96	1657.59	933.257			2
34	18.086	211.752	598.314	1118.36	311.199	110.751	57.8195	1333.54	2681.69	545.703	33.3095	792.617	414.941	529.68	2459.98	1609.62	2
35	50.5868	485.287	928.447	6320.1	9878.91	597.064	286.971	4917.27	8152.45	1608.28	811.014	5262.68	1680.92	2543.8			2
36	50.2693	430.399	610.965	4861.21	682.509	847.388	98.8478	4178.22	5200.67	890.925		2023.02	2167.7				1
37	909.659	432.625	1431.27	6787.41	2107.08	1403.2	111.459	4139.1	5982.41	1706.49	93.1653	3669.33	4132.68				2
38	11.059	120.79	730.3	1483.59	1246.35	323.996	36.9213	1853.8	2306.24	885.582	17.5942	2887.62	2793.99	1573.72	3143.14		2
39	105.047	514.517	678.741	3720.94	1280.49	12396.3	1425.64	4146.34	5228.7	1639.19	152.808	2664.63	1471.94	1479.78	3461.64	3962.19	2
40	95.1984	614.153	793.758	15309	4265.59	1838.87	118.669	10581.4	13785.5	1269.63		4156.57	1368.27	3204.86	11902.8	11846.9	1
41	64.3636	172.067															2
42	71.6778	330.484	524.58	8566.92	1679.16	1925.33	60.4655	7850.87	9897.57	1225.33		3505.8	2727.86	1605.55	11638.8	11574.9	1
43	23.2132	144.361	524.348	864.01	1910.94	59.3201	103.8	457.021	1320.1	679.157	26.1127	1327.7	522.822	1174.8	1432.61	1127.03	2
44	9.32112	230.317	767.639	1892.31	470.379	86.4133	48.1961	1571.45	2185.27	547.887	51.2524	1089.44					2
45	809.436	1595.72	741.107	2727.52	1728.43	1602.03	969.683	3232.36	3205.38	2260.97		3929.42	8197.6	2661.22	7674.94		1
46	6.32377	88.4156	491.292	868.364	82.9395	38.6425	26.2024	1151.99	1684.87	398.706		702.421	368.625	355.431	1307.38	1355.84	1
47	21.5375	141.852	621.365	9846.72	2265.2	1949.64	43.3068										2
48	168.638	222.417	534.915	1030.72	231.492	178.435	26.1423	1161.85	1688.88	498.57	25.4242	1516.85	1728.81	602.349	1569.22	2212.65	2
49	252.903	752.487	684.565	5507.05	3589.54	1049.03	2265.19	8152.83	7666.81	2042.35	99.8834	4259.98	4216.44	10366.3	9810.61	10110.8	2
50	12.1532	94.6327	830.48	520.972	96.6796	93.0391	43.4747	371.258	678.664	146.134	22.5757						2
51	28.6714	736.896	554.519	5025.15	2149.86	8313.78	380.646	4904.73	6549.09	1511.03	64.9137	1482.72	3716.93	652.367	7366.16	6062.06	2
52	9.4899	794.945	512.663	1644.47	6013.97	362.833	120.931	2146.36	2617.68	437.318	627.202	1021.77	1126.75	607.02	2450	2756.74	2
53	619.313	1062.57	1774.73	9067.99	6484.73	2061	6226.58	9673	10742.1	2131.83	3417.84	7271.75	19246.6	6561.69	10578.8	15068.2	2
54	13.3649	326.816	654.027	6313.29	1361.38	977.094	51.9052	7635.9	6997.08	3819.2	62.6988	6304.84	1946.96	4273.15	7045.22	8084.46	2
55	37.3072	241.984	653.464	14275.3	2726.49	2122.35	41.3824	8729.88	13364.4	1020.98	64.386	6371.84	6181.1	2753.76	8934.14		2
56	34.4379	157.215	691.723	4535.32	3545.03	1352.09	80.6924	6469.21	6706.85	762.785		3878.35					1
57	28.5827	260.324	876.163	1984.67	698.924	340.065	102.31	2378.91	2545.71	1227.2	58.8501	2722.79	2869.28	2007.9	3736	3295.32	2
58	6.89653	120.575	475.641	1267.54	530.93	280.697	26.6589	1815.84	2331.31	1012.62	39.7506	1103.35	1550.12	429.025	2034.89	2879.1	2
59	1339.9	717.134	523.798	10342.7	6042.29	4629.73	224.848	10751.4	11437.5								2
60	7.52832	101.854	406.233	2928.08	334.002	202.204	23.8787	2831.31	8375.16	487.495	29.2013	1087.44	913.874	586.284	2947.32	2986.43	2
61	26.3562	526.935	802.077	2130.93	3193.61	1526.14	128.456	1543.4	2919.86	909.055	45.8565	2190.33	1621.03	1702.77	1910.66	3102.43	2
62	54.9782	150.996	769.325	4058.61	2018.51	2554.23	798.024	4272.98	4465.33	1213.12	31.2084	2823.54	5211.3	1720.83	6534.92	7028.06	2
63	32.5115	265.656	631.497	3247.62	1267.89	465.375	221.798	3419.51	4316.37	445.243	35.7515	2903.66	2494.06	1993.38	5493.98	5237.69	2
64	321.576	1308.99	1412.38	16500.1	8187.93	4938.03	609.563	20135.3	23496.9	5890.64	712.862	16343.7	9472.23	8688.15	24946.9	26309.9	2
65	13.5395	266.009	539.326	1794.64	195.692	189.366	32.1605	1962.57	1950.88								2
66	78.8163	539.542	2644.32	6524.43	3397.03	1012.5	101.093	8397.29	8331.33	1499.48	134.576	5488.88					2
67	13.676	104.463	612.727	697.534	111.71	63.2615	26.5481	909.711	920.696	216.738		291.516	290.665	245.878	1185.59	1036.28	1
68	20.5438	294.936	552.242	10319.6	1393.39	2511	50.8999	6344.44	6134.87								1
69	20.3425	218.271	585.677	9271.86	3077.61	1091.75	64.9493	7500.27	10906	2404.1	51.5679	5420.93	5380.91	2149.51	8769.29	11202.1	2
70	39.3206	235.356	911.559	3131.52	1332.08	620.388	88.4782	3112.51	4040.94	885.319	68.952	1504.83	4195.93	1098.5			2
71	10.6568	1239.32	551.694	544.301	80.2086	34.3142	23.7805	406.347	739.618	379.234	18.2081						2
72	1727.18	1420.17	882.469	7752.06	905.053	787.342	2209.45	2515.1	3404.16	1757.33	89.6195	3277.74	6352.59	4223.44	5282.86	5819.32	2
73	14.3881	187.566	665.44	3751.84	1124.95	236.916	1336.86	3901.3	4640.14	963.635	56.7605	2618.76	2782.29	1189.9	4757.24	4416.56	2
74	89.7501	990.512	939.145	13175.4	6951.3		3727.16										1
75	6.04198	37.2611	408.918	1149.8	563.008	1028.34	829.16	1056.95	1559.9	975.277	383.801	2257.34	1949.28	966.89			2
76	28.6582	698.468	776.326	3165.82	1806.53	317.7	68.5937	2651.59	3733.03	1725.78	128.776	3465.67	3761.84	2024.26	3989.11		2
77	58.7074	197.5	588.123	16479.3	1624.72	5650.08											2
78	18.8186	215.715	593.472	10264.1	1777.59	315.347	60.0611	13194.8	16181.4	2512.11	111.145	5466.47	3916.64	2741.57	10311.1	8783.41	2
79	8.01596	107.661	537.26	3765.41	790.783	538.077	34.5941	3426.4	2901.21	418.083	42.4315	2143.13	1203.96	1018.38	3307.3		2
80	5.06826	167.087	430.2	1527.5	484.941	173.148	24.7537	1323.74	1662.31	477.806	23.4816	1016.28	379.041				2
81	10.5764	65.4571	661.297	2262.78	4524.47	98.9677	28.2016	525.03	1104.03	145.851	13.4772	462.252	132.948	268.992	635.023	791.575	2
82	22.8965	326.713	630.233	17836	6526.5	10566.9	1006.92	15595.5	21987.8	8703.56	297.977	9511.63	13552.4	4607.78	23919.1	21730.7	2
83	33.742	235.736	709.241	3639.16	1393.3	1591.9	45.2046	4254.6	4346.89	641.185							2
84	94.1141	163.694	565.71	71.9987	89.7673	165.304	134.427										2
85	10.8727	140.18	488.072	5353.32	701.491	1115.33	45.7691	5292.35	6436.05	928.944	59.5865	3983.4	2116.35	1884.08	6142.16	7119.46	2
86	42.0221	1034.49	429.482	4405.4	745.385	1293.16	34.0788	4070.4	5473.4								1
87	37.663	141.604	701.057	9605.32	4806.53	1491.43	95.2614	10741.4	14163.6	3186.2	103.779	4152.49	7389.43	3898.02	12633.3	9510.26	2
88	22.377	91.2385	603.79	2231.03	404.621	207.486	23.7157	1460.38	1463.65	619.113	17.6339	938.095	1050.07	858.105	1667.5	2399.92	2
89	36.9958	224.862	361.653	1446.86	1364.1	1588.53	442.645	1388.29	1341.31	109.534		657.689	1767.55				1
90	48.1067	423.347	1239.5	4616.67	3580.63	2566.07	170.305	4355.62	4953.57	2033.43	114.333	4064.51	8311.24	2240.25	11459.6	15238.6	2
91	12.4437	157.134	635.637	2368.56	576.45	507.947	75.1944	3597.08	3469.55	880.467	72.2675	1287.57	1094.73	820.009	3020.7	2864.48	2
92	4.56192	241.396	612.292	464.999	76.22	105.952	31.917	364.654	468.683	355.095	21.2305	796.251	351.01	609.142	700.399	921.632	2
93	50.5836	328.725	711.138	12214.5	6856.2	1716.4	159.556	6879.62	9397.31	1614.65	91.4428	9298.8	13251.7	4802.18	15938.1	17915.9	2
94	21.4776	199.465	810.285	2742.59	1312.94	694.489	107.843	2790.74	4020.57	1384.32	34.0074	1887.94	2383.51	1179.34	6126.52	4042.01	2
95	21.9616	248.559	467.871	3585.9	610.206	172.893	83.3733	3962.46	4305.89	1114.25	20.4605	1776.77	2198.64	937.514	5122.85	4934.55	2
96	13.9731	175.778	579.475	3404.74	327.286	128.358	35.7724	912.581	2337.3	257.455	24.6758	3957.22	893.308				2
97	0	49.9821	600.282	767.982	267.945	37.8032	17.9551	388.63									2
98	31.3803	673.148	528.461	9960.39	9203.48	5276.86	66.101	10066.9	9978.43								1
99	662.154	1794.16	1330.88	8102.88	2677.16	1605.89	130.731	4696.01	5938.15	1108.2	112.073						2
100	30.5292	228.338	611.216	6002.79	1193.22	602.404	52.2481	5339.18	6257.83	852.082		2657.13	1623.84	1714.18	4440.07	6389.7	1
101	31.2991	135.096	522.776	2413.94	525.443	276.288	34.464	2367.26	3104.42	119.641		1121.3	1462.63	584.705	3002.92	4044.08	1
102	6.07533	83.5173	597.703	1053.27	45.9603	98.8842	16.6932	333.893	942.551	136.776		214.866	43.8552	93.2792	750.271	564.382	1
103	24.4781	818.445	537.44	11878.4	2859.39	1015.07	74.0175	9616.21	14309.8	1381.23							2
104	135.494	626.052	791.833	11680.8	5344.54												2
105	17.0375	220.269	757.707	5416.19	328.895	379.329	59.7481	5701.41	6864.74	1912.14	122.798	2247.55	992.726	1152.72	6481.72	4671.55	2
106	93.657	367.993	851.458	7904.37	3482.39	937.917	186.103	7701.53	8645.52	2468.34	426.581	6052.77	5502.63	4950.44	9871.44		2
107	5.69702	82.2814	527.585	3287.26	574.679	286.187	39.4389	2908	6351.57	614.649	26.2925	1387.09	1432.93	794.435	2012.08	3125.11	2
108	39.9641	232.285	682.287	4272.4													2
109	12.027	1331.58	520.872	4245.17	1770.04	527.167	977.396	4710.29	6400.32	321.567		1906.28	2240.78	756.899	5590.2		1
110	35.9254	387.769	470.8	15979.3	5531.89	2406.85	63.7995	14374.6	17744.2	5741.66		5358.01	5253.23	2570.46	13356.6	15890.4	1
111	21.5331	165.683	392.965	20316.7	5002.49	1015.79	79.2094	16860.1	22205.5	2134.93	65.4785	7477.06	8987.25	4889.35	16659.6	14891.3	2
112	4.98744	69.1896	462.861	117.716	33.5998	68.879	27.1068	133.066	144.243	347.899	10.7614	303.447	79.0917	200.31	211.556	296.344	2
113	5.27773	135.914	541.101	1069.79	54.7744	272.642	31.4464	498.232	1257.32	108.307		267.021	35.0297	161.09	580.931	724.701	1
114	259.446	390.624	690.227	9898.23	4283.29	1687.06	1203.48	15773.7	15891.5	3071.76	145.522	18450.5	7651.84	2981.5	13550.7	16340.1	2
115	8.83878	162.401	714.902	5494.77	838.515	589.988	38.0583	5026.67	5253.6	1069.8	33.9422	1194.77	1091.2	1000.3	2907.54	4676.86	2
116	164.117	579.533	753.558	14058.7	7022.63	2326.63	1029.4	11674.1	17130.7	3271.13	116.835	6326.08	9066.68	4914.57	12018.2	16544	2
117	9.11702	60.1404	532.99	1864.8	133.345	255.214	1451.08	6820.32	2107.76	547.999	20.4429	561.945	283.42	287.897			2
118	22.015	281.5	602.04	7564.04	1340.27	1253.78	45.5313	6530.13	7094.57	1645.28	68.8674	3081.82	1630.36	1880.81			2
119	190.313	324.734	530.243	21688.5	8034.81	9490.54	235.278	20440.3	22657.8	5674.32	94.3399						2
120	30.6673	160.418	528.727	5462.91	877.06	918.656	655.446	7357.95	9379.77	280.194		1919.57	978.02	1406.52	7717.55	7360.14	1
121	345.495	272.11	508.444	7986.38	2600.04	1529.51	118.982	7315.43									2
122	54.4374	175.209	515.137	7884.97	3337.91	8626.65	109.727	8700.45	8365.07	3985.71	38.8267	3420.72	4802.67	3651.09	12097.4	10073.7	2
123	186.232	187.733	719.59	10569.1	2311.49	576.423	291.019	12805.3	17470.8	2739.46	103.252	4726.12	4426.59	4890.05	7676.14	14169.3	2
124	20.4725	108.153	571.218	7082.8	2350.84	1940.68	226.468	7271.93	10231.4	544.24	93.903	6238.96	5858.76	3190.37	9892.05	10961.6	2
125	9.24156	215.898	565.961	691.785	209.774	159.821	133.438	795.461	3427.14	365.577	25.1703	573.297	176.783	508.276			2
126	422.441	1928.03	978.976	7935.51	3483.49	2458.7	683.972	4828.09	6375.13	2343.41	623.346	6055.05	4241.94	3561.38	6027.22	6471.38	2
127	36.633	314.509	630.392	13863.1	5591.69	2635.47	142.371	11144.7									2
128	31.3035	159.179	371.109	4198.21	963.375	342.336	263.063	4959.68	4787.88	1716.92	197.167						2
129	55.7769	943.492	684.638	5161.56	2197.61	609.44	196.457	5209.07	5933.06	1426.91	80.1933	4050.22	3307.94	2469.81	8245.75	7860.87	2
130	34.7274	173.014	444.333	3681.09	4021.85	1505.14	851.37	4229.97	7410.24								1
131	17.3681	974.578	713.514	2424.75	669.646	117.633	805.002	2331.83	3122.83	1706.9	44.9437	2161.43					2
132	155.237	1610.78	954.511	5112.18	4664.59	1255.17	651.609										2
133	41.0404	212.682	392.047	5933.62	1002.51	2334.7	84.217	7318.47	7130.69	316.01		2072.38	6366.41	1266.07	7513.51	8424.87	1
134	31.4388	248.252	479.749	2474.33	1059.37	459.937	52.5922	1737.72	4620.27	730.418		2012.16	1972.4	1027.18	5505.9	4632.85	1
135	164.65	598.001	899.129	17616.5	14032.8	1547.53	2536.46	18765.3	19698.5	5122.13	129.221						2
136	17.5972	156.829	707.623	3401.49	720.079	123.611	774.759	2833.66	5587.13	718.472	24.152	2147.62	3342.39	1904.16	5093.1	4861.19	2
137	0	11.6131	685.33	0	0												2
138	109.097	576.671	916.85	6675.02	4660.18	7405.52	241.03	6220.45	12365.3	3840.07	223.974	5590.77	6541.54	3851.35	11241.4		2
139	31.5181	234.821	538.225	3439.91	1148.03	1462.39	121.422	4743.04	6256.16	683.583	50.7587	2213.49	2215.09	1473.78	3632.11	4213.69	2
140	25.7442	114.193	648.983	9320.98	1594.42	505.244	98.1274	8539.71	11935.1	1515.07	59.8094	1578.17	2864.31	773.472	10172	7849.46	2
141	32.8532	728.221	648.482	2327.62	698.586	1500.9	112.788	2780.03	4087.96	1427.75	62.8959	2911.51	2153	1485.99	3779.51	5919.1	2
142	43.0862	264.751	864.511	9652.8	1502.52	353.228	99.5281	10608.4	10567.8	3889.45	111.669	5332.96	2741.83	3506.38	6435.17	6388.89	2
143	24.2711	261.374	661.787	7861	839.866	671.987	58.7906	8138.77	9407.35	2048.9	52.9009	2766.43	2986.65	1288.63	7008.15	7031.81	2
144	1.94706	202.041	484.647	1639.35	436.047	404.578	19.2549	2532.03	2850.8	488.779							2
145	50.4518	440.568	1044.91	10985.8	2625.86	1233.68	134.062	9907.19	9415.44	908.522	87.5615	9592.35	5182.72	2344.95	9918.66	13592.5	2
146	17.86	109.714	575.027	2339.52	619.997	244.874	45.1217	2782.18	3382.94	809.421	66.2736	1973.3	1967.54	1339.05	3132.88	3487.13	2
147	11.8653	230.207	1004.4	1618.85	629.111	437.107	45.8832	1816.81	1771.45	399.559	26.9399						2
148	165.499	85.1813	526.908														2
149	0	101.369	775.732	2651.54	206.029	495.472	49.2098	3219.59	3673.14	610.725							2
150	19.5961	93.6524	543.251	2882.51	374.389	305.501	27.3364	2364.08	3948.28	421.939	31.9857	3449.47	1204.85	808.367	3038.81	4983.84	2
151	5.66081	385.381	1346.3	1069.44	371.696	175.818	74.3274	803.38	15144.9	153.357	15.4807	1168.22	1395.47	670.688	1780.8	2631.86	2
152	13.8097	150.345	572.571	2800.22	426.551	1973.75	60.3261	2283	2707.69	393.433	20.0125	1124.06	339.072	601.363	1382.85	1532.25	2
153	8.93408	284.743	713.252	3270.29	765.715	360.851	27.4576	2353.9	2877.01	1699.27	47.8283	1649.17	855.149	919.735	2946.41	3709.05	2
154	305.44	113.587	872.825	2231.95	398.335	136.188											2
155	162.763	489.844	877.563	13355.6	3391.5	1891.04	851.898	6182.67	5910.42	2730.44	153.653	2285.09	4286.46	2028.05	6271.9	6259.21	2
156	159.01	260.212	2158.74	3281.18	8295.73	1110.94	445.333	3302.62	4474.46	1545.74	60.6679	3359.98	1440.87	1342.28	3443.61	4852.4	2
157	13.1541	106.775	713.883	3651.01	346.559	353.964	33.6061	2636.79	3973.97								2
158	16.2352	181.032	982.548	8772.97	513.296	374.916	51.2528	6101.45	8202.01	867.665	51.3842	1462.89	3015.23	909.795	8006.61	7196.79	2
159	20.8704	5413.9	762.912	2796.94	435.386	356.817	145.406	2696.11	3482.31	502.179	40.6207	1292.8	1335.11				2
160	19.2741	307.041	539.282	3212.78	1603.35	1114.46	116.032	4555.1	3733.33	321.364		2033.01					1
161	27.4635	303.523	454.255	7456.09	3462.43	1226.95	113.305										2
162	29.6665	98.5724	620.916	2695.71	518.44	248.01	142.615	2926.82	4971.37	548.5	35.7116	1093.93	2049.06	634.432	3797.39	4091.79	2
163	28.3897	158.02	422.603	4278.8	343.687	924.606	32.301	3375.06	6967.3	501.316	37.5281	1032.32	916.867				2
164	60.2762	508.327	557.156	8594.21	2254.19	2711.86	117.593	8437.35	10427	744.925		4539.53	2858.48	2701.32	8121.03	8714.21	1
165	14.0258	118.971	415.367	2769.35	3261.8		36.9										1
166	35.4755	269.058	636.836	4849.71	797.094	509.662	95.0524	4342.4	4587.65	1110.7	84.9688	1829.95	992.651	1062.07			2
167	12.5685	113.867	593.911	3273.37	662.867	838.131	32.1918	3782.63	3928.03	826.076	66.4277	3520.81	2762.43	1905.4	6172.87	6502.08	2
168	35.1347	231.801	699.298	8906.73	1465.86	1583.76	125.236	9731.72	9540.57	1667.58	74.0927	4653.44	7199.13	2756.54	11193.9	11449.2	2
169	269.322	389.769	1070.03	3275	2068.99	613.157											2
170	27.9263	235.357	636.216	22472.8	10138.5	7794.41	1693.07	14305	7504.19	260.104	604.439	22868.1	10918	7449.78	1700.81	16758.6	2
171	32.6608	367.248	704.677	6440.11	5466.99	2645.6	3571.12	6992.84	8435.52	2406.84	86.8248	5693.95	7705.7	4961.96	10386.9	12341.1	2
172	0	200.155	897.025	1053.76	180.548	162.335	65.2701										2
173	14.9406	247.687	688.643	8986.49	1456.8	2232.15	155.154	10686	12838.9	2710.03	44.8006	2848.09	2792.66	1519.6	11505.5	9315.22	2
174	38.4865	554.833	354.79	6583.86	3295.28	5148.98	316.57	7025.68	5513.66	656.786		3446.89	5180.1	1447.01	8743.85	8547.18	1
175	102.441	329.112	556.932	10821.5	4249.05	2113.61	1604.73	11562.7	11391.2	3722.17		3047.66	4988.82	2235.91	12021.6	10692.1	1
176	53.3527	207.406	685.787	2430.99	663.872	639.134	44.1935	2209.02	2873.57	4374.09	47.0954						2
177	12.2896	83.5383	527.649														2
178	1622.98	279.596	829.847	21918.7	7033.36	4863.12	115.449	21914.1	21360.1	3019.14	151.162	8905.12	13992.1	6541.29	22512.4	24290	2
179	80.9556	335.63	598.608	7557.33	6238.04	1946.5	138.029	10575.2	12687.5	957.733		7376.9	2872.59	3415.97	12811.5	14068	1
180	5.81549	311.851	564.858	556.997													2
181	4.15793	148.665	591.715	3634.79	951.69	194.318	33.7454	2369.08	2999.84	326.013	22.842	1814.9	2712.41	762.062	2750.8	3059.84	2
182	24.6524	844.963	511.033	1615.39	292.627	178.927	135.362	1059.51	2769.86	792.701	36.3768	1441.6	1134.69	1886.49	2106.04	1842.2	2
183	25.6054	116.113	483.253	2883.36	574.643	95.6535	57.2617	1258.22	3444.98	268.54							2
184	10.8278	187.066	707.343	1927.19	582.31	343.306	31.365	1282.52	1892.44	365.615	99.9414	1156.91	863.059	452.325			2
185	74.9533	298.202	679.394	6709.14	2554.83	660.027	1356.6	8336.17	9261	2023.48	95.4339	5033.23	3718.5	3697.45	9765.36	12181.2	2
186	77.5875	292.543	422.378	12175	4736.68	2187.97	2823.65	11653.2	13105.3	5050.22	126.434	5181.49	9654.1	3492.27			2
187	6.80594	166.811	453.208	4762.81	777.12	528.584	182.878	4576.3	7162.95	341.912	46.1409	2224.69	1519.31	986.249	5628.87	5671.67	2
188	10.585	189.388	642.822	3665.23	728.223	791.844	42.7611	4691.4	5317.18	1466.52		2586.69	708.33	1108.83	4671.46	7451.97	1
189	25.1496	363.282	650.187	1312.59	636.885	427.175	87.2598	1648.23									2
190	399.687	929.485	441.972	8551.52	2473.24	1686.82	2054.32	7728.92	7727.09	460.361		3669.51	4451.64	2791.97	12607.9		1
191	148.252	626.482	903.857	3619.82	1796.71	783.315	758.424	3454.25	4356.39	1319.87	185.466	3580.59	2716.73	2743.85	4848.01	4189.85	2
192	141.512	1472.76	874.252	12760.7	8373.88	2051.15	1438.97	13348.1	16827.6								1
193	30.1085	404.41	644.607	1803.41	879.398	778.354	105.368	1873.12	2135.46	470.75	515.364						2
194	66.8394	285.231	409.899	5575.16	1078.23	2162.25	129.455	7942.23	7692.05	1861.9	84.4734	2426.54	3839.53	1779.92	8550.89	7825.02	2
195	138.753	664.357	610.946	6517.65	1076.54	855.851	323.382	46.2672	12277.5	1205.14	165.031						2
196	18.8023	202.721	650.295	1056.81	310.254	184.153	48.8603	863.058	1423.9	715.951		1123.2	710.499	896.684	1413.14		2
197	18.1415	171.271	527.615	7473.32	3527.51	886.765	72.4408	7586.91	6715.36	904.553	63.7447	3906					2
198	18.2229	187.511	940.499	1428.23	288.387	325.962	94.4534	1520.73	1900.98	920.482	68.5693	1422.97	1118.26				2
199	64.0649	205.676	819.077	16619.4	1268.62	2857.73	80.4212	9882.98	14962.2	2465.36	43.143	6090.55					2
200	591.258	1316.94	1089.23	14974.5	7119.84	2947.07	1292.08	14129	17401.3	2627.87	921.097	9370.55					2
201	55.4593	337.531	753.631	4449.95	1238.18	663.388	182.735	4163.3	4243.09	2307.79	49.6886	2687.19	2462.57	1536.06	4786.3	4708.03	2
202	76.6016	736.236	652.195	17473.7	4462.78	2161.53	266.447	15395	22284.9	5680.49		10737.6					1
203	494.01	615.342	449.606	7563.98	3400.83												1
204	2487.52	208.752	892.928	6926.74	4776.39	1147.08											2
205	12.872	349.076	625.642	3667.86	961.351	465.678	46.1564	4432.31	4544.14	660.193		3128.19	1770.55	1015.53	2959.95		1
206	8.39418	57.761	524.838	1448.3	554.28	82.2073	30.6163	1573.21	2017.85	534.415	32.5701	1052.06	991.116	680.808			2
207	5.4845	113.231	357.492	872.52	51.0934	113.231	22.5715	810.353	1065.75	330.968	18.5521	357.826	230.743				2
208	16.0384	231.503	482.743	3460.34	543.467	642.823	3535.58	3229.28	6384.85	479.021	36.3266	2408.89	987.239	1302.48			2
209	0	89.6093	581.78	613.602	270.671	100.501	21.1103	558.214									2
210	16.4435	181.257	546.576	1499.85	381.813	211.164	54.3287	3911.91	3177.56	779.179	46.0701	1126.28					2
211	2.04528	85.3297	709.049	508.349	40.9946	34.2116	29.8317	553.108	600.484	222.867	13.4435	677.989	435.421				2
212	6.96897	282.554	690.093	907.083	246.686	262.979	34.174	890.804									2
213	221.487	790.64	1037.48	6407.98	2256.52	1593.33	482.069	5380.68	7403.3	2716.68	328.535	3567.05	6742.62	2680.1	5847.21	6137.36	2
214	11.7632	286.038	723.565	5355.54	1163.32	336.111	59.5372	5665.94	6573.94	2319.23	49.5665	3428.24	877.677	2018.09	2580.07	3363.96	2
215	10.8271	73.1192	511.735	4895.73	987.092	1149.06	38.802	2360.89	3066.27	495.33	25.6107	1738.15	2886.89	999.343	5005.57	4662.1	2
216	66.411	102.632	552.41	2353.09	1280.94	463.202	43.4649	1994.92	2243.32	347.518	176.894	1265.83	1709	764.786			2
217	32.4796	354.923	480.497	6076.77	698.794	2060.72	81.6093	6102.08	7367.15	1511.94		5244.96	1755.7	1685.84	7496.52	7574.53	1
218	8.49758	238.337	541.438	8612.92	1070.15	1381.97	36.3899	6678.69	9977.93	361.11		1750.42	774.363	963.071	8849.16	9552.07	1
219	15.0839	115.776	634.093	966.07	176.104	247.883	34.1009	1122.16	1730.58	237.183	25.3669	775.033	599.613	402.511	1342.68	1728.88	2
220	789.187	1886.78	1138.26	11305.5	4317.27	2342.95	963.014	6979.22	9767.19	1779.22	7784.37	7168.54	8977	3902.11	5019.23	6894.36	2
221	26.3356	234.845	718.745	2677.96	1932.04	988.191	916.544	3626.51	4366.64	1204.14	32.3855	13483.8	2566.94	6040.21	2449.43	6234.04	2
222	11.2737	199.467	527.62	6261.71	9259.01	3405.87	424.306	9710.38	6702.35	1525.1	44.1982	5267.37	7135.52	4389.21	11887.3	13426.8	2
223	107.577	306.242	519.932	12853.8	12481.8	8359.78	135.63	11557.3	12561.7	855.557							2
224	4.47399	82.8888	589.572	2991.55	155.494	98.6491	24.073	470.748	1010	390.827	0						2
225	20.4848	187.395	635.205	3015.62	845.195	935.127	55.0357	4567.93	6101.87	1366.18	36.296	2017.82	3563.69	1306.18	5719.13	6483.04	2
226	2866.58	1658.67	2183.79	5699.63	4597.71		2435.33										1
227	46.2089	169.478	518.756	915.782	214.566	130.309											2
228	60.6604	815.456	619.889	15560.8	7803.53	3078.35	661.301	11144.8	16926.4	936.885							1
229	24.9843	100.234	450.031	10548.5	1150.64	552.773	70.8131										2
230	23.2192	267.934	582.309	5781.76	1667.58	1332.34	150.103	6118.73	7774.21	1397.05	101.599	5083.37	3233.35	2916.39	7533.13	8668.71	2
231	18.0964	804.115	603.21	3114.27	550.113	304.178	62.4866	3240.1	3127.93	3923.93	101.652	2392.24	1584.09	1940.27	3338.41	3891.62	2
232	35.7683	184.839	664.88	6713.13	1042.58	885.055	53.034	6395.46	7540.48	1109.3	41.8896	3858.34	3591.96	2399.52	4954.26	8025.27	2
233	19.0853	311.891	744.248	11624.3	3705.07	629.344	61.9326	11456.8	12710.4	877.997	83.1957	4180.64	5601.16	3492.23	11184.8	13568.3	2
234	143.573	254.853	740.205	18363.6	1469.65	2205.86	154.361	5090.23	9972.71	1554.59	197.253						2
235	17.1447	641.9	479.416	2851.4	3862.12	1004.07	74.9559	3142.42	4790.12	725.605		2997.51	2617.91	2261.31	6215.48	4768.3	1
236	11.0684	180.398	472.097	938.985	375.273	160.149	44.9367	736.741	2472.38	320.013		1501.77	155.492	641.498	1479.35	1562.39	1
237	19.3671	176.521	495.422	3874.67	475.731	174.855	46.5091	3272.55	4338.98	768.339	48.592						2
238	8.05056	105.986	684.792	523.663	70.8269	594.529	19.9195	419.419	469.439	144.963							2
239	205.702	207.311	546.836	4756.99	1296.79	372.502	53.7439	2180.47	2641.06	285.201	22.7657	1288.04	1389.7	876.532	6406.53	2505.01	2
240	16.9243	492.092	414.491	4026.55	3838.1	798.009	102.41	4884.02	5167.29	1431.8		3776.33	1761	2415.92	3561.79	5920.29	1
241	14.1064	169.833	497.11	8123.54	718.52	3128.19	326.546	11745.8	15452								2
242	109.829	275.718	781.373	6394.36	1600.59	537.467	108.792	5665.25	10233.4	3454.65	72.1849	3028.76	3630.59	2452.07	11415.6	10330.4	2
243	13.8066	234.024	550.137	21934.7	4228.94	1042.86	46.5255	10285.4	17634.9	2167.58	57.9908	7854.86					2
244	6.17794	119.191	371.444	537.465	21.6602	27.925	26.7485	387.384	510.722	358.16	22.6626						2
245	16.0062	231.186	415.283	1979.2	1124.15	269.039	494.674	2320.3	3209.1	148.114		1354.6	709.591	806.514	3115.52	4661.39	1
246	46.4507	299.98	965.543	3879.33	661.902	2482.91	91.8392	3748.88	4725.26	2817.6	75.8002	5119.6	4416.28	2677.65	5851.94	5688.67	2
247	124.131	412.753	915.101	7154.31	2275.71	11317.7	281.693	8310.29	9974.1	3459.25	96.227						2
248	15.8092	190.19	424.897	8361.53	1659.27	2568.86	66.2024	10079.6	10486	271.12		2718.03					1
249	13.1581	178.07	492.417	3402.21	1408.63	2264.25	28.3374	3850.7	4858.45	1564.2	35.5626						2
250	18.2307	131.598	720.658	4862.17	800.89	476.864	54.5808	4813.3	6563.38	643.512	54.9979	1409.52	2403.09	1093.35	7280.46	5002.25	2
251	31.4053	202.752	619.329	4436.09	1087.14	586.777	64.1308	4458.14	4973.88	1211.43	106.287	3262.55	2618.14	2493.98	4869.7	5815.07	2
252	36.4591	351.27	692.59	2207.8	483.992	301.899	1365.21	2277.61	2715.66	806.864	568.593	1260.95	1013.56	779.835	2837.75	3280.82	2
253	162.828	377.888	587.402	8859.26	2689.16	639.412	181.816	11389	14264.1	3317.28	98.4982	6482.25	3227.97	3515.83			2
254	18.6859	355.322	778.913	7283.9	1643.46	685.272	62.6555	7007.02	7595.68	1314.44	66.7929	2617.79	6315.57	3436.36	9322.13	11333.7	2
255	1.4326	189.455	456.967	278.945	88.013	275.216	20.2423	352.233	542.491								1
256	15.8187	207.363	591.761	1604.56	551.692	790.681	128.163	2271.28	3014.1	552.178	59.848	1870.25	1249.55	897.517	3054.38	4361.47	2
257	50.8253	165.965	644.229	4301.32	1691.3	847.764	44.8582	5202.08	6292.06	1831.45	57.8429	1748.13	2811.8	3172.13	6367.63	5823.59	2
258	154.53	351.276	628.182	11891	3256.72	1404.04	125.763	12252.8	15099.7	3477.72	277.921	6963.03	8425.2	2897.73	13185.8	14161.3	2
259	24.225	201.747	629.396	15202	1962.79	1978.44	1523.1	9312.08	12050								2
260	18.3155	158.262	815.901	1780.29	326.848	134.811	128.371	1139.48	1287.77	633.076	59.9651	1113.92	1064.59	886.415	1381.5	1670.35	2
261	13.1946	4584.5	791.825	3613.87	3162.63	2305.62	62.1406	3962.59	6639.93	629.034	27.9787	2303.35	2564.82	1213.38	2849.07	5534.5	2
262	11.875	71.3743	715.845	339.204	280.475	110.926	33.7126	355.678	645.224	128.427	22.8046	347.093	179.69				2
263	46.3927	192.904	860.138	5777.21	1572.5	828.063	75.8002	6578.76	7456.37	3176.18	52.0704	4464.19	4818.46	4602.47	9740.36	9613.84	2
264	133.75	189.097	585.439	11055.4	2110.45	299.713	63.5951	15271.9	15815.3	4198.72	71.9755	2592.62	3618.67	1345.78	0	13429.9	2
265	9.91042	416.224	534.363	16012.2	3567.43	656.915	5933.83	14965	23016.4	2324.31	27.6191	6121.42	10033				2
266	467.684	1745.75	1814.06	2562.91	1038.7	1005.72	1873.92	5538.54	4516.9	1280.45	176.853	2392.43	2066.34	1580.2	5489.8	5610.23	2
267	94.9886	213.531	436.575	1.06768													2
268	12.3282	151.91	432.29	12801.4	1121.53	1045.03	37.9996	14782.6	16318.5	3053.06	33.245	8239.1	4449.62	3623.72	11629.6	14199.4	2
269	24.193	358.524	723.72	2407.28	510.916	323.599	53.8724	3177.29	3226.75	1138.85	97.8082	1233.58	993.111	607.622	2683.71	2501.71	2
270	85.0163	3768.58	646.848	17420	6449.6	1002.12	1610.29	16876.3	18281.6	5276.12	94.6701	6958.96					2
271	60.1282	217.587	725.178	6675.57	2376.28	710.14	86.8024	6551.78	5190.56			4949.67	2378.52	1458.95			2
272	7.36408	85.3903	633.595	388.373	37.1386	168.769	31.5518	343.068	700.704	305.266	15.083	445.329	344.183	260.378	889.842	1124.21	2
273	26.1374	337.534	1066.77	2573.93	1178.83	893.594	144.206	1902.01									2
274	10.4435	84.6029	661.784	913.204	357.744	276.587	37.2944	1087.4	1514.01	276.06	18.1047	1398.61	587.578	758.549	1711.63	2509.63	2
275	7.02893	100.556	550.745	3481.13	485.081	496.152	34.4765	3770.91	6581.85	587.578	24.0268	1799.18	2898.61	877.972	4745.91	4134.53	2
276	44.7841	191.753	634.917	789.47	306.376	120.939	34.6499	571.697	780.57	229.734	22.6385	810.218	1152.8	578.195	1050.33	1234.61	2
277	15.5091	127.044	599.151	2264.76	349.221	64.0139	42.3601	3019.14	2459.2	194.909	30.8618	907.002	900.562	584.128	2452.1	2533.76	2
278	2.28463	16.1204	389.401	15.3726	1.00153	6.91218	11.6125	13.9981	21.8175	17.4884	9.08236	18.233	1.5463	14.3734			2
279	76.6836	216.24	615.177	10814.6	5384.86	1706.75	67.0534	11055.8	12452.8	1797.26	308.104	5206.77	10011.1	3263.18			2
280	12.6637	212.094	583.77	3613.94	473.641	245.159	79.9604	5430.14	5380.5	347.346	114.01	1753.66	2424.89	664.291	5610.19	5551.97	2
281	48.6814	634.28	850.609	12257.3	4832.94	8650.57	195.615	13218.9	17689.3	8871.98	205.897	8645.89	8804.58	6780.91	13251.2	13409.6	2
282	37.4653	312.224	466.301	11043.4	5941.25	1379.09	2180.98	12889	13347	2005.79		7282.31	5265.74	3037.14			1
283	29.9441	309.415	523.038	5865.33	340.54	427.658	88.9876	4648.13	23941.9	1783.72	72.5632						2
284	7.57026	209.504	481	4029.85	831.854	1748.37	36.7463	5199.23	5891.4	852.286	24.4181	1244.69	1069.24	581.032	2793.54		2
285	103.903	386.41	756.853	6878.22	2055.86	1156.55	57.2868	8029.92	9850.74	1373.6	57.4608	3735.41	3399.22	3178.52	8730.06	8389.92	2
286	40.0222	194.718	780.883	6921.14	1872.06	2381.32	64.0899	8241.67	7001.48	1606.04	65.5934	3403.38					2
287	23.5036	94.616	508.968	1104.39	1324.38	199.177	271.006	1165.31	1431.67	665.922	38.8181	1092.9	1629.64	722.613	2840.13	3558.7	2
288	5.3258	84.1358	649.454	2452.98	559.211	633.16	28.993	2856.05	3719.99	555.275	39.7786	2212.06	531.856				2
289	10.9858	170.268	724.307	6080.8	791.062	1035.38	34.1976	5616.58	6999.74	900.402	42.4004	2285.44	2951.06	1203.75	8185.55	6810.56	2
290	210.364	528.275	578.325	3609.21	1661.94	732.297	45.5671	6285.53	5580.72	570.082	26.5395						2
291	5.5088	90.6899	435.438	687.001	29.3919	5.98761	16.7008	640.249	727.61	111.751	29.0041	127.933	781.026	553.079			2
292	13.6212	171.766	470.682	3929.08	2634.53	907.04	43.7742	4819.98	8960.51	1181.07		3216.75	859.226	1021.15	6422.83	6148.97	1
293	212.208	727.334	0	5208.55	1830.77	793.928	79.1358	3449.03									2
294	3.77586	62.2972	454.403	1017.27	162.284	279.739	26.9941	840.65	1427.38	264.579	24.072	663.959	355.874	364.619	1254.58	2000.85	2
295	19.3158	374.975	447.534	877.184	203.027	415.48	47.3824	930.903	1455.21	554.689	123.963	967.158	546.805	385.772	1173.44	1713.73	2
296	35.362	767.772	611.063	13590.9	7505.12	1916.58	143.851	12378.5									1
297	105.694	809.885	700.407	16256.4	6890.15	14559.4	145.548	14714.2	20804.7	2113.48		7851.48					1
298	25.7933	187.833	510.141	3874.23	1246.85	376.208	48.0136	3791.78	4664.43	832.636	71.7315	1350.87	1736.2	911.782			2
299	7.55666	141.976	493.121	3241.22	411.089	932.745	39.8278	1735.65									1
300	5.41796	149.988	530.024	1139.41	178.18	183.671	32.0388										2
301	374.446	584.632	853.603	11340.2	9637.32	11539.9	995.125	14881.3	17727.7	4002.25	171.407	6036.81	6159.51	3365.66	10738.3	11901.9	2
302	69.6121	91.9151	625.176	6522.29	558.95	608.522	55.8734	3286.83	3935.33	1348.72	25.0423	809.004	606.671	564.732	2790.49	3038.91	2
303	21.0391	196.549	562.985	1132.73	138.72	225.951	34.8306	545.322	1319.29	463.182	71.517	710.853	637.245	519.108	840.078	1623.97	2
304	104.99	2589.55	1420.31	13388.9	9546.91	8359.39	229.342	17590	21709.8	21545.4							2
305	21.6631	148.678	529.624	1712.59	934.519	488.884	48.1018	1728.55	2674.92	598.203	24.7923	1707.83	1901.31	758.481	2921.13	2974.59	2
306	1.98642	11.8834	439.259	40.4096	30.7694												2
307	2853.16	5035.13	6685.24	7646.65	4262.4	9463.56	5611.41	6950.43	8456.29	8348.9	2496.22	8318.28	9651.69	6490.86	8395.54	6977.84	2

[truncated: 18 more sheets: IL-8(CXCL8), IL-10, IL-12p70, IL-13, IL-15, IL-16, IL-17, IL-18, IL-25, IL-33, Eotaxin-1(CCL11), Eotaxin-3(CCL26), IP-10(CXCL10), MIP1beta(CCL4), MCP1(CCL2), MCP4(CCL13), MDC(CCL22), TARC(CCL17)]
