# Supplementary material for: A systems immunology approach to investigate cytokine responses to viruses and bacteria and their association with disease
Source: Sci Rep. 2022 Aug 5;12:13463. doi: 10.1038/s41598-022-16509-4 (PMC9356009; doi:10.1038/s41598-022-16509-4)
Supplement: Supplementary file 2 — Supplementary Information 2. [file 41598_2022_16509_MOESM2_ESM.zip › SupplementaryData/PreprocessedCytokineData.xlsx]

## Sheet: Sheet1
number	cytokine	RSV	RV1B	RV16	polyIC	R848	CpGA	Strpn	LTA	Hin	LPS	PHA	PAM	PGN	FSL	Fla
1	IFN-alpha2	7.49408	2.44961	6.03214	2.27707	7.6598	6.91711	1.40437	1.53216	2.0794	1.314	2.13158	1.57639	1.22623	1.22161	2.37124
1	IFN-beta	4.00409	0	0	0	0	0	3.02617	0.36914	4.07041	0	0	0.310782	0.402295	0.362517	0.165274
1	IFN-gamma	0.402666	-0.417179	3.16029	0.715127	1.05047	0.828843	0.766911	0.0946537	5.53032	0.545955	3.89674	0.297386	0.613812	0.031399	0.195837
1	IFN-lambda1(IL-29)	-0.858494	-0.858494	0.467034	-0.796133	-0.858494	-0.858494	-0.858494	-0.56906	-0.858494	-0.858494	-0.858494	-0.645399	-0.720979	-0.502198	-0.792823
1	TNF	0.908727	0.887705	1.31949	1.81205	1.80212	0.257658	1.26481	2.48078	2.46239	1.90024	2.14721	1.81646	2.46522	1.31326	2.37847
1	IL-1beta	0.515202	1.27569	0.900004	1.62454	0.827222	-0.092995	1.7319	1.97914	2.08475	1.55797	1.4785	1.66637	1.66983	1.33836	1.89495
1	IL-2	1.29788	1.15867	1.25956	1.47467	2.93064	1.82298	-1.62501	0.495893	2.98021	1.75748	8.3711	1.92047	1.13878	1.95529	1.18121
1	IL-4	-0.36902	-0.841878	-0.638439	0.000146654	0.176148	0.358909	-1.00795	-0.0902478	0.555107	0.191094	3.3466	-0.177	-0.115215	-0.464179	-0.246362
1	IL-5	-0.361075	-0.956414	0.174631	-0.13753	0.848072	0.76213	-0.080078	0.271456	1.06486	0.554049	6.23444	0.566942	0.753813	-0.00327903	0.0801955
1	IL-6	2.2216	1.1936	1.63832	2.43014	2.45183	0.35296	1.77504	3.25295	2.80645	2.69324	1.72613	2.95161	2.87222	2.59569	3.25991
1	IL-8(CXCL8)	0.635427	0.558234	0.776164	0.517796	0.975985	0.477517	0.48611	1.53704	0.570583	0.802181	1.28331	1.57474	1.26747	1.27878	1.48985
1	IL-10	2.15146	0.340143	3.28842	2.83962	3.85377	0.81841	1.50865	3.4941	3.32879	3.13495	2.214	2.77995	4.30927	2.54232	3.15959
1	IL-12p70	-0.15336	-0.462271	0.0479901	0.327528	0.616605	0.200602	-0.667807	0.0209217	0.652269	0.126323	0.271222	-0.112616	0.245828	-0.512364	-0.249128
1	IL-13	0.371127	0.472881	1.42616	1.44844	2.08136	1.2051	-0.596496	1.36344	1.62307	3.06652	7.15583	1.99337	2.21472	2.05017	2.14142
1	IL-15	0.975907	-1.67602	-2.04869	0.393846	0.579705	0.788861	-1.28792	0.0204665	0.461485	0.542425	-1.46631	1.47818	-0.524078	-1.19918	-0.485498
1	IL-16	-0.356123	-0.122692	-0.0415628	-0.4304	-0.0443019	-0.667637	1.18362	-0.263209	-0.173852	-0.102157	-0.0619726	0.221485	-0.526483	-0.414808	-0.323524
1	IL-17	-1.22017	-3.157	-3.157	-1.60023	-0.741797	-0.384698	0.200675	-1.05639	-0.963294	-0.664584	3.47413	-0.829344	1.49051	-1.12335	-1.54644
1	IL-18	2.01145	4.95451	3.57864	1.10552	0.612019	-0.153722	2.39301	1.02603	1.41576	1.40285	0.299535	0.499001	0.626696	0.0227336	0.80919
1	IL-25	0.547734	0	0.966018	1.82771	0.665736	2.25176	1.86151	0.702375	0	0	0	0.794531	0.830532	0.697264	0.338585
1	IL-33	-0.0374908	-0.542974	0.364604	-0.203043	-0.542974	0.0383094	-0.063724	-0.143727	-0.263018	-0.542974	0.155968	0.0974735	-0.260277	0.0980357	-0.111685
1	Eotaxin-1(CCL11)	-0.329027	-0.222448	-0.116382	0.512953	0.237429	0.48817	-0.142003	0.23315	-0.402346	0.205899	-0.0667863	-0.090548	-0.122664	-0.0114994	-0.314469
1	Eotaxin-3(CCL26)	-0.55792	-0.502019	-1.63709	-0.00576485	0.199679	0.309377	0.838201	0.00247516	-0.475092	0.109587	-0.0775379	0.0539359	-0.065882	0.240461	0.067337
1	IP-10(CXCL10)	1.98065	-0.0318279	1.03154	0.73553	0.742144	0.866914	-0.312165	1.09282	0.728878	1.80935	1.43173	1.01511	1.11757	0.939099	1.06297
1	MIP1beta(CCL4)	1.09419	0.224028	1.86756	1.75461	1.97855	0.58857	0.504102	2.18254	2.33871	1.94949	1.65461	1.71825	2.56648	1.55202	2.13095
1	MCP1(CCL2)	0.813725	-0.800863	0.236173	-1.98677	1.14982	1.72951	-1.86197	-0.941995	-1.95291	-1.91389	1.77321	0.329327	0.333904	0.359942	-1.17143
1	MCP4(CCL13)	0.091624	-0.298752	-0.278883	-0.186318	0.217234	0.445627	0.139607	0.280897	0.027299	0.115975	0.091624	0.0331322	0.146859	0.231045	0.0426804
1	MDC(CCL22)	0.617162	1.33257	1.11632	0.979325	0.168869	0.358396	-0.442914	0.379769	0.576141	0.910912	1.41796	1.08333	-0.212082	1.30513	0.919279
1	TARC(CCL17)	0.0338836	-0.0602088	-0.473883	0.494829	0.227993	0.0862105	0.312083	0.149654	0.069083	0.312083	1.21164	0.303906	0.180692	0.338521	0.352624
2	IFN-alpha2	5.81303	4.1106	5.34102	0.00119961	4.14262	4.66061	0.233042	1.17106	-0.104168	0.189789	0.501878	-0.218581	0.634184	0.354954	0.145086
2	IFN-beta	0	0	0	0	0	0	3.21458	0	3.73674	0	0	0	0	0	0
2	IFN-gamma	3.72884	3.25275	3.66543	2.7014	1.50575	2.01188	1.38088	1.22959	10.2427	1.7961	9.63953	1.30741	3.10731	2.48878	1.54838
2	IFN-lambda1(IL-29)	0.544384	0.210923	-1.11461	-1.11461	0.39991	-1.11461	0.4302	-0.609634	-1.11461	0.389515	0.258196	-1.11461	-1.11461	-1.11461	-0.781497
2	TNF	0.192561	1.10964	1.96845	5.47087	3.26528	-0.128895	3.35064	5.11545	6.32098	5.7896	5.07351	4.87551	4.3796	6.23385	5.0314
2	IL-1beta	-1.63794	0.892173	1.11581	3.90164	0.635805	-1.35146	2.89033	2.93711	3.83554	3.53161	3.49112	2.00148	2.36637	4.69785	3.01784
2	IL-2	2.38723	0.72605	1.26793	1.05772	-0.116632	-1.56459	-0.844986	-2.76217	2.77963	0.160796	8.92511	-1.26389	2.77963	1.82086	-1.78735
2	IL-4	0.338715	0.389108	0.136335	0.421707	0.51511	0.484673	0.321497	0.23203	3.04646	0.268519	5.30178	-0.0547152	0.588375	0.338715	0.559536
2	IL-5	-0.0703416	-0.261315	0.732181	0.991874	-0.36846	1.24104	0.82463	0.868499	3.9813	0.972107	7.32075	1.47735	0.437733	1.85047	0.708005
2	IL-6	5.71646	1.70272	3.39183	7.72475	5.33348	1.0291	4.94619	7.82186	8.7589	8.18947	5.26357	7.19903	6.78114	9.87932	7.73048
2	IL-8(CXCL8)	-0.184277	0.453324	1.55662	3.56019	2.89936	0.165799	2.87477	3.58228	3.93697	3.84488	3.46782	3.91499	3.27674	4.06044	3.4335
2	IL-10	2.22634	2.20102	3.65852	6.5843	4.64441	3.14621	2.78971	5.89177	7.89592	7.33401	4.97618	6.3021	6.08098	9.03118	6.13794
2	IL-12p70	0.782456	0.115043	0.827281	3.3878	0.751759	0.688278	-0.561251	0.340075	6.07637	2.09546	2.77726	1.13037	0.704419	1.17701	1.53011
2	IL-13	1.39923	0.285532	0.815143	2.48803	0.884606	1.12836	2.07481	1.69181	4.79689	3.123	8.89991	3.13358	2.58296	5.18319	0.621753
2	IL-15	0.903767	0.205313	0.45796	0.203622	0.629249	0.94784	0.329659	0.557051	0.355677	-3.03806	-1.02307	1.06262	1.06593	1.56486	0.590127
2	IL-16	-0.543145	-0.410632	0.894675	-0.215981	-0.0379996	-0.401467	2.53457	-0.042364	0.194816	-0.0926086	0.295785	0.535144	-0.0217665	1.47814	-0.194907
2	IL-17	-4.16141	-1.69061	-1.03449	0.0415327	-0.928871	-0.157551	-2.59399	-0.489515	-1.25634	-4.16141	3.71733	-0.174719	2.63422	1.23507	-0.948622
2	IL-18	2.34473	5.5003	3.89316	2.02639	1.12169	0.426237	2.85514	2.1455	3.56932	2.76454	0.360868	2.38564	1.53618	4.90485	1.98208
2	IL-25	0	0	0	0	0	1.43407	0.824624	0.00268838	0	0	0	1.59046	1.83775	0.75839	0.00268838
2	IL-33	0.743302	0.368957	0.425219	0	0	0	0.248949	1.23734	0	0.425219	0	1.45792	0.283314	0	0.737958
2	Eotaxin-1(CCL11)	0.150315	0.583493	0.918546	0.018304	0.553095	0.880739	-0.249975	0.0823468	0.288162	0.228197	0.665435	0.411032	0.00171211	1.02831	-0.0583639
2	Eotaxin-3(CCL26)	-0.185013	-0.38681	-0.669673	-0.164837	0.000986406	0.269467	0.74562	0.158625	0.000986406	-0.185013	-0.0513907	0.0178766	0.034492	0.000986406	0.000986406
2	IP-10(CXCL10)	3.20924	3.47783	3.95742	2.54898	2.03729	2.14248	2.09559	2.79921	3.01516	2.61733	4.47815	2.36133	2.72921	3.91677	2.67283
2	MIP1beta(CCL4)	2.11657	1.48412	3.47389	5.49839	4.22029	1.60825	3.03641	5.08884	6.39741	5.91488	6.0124	5.05046	4.88444	6.48084	4.97324
2	MCP1(CCL2)	1.42324	1.71877	2.33062	0.618584	2.56767	1.4451	1.08235	1.8491	1.52687	1.03781	3.51974	1.87963	2.52212	3.71877	1.43817
2	MCP4(CCL13)	0.980838	1.95763	2.52268	0.209287	0.90146	0.961722	0.266668	-0.0454114	0.238491	0.219141	0.563838	0.462177	0.0568297	0.447592	0.178976
2	MDC(CCL22)	0.230806	0.830521	1.01061	2.15649	0.680227	0.657406	1.14717	1.46522	1.72287	2.10036	2.01344	2.07717	0.75007	4.89493	1.66823
2	TARC(CCL17)	-0.162902	-0.57708	-0.0743086	0.308641	0.384061	0.0219854	0.150039	0.189101	0.308641	0.226595	1.33711	0.394355	0.424574	2.10916	0.0519952
3	IFN-alpha2	4.97944	0.285945	2.03593	-0.605769	1.88879	2.87079	-1.45196	-0.862683	-0.81784	-0.957657	-0.772678	-0.925027	-0.74293	-0.668102	-0.741874
3	IFN-beta	0.954624	-0.0964329	0	-0.177221	0.0477659	-0.111486	0.637991	0.0395554	1.77094	-0.027808	-0.0137942	0.0463938	0.0498112	-0.0227442	-0.0322755
3	IFN-gamma	1.58956	0.278958	0.504156	1.04551	0.275521	0.208229	0.00123759	0.610387	5.09965	1.41729	4.87172	0.15536	0.732162	-0.29865	0.629266
3	IFN-lambda1(IL-29)	0.213559	-0.0707977	0.0875546	-0.00725468	0.0269097	0.113702	0.176513	0.092506	0.028876	-0.0228411	0.0947207	0.24163	-0.0380607	-0.0276991	-0.0615534
3	TNF	0.87823	1.13278	2.27274	4.55671	3.34254	0.691474	2.83863	5.07965	5.13412	4.83529	4.182	3.71829	4.64374	3.04767	4.6543
3	IL-1beta	0.459043	1.18811	2.06544	4.07468	2.84351	0.588382	2.84282	4.00131	4.74249	4.52215	2.80252	3.26409	3.30617	2.81654	4.11674
3	IL-2	-0.0416723	-0.733798	-1.94563	-0.81286	-0.0798715	-1.02436	-1.88197	-1.29835	0.271833	-0.590939	5.78034	-0.0206397	-0.455018	0.211413	-1.28778
3	IL-4	-0.338461	-0.406758	-1.1973	0.31131	-0.146056	0.291754	-0.00317014	0.227843	1.42346	0.276963	4.78305	0.112927	0.189227	-0.260137	-0.00550264
3	IL-5	0.4331	0.244458	0.97283	1.38618	0.347087	0.79686	0.38461	1.02916	2.49043	1.76444	7.71787	0.851397	1.43721	0.685377	1.1909
3	IL-6	6.48876	3.34918	5.53173	8.48834	6.7271	2.5205	6.47424	8.99634	8.51267	9.01236	5.73939	7.92028	7.36072	7.11329	8.91273
3	IL-8(CXCL8)	0.54505	1.5073	2.30548	2.98553	2.97428	0.562498	2.88245	3.72463	2.92254	3.33507	3.18152	3.71169	3.37624	3.3417	3.90357
3	IL-10	2.22989	1.57443	4.08634	5.34582	4.38346	1.95251	2.46905	5.23686	5.57837	5.66703	3.53302	4.11016	6.01873	3.59517	5.20813
3	IL-12p70	-0.0786147	-0.226358	0	1.5287	0.917618	0.268461	-0.162824	0.706908	3.0243	0.996108	1.67318	-0.0109417	0.520194	-0.054658	0.71641
3	IL-13	1.1684	0.911757	2.14647	3.4071	1.59244	0.858856	1.37709	2.5987	3.74367	4.01678	8.75193	2.87346	3.35504	2.93981	3.39232
3	IL-15	0.715	0.30232	0.479866	0.0844458	0.206499	0.137161	0.276316	-0.0513712	0.0756314	0.0253682	0.335778	0.230566	0.0851875	0.196534	0.17021
3	IL-16	-0.513131	-0.0957575	0.0187692	-0.338814	-0.245178	-0.45749	1.88836	-0.252878	-0.152174	-0.195249	0.223275	0.405536	-0.339886	-0.28319	-0.257007
3	IL-17	0.251536	0.283113	0.446813	-0.267743	0.18212	-0.13011	0.137117	-0.0596331	0.769146	0.095416	4.50996	0.29011	1.76077	-0.0981373	0.114686
3	IL-18	1.99558	5.00221	3.56137	2.0314	0.942062	-0.106139	3.31925	1.61386	2.80514	2.42301	0.340062	0.725942	1.17746	0.252509	1.60856
3	IL-25	0.192909	0.0307034	0.147067	0.18037	0.197256	0.155408	1.07784	0.0717452	0.117104	0.14009	0.246056	0.253078	0.0258855	0.131866	0.0203195
3	IL-33	0.155823	0.125554	0.0973986	0.0367785	0.142215	0.06995	0.317862	0.0776866	0.025055	0.0629435	0.071672	0.278491	0.00977406	0.00136495	0.0292215
3	Eotaxin-1(CCL11)	0.68508	1.48269	1.77841	0.235102	0.780848	1.34257	0.377151	0.133547	-0.0134769	-0.172387	1.04829	0.478397	0.513406	0.62322	0.0945018
3	Eotaxin-3(CCL26)	0.183029	-0.0119463	0.144881	0.246901	0.242132	0.482321	1.22162	0.289229	0.255289	0.113868	0.36585	0.183932	0.30539	0.435979	0.198604
3	IP-10(CXCL10)	1.75223	0.827874	1.4138	0.434868	0.905931	0.848924	-0.569832	0.534232	0.552792	0.339542	1.86815	0.704071	0.725424	0.683402	0.545623
3	MIP1beta(CCL4)	1.93016	1.00744	3.12988	4.39239	3.34117	1.32603	1.6744	4.53898	4.83081	4.59631	3.8187	3.46098	4.44709	3.10175	4.39793
3	MCP1(CCL2)	1.25273	0.908613	1.52846	-1.35188	1.71259	1.1792	-0.567255	-0.595224	-2.18548	-1.7462	2.08898	1.0083	0.731406	0.946179	-0.685006
3	MCP4(CCL13)	0.302627	0.570666	0.589943	-0.0225254	0.112203	0.481117	-0.0922391	0.161121	-0.148849	-0.000932844	0.0461716	-0.0569092	0.0208369	0.125465	-0.0337971
3	MDC(CCL22)	1.08941	1.85625	2.30694	3.18516	2.32274	1.06846	1.32524	2.30673	2.67626	3.18146	2.5514	3.00452	1.49462	3.13446	3.02858
3	TARC(CCL17)	0.122871	0.00590551	0.0996125	0.663468	0.40393	0.381536	0.514121	0.413924	0.449666	0.526417	1.99941	0.590661	0.373338	0.660437	0.561125
4	IFN-alpha2	8.86187	4.05569	6.62263	1.70366	6.05524	8.77197	0.835831	0.926205	1.49044	0.926205	0.739013	0.926205	1.93031	0.634758	1.16604
4	IFN-beta	0	0	0	0	0	0	0	0	4.1097	0	0	0	0	0	0
4	IFN-gamma	1.47496	2.72563	3.23888	0.874358	1.03917	1.30167	1.16064	0.212947	8.93306	0.973839	5.9004	0.159988	2.8562	1.93829	0.697217
4	IFN-lambda1(IL-29)	0.801668	-0.0553336	0.470672	1.9735	0.871589	-0.0553336	-0.0553336	-0.0553336	-0.0553336	-0.0553336	-0.0553336	-0.0553336	-0.0553336	-0.0553336	-0.0553336
4	TNF	0.282718	2.5761	1.11174	4.23375	2.73125	0.258569	3.11737	4.94026	4.97455	4.44418	3.33406	3.64073	4.13417	3.81373	4.50523
4	IL-1beta	0.596751	3.24577	1.75478	3.52737	2.46818	-0.168266	2.88764	4.18138	4.37978	3.86974	2.29749	2.65254	3.42205	3.70858	3.62577
4	IL-2	2.10925	2.61834	2.13926	0.137884	0.473354	-0.528634	0.877122	1.51667	4.36231	0.91451	8.06324	0.442284	2.33236	2.34769	-0.816114
4	IL-4	-0.0816031	-0.0601983	0.277451	-0.478402	-0.170676	0.342499	0.0222528	0.74032	3.09572	0.775644	4.75185	-0.0391215	-0.39484	0.763672	0.155711
4	IL-5	0.37471	0.0417438	0.669797	0.885919	1.15523	1.42898	0.72725	1.92969	4.30631	1.42898	6.4142	1.34392	1.11401	1.91839	1.1952
4	IL-6	3.3875	5.02653	1.72612	5.65802	4.14847	0.77043	4.80584	6.55145	5.83149	6.0133	2.85627	5.51858	5.39732	6.6819	6.33568
4	IL-8(CXCL8)	-1.16302	2.05166	0.389545	1.24302	1.56785	0.141666	2.32292	2.33603	1.1579	1.63148	1.604	2.49082	2.02173	2.66767	1.93859
4	IL-10	0.628713	4.85512	2.73265	4.89022	3.62221	0.993528	4.32445	5.54848	5.34314	5.50366	2.66544	4.65797	6.44844	6.50104	5.36649
4	IL-12p70	-1.5255	-1.21469	1.56171	0.131577	0.745186	-0.313753	-0.265613	0.201625	3.35652	0.190185	0.508224	0.16703	-0.0465283	0.737363	0.713637
4	IL-13	-0.0641986	2.13607	-0.0641986	2.70269	1.82815	1.07632	1.34437	3.66506	4.87875	3.35402	8.39007	2.96171	3.85442	5.00012	3.04805
4	IL-15	1.08252	0.808681	1.27415	-1.19999	0.523802	0.938723	1.44336	-2.85316	0.806178	0.459416	1.4242	1.30163	1.30163	0.765499	-2.85316
4	IL-16	-0.547099	-0.213766	-0.104089	-0.490029	-0.30994	-0.433517	1.59888	-0.293994	-0.326281	-0.139528	-0.0729138	0.612624	-0.371056	-0.311128	-0.449039
4	IL-17	0.781175	2.41517	2.39802	-0.936828	1.76386	1.0861	2.33923	-0.936828	0.846095	-0.936828	6.25977	1.19533	3.62351	2.32108	-0.936828
4	IL-18	1.36143	4.4866	2.93633	0.918934	-0.26623	-0.837214	2.95414	1.67476	2.00224	1.31564	-0.383231	0.146691	0.65312	1.59795	1.2086
4	IL-25	-0.57187	-0.57187	1.07205	-0.377503	-0.46153	1.30071	1.83441	0.252754	-0.505696	0.873008	-0.57187	-0.57187	0.962109	-0.298632	-0.57187
4	IL-33	0.868327	0	0	0.581283	0.117348	0.0464545	1.21769	0.117348	0.082362	0	0.698942	1.03669	0.505483	0.907578	0
4	Eotaxin-1(CCL11)	-0.0843829	0.676549	0.589495	0.108923	0.455446	0.810998	-0.316567	0.226042	-0.346624	-0.268152	0.0881946	-0.117207	0.0812021	0.387508	-0.268152
4	Eotaxin-3(CCL26)	-1.05302	-1.12099	-0.279902	-0.0585683	0.18081	-0.400676	0.395217	-0.00635226	-0.715062	-0.515907	-0.279902	-0.739589	-0.347291	-0.3648	-0.871136
4	IP-10(CXCL10)	4.00821	2.68357	4.47923	1.73868	3.22041	3.65343	1.78272	2.54097	2.8424	1.98492	3.05416	2.80144	2.19831	2.13287	1.7274
4	MIP1beta(CCL4)	1.46391	2.54325	2.98319	4.2639	3.34978	1.82181	2.64365	4.73305	5.21084	4.50149	3.4296	3.75447	4.51883	4.17726	4.50477
4	MCP1(CCL2)	1.1964	2.02566	1.90179	-2.447	2.08202	1.74389	0.811833	-0.731832	-2.84084	-2.3394	2.00319	0.889668	1.07306	1.93832	-1.56054
4	MCP4(CCL13)	0.813316	2.43656	1.96524	0.035733	0.699872	1.65672	0.262867	0.14309	0.459247	-0.258322	0.468867	0.478371	0.310849	0.624781	-0.107641
4	MDC(CCL22)	-0.380271	1.96132	0.590498	1.2765	0.888259	-0.216396	1.99673	0.82882	0.587798	1.64215	0.611452	2.11787	0.293365	3.04209	1.68613
4	TARC(CCL17)	-0.578034	-0.655789	0.055066	-0.0254968	0.313263	-0.227371	0.055066	0.0929437	0.0289547	-0.128908	0.966431	0.47589	-0.299112	0.42468	-0.227371
5	IFN-alpha2	4.52886	1.98926	2.08327	-0.062021	2.5289	2.81062	-0.105301	-0.135019	0.395876	-0.205785	0.317187	-0.191825	0.159991	0.0628133	-0.055351
5	IFN-beta	0	0	0	-0.129095	0.31604	-0.0522392	2.69965	0.416446	5.95965	0.362819	0	0.124555	0.285214	0.13068	0.175998
5	IFN-gamma	0.47071	1.02215	1.35801	1.45969	0.747216	0.544863	0.989743	0.793513	5.44824	1.98968	5.83181	0.252219	0.977073	-0.146398	0.914649
5	IFN-lambda1(IL-29)	0	1.53427	0	0.795088	0.535771	0.593435	0.568005	0.698291	1.06947	0.781071	0.622884	0.544189	0.575966	0.514	0.573076
5	TNF	1.46927	1.33545	4.00747	4.04894	3.59538	1.22033	2.81225	4.91382	4.72672	4.48034	4.14077	3.8718	4.34536	3.25105	4.55688
5	IL-1beta	0.0138077	1.29639	3.27099	3.27502	2.67359	0.840863	1.65292	3.34349	3.85447	3.72207	3.99484	2.86124	2.99301	2.15826	3.24417
5	IL-2	0	0	3.10968	0.866027	1.6197	0.910384	1.11155	0.524154	3.35707	1.58119	7.34626	1.61154	1.55415	1.32297	0.506521
5	IL-4	0.640188	-0.5847	-1.43034	0.711087	0.583835	1.02248	2.02244	0.756654	1.89205	0.75327	4.38216	0.894815	0.885255	0.307319	0.456738
5	IL-5	0	0	0	0.380803	0.0995538	0.476754	1.07609	0.83573	1.25092	1.22003	5.52272	0.557381	0.843601	0.377978	0.636496
5	IL-6	6.67143	2.54047	5.63162	6.28786	5.53315	2.1276	3.81466	7.14524	6.23381	6.92806	5.27291	6.31006	5.50356	5.60118	7.28305
5	IL-8(CXCL8)	0.454341	0.944192	3.29143	1.99735	2.65158	0.666944	1.83513	3.29209	1.8102	2.52049	2.69271	3.26748	2.80071	2.80233	3.17797
5	IL-10	2.42946	1.25984	5.35389	5.50845	4.73914	2.37004	1.22924	5.19718	5.8807	5.82752	3.16177	3.95122	5.77831	3.62447	5.20141
5	IL-12p70	0	0	0	1.10125	0.805981	0.330163	0	0.537542	2.40655	0.744611	1.25341	0.0517137	0.476055	-0.0959304	0.433447
5	IL-13	0	0	0	0.981825	-0.0138436	-0.191507	0	0.45354	1.05787	1.87351	5.98297	0.539372	1.09401	0.954417	1.40449
5	IL-15	-2.12738	1.23521	0.677114	0.422125	0.11	-0.00239237	0.738982	-0.144263	0.0827555	-0.556182	-0.0582073	-1.04227	0.217136	0.194221	0.400173
5	IL-16	-0.585482	-0.342293	-0.141344	-0.240831	-0.235292	-0.367469	1.7896	-0.188165	-0.0580707	-0.199987	0.544017	0.494083	-0.327093	-0.233609	-0.202748
5	IL-17	-1.3573	3.38456	2.25968	1.27459	0.988312	0.283734	2.13986	0.580078	2.35318	1.39024	3.36556	1.22164	1.68333	1.28528	1.36662
5	IL-18	3.0157	6.23654	4.86155	1.44329	0.913571	0.430787	2.26313	1.29949	2.34034	2.06319	1.04175	0.779229	0.914755	0.595562	1.22413
5	IL-25	0	1.01669	0.516211	0.873209	0.541598	0.377836	1.82872	0.856454	0	0.60777	1.37468	0.608067	0.50379	0.79525	0.684794
5	IL-33	1.23914	1.43663	-0.419901	0.366623	0.406185	0.598526	0.908319	0.513808	0.63324	0.478051	0.527798	0.705195	0.517891	0.185744	0.279481
5	Eotaxin-1(CCL11)	1.67881	-0.462779	1.39201	-0.180967	0.305598	1.27558	0.612096	-0.343934	-0.462779	-0.398874	0.488312	0.0490131	0.352599	0.368825	-0.665026
5	Eotaxin-3(CCL26)	-0.640798	-0.583896	-0.10112	0.0936051	0.0465184	0.163627	1.05755	0.181587	0.442004	0.01453	0.0624863	-0.0241813	0.213337	0.129549	0.0069263
5	IP-10(CXCL10)	2.92657	2.06245	2.37766	2.20699	2.61431	2.17297	0.889684	2.30347	2.69265	2.10275	3.98582	2.35271	2.38082	2.5072	2.39563
5	MIP1beta(CCL4)	2.06258	0.732174	4.37562	4.5497	3.88837	1.84997	1.74402	4.72857	4.96222	4.69589	5.11089	3.71721	4.60776	3.35121	4.49397
5	MCP1(CCL2)	1.88766	1.3512	2.38031	-0.986491	2.442	1.75023	-0.22877	-0.142092	-2.07465	-1.38114	3.10394	1.67421	1.34224	1.5644	-0.246848
5	MCP4(CCL13)	0.427477	-0.17457	-0.0590673	0.071542	0.13936	0.240315	0.154376	0.285789	0.0937118	0.103175	0.0809931	0.0371635	0.191868	0.280035	0.067209
5	MDC(CCL22)	1.58107	1.29031	2.96567	2.78466	2.13477	1.00862	0.526705	1.80167	2.33313	2.90232	1.94563	2.53515	1.03266	2.76419	2.69409
5	TARC(CCL17)	0.438235	-1.02897	0	0.691323	0.509913	0.436117	0.965232	0.409847	0.787663	0.47021	0.365212	0.597415	0.484992	0.60299	0.466343
6	IFN-alpha2	3.42984	2.70815	3.73289	0.0985852	3.11102	0.213719	-0.757282	-1.31765	-0.364093	-0.130498	-0.647576	-1.31765	0.344915	-0.407345	-0.498307
6	IFN-beta	0	0	0	0	0	0	0	0	0.896079	0	0	0	0	0	0
6	IFN-gamma	3.96002	4.11411	5.90538	1.67748	4.49288	-0.694103	-1.26064	0.941237	5.98996	2.94642	6.73249	-0.779428	6.19096	0.417245	0.538229
6	IFN-lambda1(IL-29)	1.73054	0.787832	0.504971	0	0.504971	1.54791	1.33161	0	0.0164682	2.26498	1.06634	1.16157	1.44473	0	0
6	TNF	-0.429483	0.791568	1.42468	1.69841	1.52649	-0.334832	0.787052	2.43063	2.37423	1.7935	3.8071	1.22873	3.72169	1.63038	1.59968
6	IL-1beta	-0.467289	1.57591	2.05013	1.6209	2.09769	0.0930073	2.17541	3.729	1.48	1.46403	2.77066	1.73349	4.21778	1.9432	1.3277
6	IL-2	1.03847	1.91398	1.2332	-1.58907	-1.3137	-2.36383	-2.1928	0.329342	-0.555884	0.00847403	5.20442	-5.30436	1.65144	-0.280662	-1.79315
6	IL-4	-0.119742	0.552567	0.0605604	-0.199046	0.0605604	-0.419944	0.293217	0.00890508	1.07689	-0.419944	5.44073	0.441862	0.905117	-0.419944	-0.598814
6	IL-5	0.615023	1.1564	0.903763	1.05407	-0.595968	-0.595968	0.663837	0.733783	2.7171	3.63995	7.28412	0.68757	3.86274	0.663837	0.639661
6	IL-6	1.71818	0.716255	1.04238	2.23811	1.44837	0.279498	0.955984	2.81976	2.71522	2.67629	1.51063	2.05532	5.94183	1.9898	2.4159
6	IL-8(CXCL8)	-0.523338	0.400703	0.203569	0.753865	0.428608	0.327272	0.588292	1.36083	1.02963	1.00926	0.879738	0.893642	2.75158	0.906701	0.63512
6	IL-10	1.74166	2.06344	3.90966	1.79735	2.84923	0.915588	0.0709625	2.10803	2.73084	2.35007	2.99812	1.53404	5.78745	1.78387	1.65467
6	IL-12p70	-0.189443	-1.19758	1.40074	-0.0308229	0.741137	-0.314806	0.0724358	-0.238256	2.30148	0.651719	2.63102	0.777784	1.21916	0.0523811	0.205334
6	IL-13	0.189079	0.0775206	0.203341	0.528291	-0.227521	-1.87004	-0.588572	1.37504	0.83823	2.22731	6.10418	-1.83683	4.26066	1.24247	-0.565428
6	IL-15	-0.355699	0.205565	0.0516838	-0.072375	0.154894	-0.504235	0.368228	0.684031	-0.683274	-0.324163	0.106223	0.163218	0.510761	-1.34192	-0.19203
6	IL-16	-0.715867	0.639564	0.534564	-0.412052	-0.280116	-0.631159	2.39191	-0.0566907	-0.00525757	0.545066	0.128564	0.958045	0.74394	-0.267666	-0.34547
6	IL-17	0.579508	1.78165	1.47272	0.978967	1.07194	1.21156	-0.0571018	2.41252	1.14768	1.56399	6.12994	0.808306	4.62589	0.630884	1.35103
6	IL-18	1.84207	4.89795	3.3849	0.583179	0.30315	0.0093775	1.1659	0.473824	0.887549	0.983563	0.184757	0.696014	2.75294	0.983563	0.192972
6	IL-25	2.8665	1.07943	0.142464	2.51619	1.87183	0	3.75271	2.05902	0	0	0.674424	0	2.91893	0	1.14091
6	IL-33	-0.518987	-0.0197899	-1.41675	-1.16575	-0.840419	0	-0.356955	-0.039869	-1.03457	-0.235143	-0.435585	-0.877117	0.0948888	-1.47296	-1.81488
6	Eotaxin-1(CCL11)	0.0438898	-0.483432	-0.334318	0.19733	0.0438898	0.682125	0.525409	0.184783	0.315699	-0.603416	-0.578381	0.332433	1.40097	-0.266534	-0.0375591
6	Eotaxin-3(CCL26)	0.210645	-0.159983	-0.210712	-0.0882616	0.101203	0.000244925	1.35064	0.210645	0.469672	-0.11162	0.175436	0.210645	0.469672	0.175436	-0.02118
6	IP-10(CXCL10)	1.04585	1.39229	1.78102	0.988921	1.17689	0.323488	0.635035	1.20139	1.42407	0.763854	2.16086	0.381664	3.23512	1.73418	0.367394
6	MIP1beta(CCL4)	0.571749	0.565432	1.71123	1.8832	1.21066	0.116055	0.422361	2.04785	3.01918	2.05888	2.48469	1.32953	4.70737	1.51302	1.58508
6	MCP1(CCL2)	0.800243	0.824095	0.614748	-0.742223	1.04398	0.96981	-0.255362	0.243749	-0.71316	-1.10712	1.93666	0.210622	3.77962	0.219781	-0.653025
6	MCP4(CCL13)	0.18959	0.319572	0.272046	0.221515	0.00749296	0.0210113	0.355658	-0.0788003	0.0602474	0.0729095	0.211016	-0.0637547	0.346787	0.319572	0.0210113
6	MDC(CCL22)	0.123084	1.25798	0.911645	1.39748	0.0383847	1.13715	0.611856	1.01309	0.523117	0.84554	1.68562	0.723511	3.06212	0.838895	0.752687
6	TARC(CCL17)	0.0643578	0.136018	-0.520053	-0.127921	-0.207462	0.0643578	0.35987	0.180912	0.112737	0.244448	2.00093	-0.127921	1.3575	0.223745	0.0391942
7	IFN-alpha2	7.843	3.67396	6.86975	3.26958	6.12681	7.77692	0.0176512	1.4159	2.45143	2.05103	1.47865	1.15489	1.09496	1.38344	1.32193
7	IFN-beta	0	0	0	0	-0.0171054	-0.0815939	0	0.0419118	0	0	0	0.0983612	0.0604965	0.0872075	-0.00295347
7	IFN-gamma	2.43756	0.0443571	1.31145	0.885103	0.314694	0.504637	0.228041	0.313823	2.6323	0.652636	4.4945	0.211795	0.807965	-0.242155	0.229177
7	IFN-lambda1(IL-29)	0.213559	-0.0707977	0.0875546	-0.00725468	0.0269097	0.113702	0.176513	0.092506	0.028876	-0.0228411	0.0947207	0.24163	-0.0380607	-0.0276991	-0.0615534
7	TNF	2.21236	2.76903	4.97072	6.7146	5.61187	2.47251	5.24268	7.38569	7.42676	7.1204	6.48055	6.11898	6.68291	5.37	7.0513
7	IL-1beta	1.99065	2.53394	4.57165	5.40285	4.40691	2.11797	5.42497	5.6592	6.26551	5.86371	4.1014	5.01315	4.96502	4.91638	6.36581
7	IL-2	3.8889	1.67229	1.48014	0.827082	1.08821	0.34119	0.576716	-0.0850835	0.284641	0.692472	7.91833	1.2422	1.74695	1.62752	0.318102
7	IL-4	-0.779065	0.418075	-0.915386	0.331994	-0.148251	0.280025	1.09157	0.229779	-0.434816	0.208397	5.33388	0.267844	0.51387	-0.199314	0.0246759
7	IL-5	0	0	0	1.28659	0.322087	0.319095	0.527664	0.618028	0.801032	0.581676	7.99702	0.711813	0.908213	0.517404	0.733723
7	IL-6	9.35443	3.7032	5.73334	9.72892	8.15702	3.81216	7.00583	10.4261	10.1613	10.3192	8.5435	9.4839	8.27948	8.48667	10.5589
7	IL-8(CXCL8)	-0.00689852	0.900672	1.35425	2.38294	2.55685	0.0409656	1.82542	3.33178	2.6725	2.72317	3.46701	3.26067	2.99316	2.84367	3.25497
7	IL-10	1.97736	0.91313	3.46422	5.25987	4.20855	1.71836	1.24021	5.0948	5.75468	5.24408	4.27496	3.91986	5.90865	3.4023	5.054
7	IL-12p70	-0.624868	-0.624868	-0.624868	1.10615	0.520576	-0.220974	0.712238	0.00797137	0.564365	-0.517354	1.0578	-0.586171	0.0910907	-0.384816	-0.505261
7	IL-13	0.716178	0	0	3.45759	1.23064	0.236302	1.25675	2.53821	3.81084	3.36349	8.44342	2.36741	2.94609	2.51811	3.33947
7	IL-15	0.715	0.30232	0.479866	0.0844458	0.206499	0.137161	0.276316	-0.0513712	0.0756314	0.0253682	0.335778	0.230566	0.0851875	0.196534	0.17021
7	IL-16	-0.513131	-0.0957575	0.0187692	-0.338814	-0.245178	-0.45749	1.88836	-0.252878	-0.152174	-0.195249	0.223275	0.405536	-0.339886	-0.28319	-0.257007
7	IL-17	0.251536	0.283113	0.446813	-0.267743	0.18212	-0.13011	0.137117	-0.0596331	0.769146	0.095416	4.50996	0.29011	1.76077	-0.0981373	0.114686
7	IL-18	1.99558	5.00221	3.56137	2.0314	0.942062	-0.106139	3.31925	1.61386	2.80514	2.42301	0.340062	0.725942	1.17746	0.252509	1.60856
7	IL-25	0.192909	0.0307034	0.147067	0.18037	0.197256	0.155408	1.07784	0.0717452	0.117104	0.14009	0.246056	0.253078	0.0258855	0.131866	0.0203195
7	IL-33	0.155823	0.125554	0.0973986	0.0367785	0.142215	0.06995	0.317862	0.0776866	0.025055	0.0629435	0.071672	0.278491	0.00977406	0.00136495	0.0292215
7	Eotaxin-1(CCL11)	-0.216076	-2.95912	-0.330455	-0.216076	-0.28873	0.695889	0.516981	-0.447172	-0.357705	-0.252803	0.499169	-0.309225	0.0537065	0.0638538	-0.206658
7	Eotaxin-3(CCL26)	-0.815694	-0.475988	-0.0751388	0.11948	0.196909	0.24404	1.00775	0.240722	0.211802	0.447199	0.240809	0.0263619	0.22207	0.185454	0.0998678
7	IP-10(CXCL10)	2.62562	1.19269	2.89598	0.0687584	1.29377	1.07015	-2.35561	0.430204	1.80746	0.309822	2.52834	0.917474	0.865323	0.841354	0.416834
7	MIP1beta(CCL4)	1.81204	0.600148	3.52373	4.34947	3.41991	1.32384	0.831644	4.48068	4.68933	4.54836	4.11877	3.34959	4.31742	3.00347	4.2772
7	MCP1(CCL2)	1.73508	1.04328	2.03569	-1.04197	2.11362	1.53695	-1.63539	-0.745713	-2.90848	-2.18366	3.08018	1.38927	0.932897	1.23397	-0.788684
7	MCP4(CCL13)	0.194737	0.13527	0.545804	0.13527	0.192542	0.490088	0.124886	0.249438	-0.0780524	0.081836	0.341367	0.0331788	0.117315	0.24689	0.0405206
7	MDC(CCL22)	1.22047	1.14197	1.66181	2.59984	2.1272	0.645842	0.23945	2.11663	2.97195	3.14087	2.98394	2.85988	1.25354	3.07699	2.96725
7	TARC(CCL17)	-0.156147	0.119199	0.32982	0.434042	0.291577	0.328656	0.56227	0.265176	0.36237	0.372964	0.666944	0.439449	0.194767	0.406331	0.202645
8	IFN-alpha2	8.10952	4.57473	7.46411	-0.330751	5.06787	9.15723	-3.22157	-0.69633	1.14657	-0.966732	-0.101484	-0.483462	-0.925211	-0.933862	-0.567662
8	IFN-beta	0	0	0	0	-0.0175838	-0.0816595	0	0.0418254	0	0.00167544	0	0.097789	0.0605241	0.0874621	-0.00272063
8	IFN-gamma	6.57979	3.41349	5.08339	7.90625	3.74054	2.67009	2.50181	4.04452	9.48346	6.04086	8.03641	1.94015	4.94935	1.75516	4.44804
8	IFN-lambda1(IL-29)	0.213559	-0.0707977	0.0875546	-0.00725468	0.0269097	0.113702	0.176513	0.092506	0.028876	-0.0228411	0.0947207	0.24163	-0.0380607	-0.0276991	-0.0615534
8	TNF	-2.06908	-1.76229	-0.364215	3.46332	1.59719	-1.34718	0.99889	3.60453	4.14641	3.64889	2.58173	1.75757	3.53704	1.17997	2.87086
8	IL-1beta	-3.90282	-2.63448	-0.44224	2.72413	0.67198	-1.73067	0.195724	2.04222	3.32022	3.02463	1.4718	1.01327	1.20473	-0.00372763	0.854611
8	IL-2	3.45276	0.71877	0.556157	0.742542	1.17277	0.296361	-0.294775	0.10607	1.71775	0.82514	8.44282	1.40916	1.77465	1.57762	0.121383
8	IL-4	1.25233	0.379003	1.09761	1.25233	0.70922	1.039	1.49144	1.17064	2.26564	1.15053	6.13095	1.16117	1.17989	0.858006	0.947992
8	IL-5	1.08394	0	0.866863	2.62937	0.977471	1.1329	1.54276	1.82524	2.77702	2.93403	9.92106	1.62306	2.40152	1.34155	2.13682
8	IL-6	0.320734	-3.96379	-0.829497	4.44456	2.39786	-2.27461	2.5696	4.56367	5.0038	4.75234	1.42817	3.32087	3.67255	2.76538	3.85422
8	IL-8(CXCL8)	-3.18296	-2.34313	-1.6936	0.9757	0.532977	-2.23786	0.483705	1.00497	0.970381	0.80329	0.919698	1.05253	0.990473	0.72853	-0.439821
8	IL-10	0.065553	-0.958529	1.75849	4.87152	2.97022	0.0458367	0.669945	4.33662	5.25987	4.86721	0.903357	2.84285	4.8899	2.38309	4.63368
8	IL-12p70	0.376929	-1.13638	0.136872	2.93777	1.45075	0.629518	0.470583	1.13146	3.68343	1.60533	-0.388975	0.229862	0.892188	-0.261336	1.38345
8	IL-13	-0.0479896	-1.16607	-0.123701	3.2678	1.16909	-0.0926101	1.85681	2.38328	3.04248	3.62469	8.25903	2.37959	2.8018	2.27856	3.21326
8	IL-15	0.715	0.30232	0.479866	0.0844458	0.206499	0.137161	0.276316	-0.0513712	0.0756314	0.0253682	0.335778	0.230566	0.0851875	0.196534	0.17021
8	IL-16	-0.513131	-0.0957575	0.0187692	-0.338814	-0.245178	-0.45749	1.88836	-0.252878	-0.152174	-0.195249	0.223275	0.405536	-0.339886	-0.28319	-0.257007
8	IL-17	0.251536	0.283113	0.446813	-0.267743	0.18212	-0.13011	0.137117	-0.0596331	0.769146	0.095416	4.50996	0.29011	1.76077	-0.0981373	0.114686
8	IL-18	1.99558	5.00221	3.56137	2.0314	0.942062	-0.106139	3.31925	1.61386	2.80514	2.42301	0.340062	0.725942	1.17746	0.252509	1.60856
8	IL-25	0.192909	0.0307034	0.147067	0.18037	0.197256	0.155408	1.07784	0.0717452	0.117104	0.14009	0.246056	0.253078	0.0258855	0.131866	0.0203195
8	IL-33	0.155823	0.125554	0.0973986	0.0367785	0.142215	0.06995	0.317862	0.0776866	0.025055	0.0629435	0.071672	0.278491	0.00977406	0.00136495	0.0292215
8	Eotaxin-1(CCL11)	0.373443	1.43259	1.54301	0.209204	0.443913	1.0764	0.392242	0.112945	0.252793	-0.286902	0.128156	0.333351	0.295067	0.197272	-0.197593
8	Eotaxin-3(CCL26)	-0.263286	-0.282238	-0.106928	0.22079	0.158443	0.387486	1.04675	0.184902	-0.173481	0.0815442	0.421521	0.022171	0.150671	0.357951	0.167739
8	IP-10(CXCL10)	4.29644	3.93994	4.97942	0.612	1.304	2.99051	-1.05385	0.746857	0.812171	0.740048	2.18148	1.04473	1.11446	0.616188	0.585728
8	MIP1beta(CCL4)	1.21737	-0.51836	2.56191	4.66635	3.12945	0.715056	1.42315	4.5942	5.09642	4.82107	3.41703	3.30917	4.4035	2.92328	4.46728
8	MCP1(CCL2)	0.192221	-0.569321	0.183579	-1.36374	0.460079	0.127292	-1.42343	-1.16241	-2.17568	-2.03847	0.296279	-0.146141	-0.23371	-0.156538	-1.08468
8	MCP4(CCL13)	1.27658	2.85586	3.00573	-0.0316761	1.04577	1.98227	0.134484	0.0685555	-0.38718	-0.155696	1.67762	0.250562	-0.0507213	0.229763	0.0343213
8	MDC(CCL22)	-2.57247	-1.90668	-1.8394	0.0836203	-0.709615	-1.67946	-1.24257	-0.402348	0.0210255	-0.316274	0.0393854	0.20954	-0.878808	0.190134	-0.0604324
8	TARC(CCL17)	-0.190329	-0.0563165	-0.359338	0.302039	0.0953957	0.126489	0.0603316	0.128893	0.0231002	0.253833	2.25375	0.245723	0.0735745	0.33176	0.321639
9	IFN-alpha2	6.55709	4.27115	5.03968	-0.0978788	4.22084	6.4279	0.259775	0.217967	0.408793	0.510811	0.804683	0.286554	0.526987	0.209918	0.471327
9	IFN-beta	6.08415	0	0	0	0.454829	0.286447	0	-0.109084	6.01895	0	0	-0.0635588	0.582053	0.078571	0.279972
9	IFN-gamma	2.83208	3.79597	3.63425	1.04685	1.47157	0.847576	0.128021	0.646561	4.61223	1.75596	7.6947	0.26452	1.77069	0.271077	0.764842
9	IFN-lambda1(IL-29)	1.21127	1.72577	0	0.250278	0.495053	0.746705	1.68058	0.784654	1.1773	0.387214	0.774379	0.826581	0.76707	0.35425	0.624098
9	TNF	0.0262983	1.92969	2.32921	4.71462	3.54269	0.730031	2.17094	5.28117	4.62619	4.68005	5.48476	3.58386	4.8953	2.81627	4.34333
9	IL-1beta	-0.886937	2.08762	1.83351	3.7971	2.25287	0.588897	1.61072	3.57026	2.864	3.43909	3.56072	2.53042	3.09314	2.1047	2.9517
9	IL-2	2.18792	2.31034	1.80496	-0.660286	0.401282	-0.414056	-2.47694	-0.62409	-1.83705	0.440117	8.98374	0.565546	1.31559	0.669635	-0.100295
9	IL-4	0.368895	0.41788	0.700108	0.0635081	-0.266214	0.130113	-0.172741	0.481146	1.09153	0.124249	9.27716	0.368584	0.698978	0.163545	0.201427
9	IL-5	-0.962571	0.389411	-0.637016	0.264619	0.239686	0.614562	0.349102	0.439402	0.349102	2.87988	11.9829	1.26379	2.09018	1.17405	1.68777
9	IL-6	5.3075	3.00357	3.415	7.7712	5.9348	1.77089	4.65773	8.04625	7.59545	7.90707	7.21148	6.92779	6.55888	6.03143	8.00392
9	IL-8(CXCL8)	0.303407	1.64923	1.70858	3.56308	3.07181	0.545092	2.52209	3.86798	2.85567	3.43457	3.7931	3.76024	3.38746	3.28831	3.71301
9	IL-10	2.60342	2.32987	3.8162	6.39696	4.87874	2.31324	2.2678	5.81497	5.6286	5.87296	6.2181	4.6439	6.82806	3.8018	5.61101
9	IL-12p70	-0.444211	-0.412096	1.22955	1.41999	1.68262	0.615921	1.29181	1.31827	3.73049	2.4506	2.956	0.658266	0.853112	0.397233	1.6966
9	IL-13	0	2.29719	0	5.09742	2.59661	0.456453	2.76425	3.83238	4.00127	6.17803	12.5306	4.16459	5.38795	4.77654	4.82096
9	IL-15	-0.512059	-0.382126	-0.925459	-0.264713	-1.53356	-2.12891	-1.16194	-0.504075	-1.9728	-4.38407	-0.948609	-1.32412	-1.21067	-1.09417	-0.0473857
9	IL-16	-0.854921	-0.73036	-0.25483	-0.432762	-0.418782	-0.571664	1.44921	-0.304819	-0.504556	-0.414394	0.325239	0.201973	-0.576368	-0.428449	-0.362758
9	IL-17	-1.18492	0.945825	-0.691522	-0.466299	-0.481347	-0.987526	-1.11667	-0.15685	-0.451918	-1.09371	5.75028	-0.453668	1.38352	-0.266515	0.331657
9	IL-18	1.53258	4.76433	3.0522	0.932869	0.658646	-0.260285	2.56734	0.992508	1.84373	1.37061	0.925303	0.415324	0.613492	0.207594	0.881924
9	IL-25	-2.26699	-2.26699	-0.191304	-0.303878	-0.580875	-1.5331	-2.26699	-0.8536	-1.27116	-1.60599	-2.26699	-1.00223	-2.19894	-1.26717	-1.68716
9	IL-33	-0.569293	0.288123	1.04906	0.164578	0.483826	0.00611783	-0.0903135	0.0622976	0	0.164578	0.526229	0.261626	-0.16782	0.270718	0.198661
9	Eotaxin-1(CCL11)	2.54392	4.28674	3.81556	1.76204	2.36853	2.93075	1.70259	1.26731	1.32952	0.0426662	2.9786	2.21877	2.03685	2.21214	1.47701
9	Eotaxin-3(CCL26)	0.450039	-0.365584	0.413927	0.584249	0.363694	0.430004	0.94874	0.416122	0.568295	0.192436	1.09049	0.285251	0.502396	0.631201	0.334421
9	IP-10(CXCL10)	5.23692	5.43321	5.4094	3.09808	2.96972	4.61234	1.51283	2.68108	1.68591	2.16542	4.78676	2.55601	2.68383	2.48162	2.67173
9	MIP1beta(CCL4)	2.54007	2.23478	3.70657	5.9692	4.58932	2.11008	2.01035	5.80855	5.76921	5.83458	6.45729	4.54278	5.60564	4.00934	5.59515
9	MCP1(CCL2)	4.10704	3.82815	4.2982	2.30623	4.44444	3.38804	0.910563	2.16653	0.0763575	0.634879	5.17408	4.0345	3.52669	3.76952	2.23149
9	MCP4(CCL13)	2.30051	3.85378	3.49049	0.0910699	1.41214	2.49392	0.0910699	0.11112	-0.119193	0	1.77921	0.515783	0.135764	0.429103	0.182473
9	MDC(CCL22)	2.25084	2.50431	2.65581	4.30117	3.06449	2.14512	2.46341	3.44028	3.24762	4.42529	5.61235	4.19611	2.37026	4.2694	4.11614
9	TARC(CCL17)	0.593473	0.195761	0.222672	0.556494	0.235336	0.244261	0.392723	0.377526	0.248856	0.286862	5.58865	0.597158	0.277539	0.902007	0.858272
10	IFN-alpha2	9.57404	6.10877	6.46621	0.780201	4.86277	7.57237	-1.50142	0.63404	1.46865	0.314522	1.2747	1.2747	0.780201	1.12855	1.36303
10	IFN-beta	1.10098	0	0	0	0	0	0	0.0378698	3.61633	0	0	0	0	0	0.14123
10	IFN-gamma	3.17014	2.39854	3.74493	3.32416	0.777976	1.4553	1.04813	1.51586	6.8015	1.53054	5.13524	1.79801	4.50584	0.372078	1.80943
10	IFN-lambda1(IL-29)	0	0	0	0	0	1.28756	0.714649	0.246792	0	0	0.968879	0	0.230276	0	0.258178
10	TNF	2.23653	0.504684	6.26834	7.12275	4.05602	0.990297	4.63733	7.69942	7.54994	7.17294	5.22497	4.82276	7.93716	3.99095	7.16601
10	IL-1beta	-0.349574	-0.327455	3.58836	5.04587	1.08583	-0.675433	2.37551	4.29894	5.56927	5.51973	1.27807	2.83316	3.73084	1.56397	3.74982
10	IL-2	3.09141	1.30962	2.52808	1.63417	2.21621	0.808014	0.628111	1.05977	3.40981	2.11046	8.85916	3.1614	3.36171	1.52899	0.980471
10	IL-4	-0.838316	-0.433042	-0.0726467	0.462332	-0.150455	0.238449	0.29785	0.446354	1.18939	0.600224	4.67129	1.08037	0.250534	-0.471794	0.239821
10	IL-5	0.301584	-0.689937	1.54197	1.52994	1.21751	1.1385	1.01924	1.43682	2.19043	1.68913	7.63638	2.26848	1.67838	1.21751	1.19175
10	IL-6	5.88974	1.73615	8.84234	9.33177	5.92145	1.36496	7.64096	9.58126	8.96885	9.35945	4.55099	7.50169	8.59166	6.42156	9.33846
10	IL-8(CXCL8)	0.241853	0.576485	3.92995	3.86372	3.16594	0.125159	4.01992	4.34693	3.73429	3.95603	3.27817	4.08265	4.14389	3.39496	4.16791
10	IL-10	2.42379	1.83382	6.60807	6.40933	4.144	0.758774	4.06059	5.50658	6.0093	6.29336	3.0643	3.89027	7.26898	3.21366	5.69118
10	IL-12p70	-0.61835	-0.363488	1.61971	2.75213	0.652065	-0.0863632	0.171066	1.25131	2.62412	0.933915	0.158603	0.96289	2.5158	0.243666	1.31687
10	IL-13	0.534792	-0.733177	2.08335	2.846	1.3709	-0.733177	1.09149	1.96897	3.26603	3.08127	7.86614	2.0217	2.96271	1.19183	2.76742
10	IL-15	0.433185	-0.386616	-0.231314	-1.52084	0.149544	-0.470251	-0.411091	-1.04883	-0.21636	-0.208942	-0.0847396	-0.0645746	-0.664387	-0.30946	-0.696313
10	IL-16	-0.599157	-0.0277264	0.690168	-0.275487	-0.234967	0.0297112	2.18476	-0.315861	-0.0660119	-0.113082	0.0220372	0.472407	-0.216665	-0.242765	-0.208361
10	IL-17	-0.0871552	-0.00491346	-0.021318	-0.16877	0.116074	-0.0360755	-0.600941	-0.109823	0.680361	0.357877	2.85463	0.0792473	0.287477	-0.158538	-0.0290714
10	IL-18	3.53766	6.55825	5.21199	4.51437	1.67593	0.860738	4.12817	3.3163	5.1198	4.84697	1.39764	2.05077	2.89195	1.74325	3.52842
10	IL-25	0.611415	0	0	1.44888	0.515619	2.55003	2.89126	0.0947588	1.08422	0	0	2.58779	2.2656	0	0.559592
10	IL-33	0.843169	-0.735782	-0.735782	0.58811	0.215044	0.0180146	0.491408	0.506515	0.678474	-0.539961	0.936934	0.38741	0.634032	0.862439	0.163415
10	Eotaxin-1(CCL11)	-1.03584	0.951621	0.663287	0.0961732	0.587545	-0.0262795	0.0468678	-0.0470615	-2.09879	-0.152598	0.605515	0.105758	-0.398892	0.0864929	-0.812346
10	Eotaxin-3(CCL26)	-0.94042	-1.0269	-0.501711	-0.346665	-0.529846	-0.371019	0.681068	-0.270477	-0.447538	-0.0903533	-0.371019	0.623369	-0.899626	-0.109552	-0.144983
10	IP-10(CXCL10)	3.79986	4.12831	3.28688	1.86529	2.67623	3.28364	1.58057	1.92169	1.63892	1.87607	2.56797	2.10033	1.87965	1.61682	1.82714
10	MIP1beta(CCL4)	3.5854	1.75593	6.36165	6.66641	4.67696	1.55528	3.82791	7.04056	6.90624	6.7347	4.68029	4.91988	6.88667	4.18947	6.71837
10	MCP1(CCL2)	2.6869	2.46046	3.55081	0.001183	3.24961	1.80743	2.74175	1.09985	-1.45676	-0.498872	3.51225	3.04554	2.24975	2.62685	0.824631
10	MCP4(CCL13)	1.4636	3.17427	1.45123	-0.0565797	0.734562	0.513749	0.146923	0.0946631	0.300399	0.326169	1.03237	0.708763	-0.142822	0.282745	-0.08054
10	MDC(CCL22)	1.26665	1.5353	3.18452	4.11029	2.80856	1.29652	2.80254	2.75942	3.46455	3.76924	2.82778	3.29114	1.90042	3.52243	3.54971
10	TARC(CCL17)	0.354615	-0.177779	0.408333	0.822792	0.567859	0.538063	0.638423	0.694	0.651916	0.538063	1.91088	1.43718	0.665218	0.596729	0.697347
11	IFN-alpha2	8.46185	-0.297767	9.41897	3.32375	6.82876	10.3625	1.53083	1.91547	2.19222	3.43503	2.63766	1.38169	1.26348	1.79899	2.06941
11	IFN-beta	-1.80655	-1.80655	-1.80655	-1.80655	-1.80655	-1.80655	-1.80655	-1.65213	-0.128068	-1.80655	-1.80655	-1.80655	-1.80166	-1.69783	-1.28861
11	IFN-gamma	1.84609	-0.600142	1.26525	0.0532381	0.601174	0.305181	1.71479	0.402393	3.10196	1.59759	5.63415	0.635438	0.868348	-0.0877133	0.360907
11	IFN-lambda1(IL-29)	1.03759	0.648581	-0.421203	0.961219	1.14387	0.961219	0.836889	0.751663	1.17733	0.363174	0.542283	0.746361	0.359605	0.233087	0.648207
11	TNF	0.62332	-0.093422	1.28798	4.84317	4.04256	0.57878	4.18026	5.62929	5.7039	5.45637	4.00325	4.44903	5.11742	3.74149	5.1917
11	IL-1beta	1.29598	0.218804	1.30583	4.53737	4.36312	0.844784	5.25044	5.17628	5.96758	5.84472	3.9724	4.75758	4.0292	4.26983	5.67394
11	IL-2	1.85828	1.77487	2.10569	-0.537143	1.55627	0.927885	2.35245	0.00504112	1.85828	1.33814	6.86038	1.05709	0.984397	1.28082	0.926396
11	IL-4	0.340238	0.275081	0.224178	0.462217	0.241348	0.0787858	-0.171666	0.092428	0.962127	0.0399901	4.29753	0.417692	0.24022	-0.0534565	8.36e-05
11	IL-5	0.428778	-0.695863	0.140707	-0.628996	0.252792	0.331078	0.704383	0.377624	0.111145	2.04716	7.38961	0.197929	1.28463	0.194899	0.599063
11	IL-6	4.64393	0.877674	2.22817	6.23008	5.34747	0.351142	8.0119	7.21067	7.21719	7.6423	3.61863	6.17093	6.01561	5.65693	7.01625
11	IL-8(CXCL8)	-0.352322	0.232938	0.480038	2.5782	2.30495	-0.59829	4.5606	3.12175	3.06829	3.23456	2.41979	3.09708	3.10808	2.92856	3.057
11	IL-10	1.41038	-0.00665762	1.99321	4.33327	4.10523	0.806436	6.32532	4.9055	4.95246	5.28841	2.27325	3.68976	5.9695	3.13828	4.96385
11	IL-12p70	-1.17432	-1.17432	0.0701163	-0.054914	2.30654	-0.112025	-0.79579	-0.20223	0.606146	-0.276483	1.39928	9.59e-06	0.370153	-0.267143	-0.206151
11	IL-13	-0.43043	-1.06809	0.34057	1.32485	-0.0635356	-1.06448	2.73288	0.601518	1.45737	3.06482	7.10658	1.69956	1.74646	1.41292	1.87845
11	IL-15	-0.301356	0.85274	-0.0946057	0.338583	0.395062	-1.07126	-0.522529	-0.0386938	-0.482815	0.155096	0.62467	0.0808895	0.397069	0.219573	0.0748541
11	IL-16	-0.785964	-0.408012	-0.18009	-0.25996	-0.454481	-0.452331	0.991079	-0.254321	-0.37189	-0.503363	0.109354	0.368889	-0.546508	-0.426796	-0.305996
11	IL-17	-0.910278	0.677337	-2.8499	-1.03958	-0.6149	-2.8499	1.39242	-0.907741	-2.8499	-2.8499	1.90665	0.0581649	-0.276536	-1.13975	0.703717
11	IL-18	1.92257	4.80878	3.40916	0.845539	0.789611	-1.21253	3.71568	0.905174	1.96621	1.57159	-0.16623	-0.0443276	0.0556718	-0.352225	0.667537
11	IL-25	0	0	0.703828	0	0	0.470675	2.10782	-0.0456937	0	0.0984839	0	0	0.15894	0.10392	-0.0138856
11	IL-33	-1.06737	0.103637	-0.874278	0.081755	-0.159252	-0.666415	-0.298194	-0.353745	-0.705493	-0.628442	-1.17544	-0.269231	-0.596389	-0.919557	-0.387559
11	Eotaxin-1(CCL11)	0.578516	-0.845728	0.821573	0.369764	1.02286	1.21445	1.58724	0.19284	0.132278	0.532639	0.959514	0.532639	0.927825	0.885776	0.427775
11	Eotaxin-3(CCL26)	-0.404773	-0.724695	-0.653005	-0.13399	-0.13399	-0.249057	0.136808	-0.0393341	-0.491559	-0.0702095	-0.553378	-0.688274	-0.288422	-0.0925422	-0.196147
11	IP-10(CXCL10)	3.46784	1.15126	4.44449	0.77584	2.89498	3.40422	2.7646	1.15357	1.33973	1.05707	3.15303	1.40117	1.8386	1.62898	1.04086
11	MIP1beta(CCL4)	0.981073	-0.250359	1.85158	3.28358	2.79571	0.688537	3.15885	3.56656	3.80116	3.87	2.78241	2.75339	3.88481	2.43894	3.71248
11	MCP1(CCL2)	2.07128	0.20176	2.27218	-1.54224	3.47386	1.5236	4.58727	0.171498	-2.70729	-1.36163	3.65623	1.08312	1.63444	1.34743	-0.783877
11	MCP4(CCL13)	0.324489	-0.399567	0.96144	0.27998	0.96144	0.711498	1.02697	0.268403	0.532896	0.345848	0.0720494	0.386923	0.597217	0.592548	0.1722
11	MDC(CCL22)	0.253245	0.33771	0.859368	2.55557	2.0351	0.00641436	4.80381	1.46787	2.2454	2.78235	1.6724	2.11589	1.05484	2.41207	2.3332
11	TARC(CCL17)	1.2678	-0.623384	0.847773	1.70216	1.94788	1.296	3.8828	1.6738	1.45037	1.97652	2.72018	2.04476	1.80679	2.12968	1.73526
12	IFN-alpha2	6.38428	0.0563635	3.74787	0.110378	1.34006	1.8019	0.162314	-0.149419	0.307042	0.734361	-0.120088	0.260507	-0.120088	0.556744	8.39e-05
12	IFN-beta	0	0	0	0	0	0	0	0.0539957	2.98998	0	0	0	0	0	0
12	IFN-gamma	0.793537	0.238351	1.11943	-0.0438234	-0.56771	-0.539746	-0.459416	-0.406036	6.14526	1.3352	3.08535	-0.596313	-0.8522	-0.625582	-0.925258
12	IFN-lambda1(IL-29)	1.6384	1.55413	-0.472028	1.29603	1.5247	-1.55019	1.58287	0.462812	-0.0827222	-0.0827222	1.10173	1.71722	1.05887	-1.55019	-0.508409
12	TNF	1.38373	0.684325	1.83876	3.76519	2.53823	0.266334	2.67334	4.19421	4.80227	4.48536	2.9566	3.54184	2.84357	2.95393	3.34657
12	IL-1beta	0.747459	0.562938	-0.494171	1.981	1.33896	-0.653917	2.35394	2.27619	2.87406	3.21193	2.1772	1.40584	0.713095	2.18379	1.43247
12	IL-2	0.863608	0.233463	1.36146	-0.050311	1.65247	0.723839	-1.36771	-1.25441	2.77183	0.3978	3.56814	0.764237	-0.357509	1.00269	-0.416836
12	IL-4	-0.926262	0.443888	0.212374	0.212374	0.0137998	-0.391581	-0.320426	0.292776	0.922878	0.572366	3.33152	-0.127629	-0.127629	0.257635	0.322714
12	IL-5	0.73007	0	0.665538	1.59633	0	1.68624	0.448732	0.889433	2.4085	1.96901	6.67745	0.73007	0	0	0
12	IL-6	4.60247	0.725862	2.25352	5.62316	3.71067	-0.273388	4.012	5.8882	6.38312	6.69573	2.84624	4.77259	2.26189	3.84115	4.76741
12	IL-8(CXCL8)	0.116829	0.242773	1.17577	2.27529	2.07232	-0.192649	2.44243	2.59596	2.51273	2.85158	2.39285	2.84648	1.44442	2.1731	2.22401
12	IL-10	2.08804	0.416998	2.54772	3.39927	2.53091	0.278497	1.06276	2.03958	3.6568	4.08566	0.935652	1.65393	1.67774	1.55946	1.76706
12	IL-12p70	-1.08593	-1.25314	-1.04719	-0.543425	0.680266	-0.803342	-1.86194	-0.458903	1.6885	-0.138348	0.947826	-0.902485	-0.835584	-0.0812816	-1.29841
12	IL-13	0	0.619445	0	1.70701	1.39356	0.619445	0	1.12835	2.4604	2.82728	6.93448	0.458882	0	0.272554	0.458882
12	IL-15	-0.360284	-4.22024	-0.928483	-1.96752	-4.22024	-1.5755	-0.769809	-1.16617	-0.722413	-0.772286	-4.22024	-4.22024	-4.22024	-1.4851	-0.357683
12	IL-16	-0.40663	-0.331983	-0.187788	-0.166923	-0.398484	-0.141105	1.48792	0.203961	-0.191798	-0.407632	0.139846	0.605344	0.0570851	0.494634	0.558593
12	IL-17	-1.47894	-0.423469	-2.93086	-2.93086	-2.93086	-1.69063	0.556518	-1.99784	1.39297	-0.480353	3.05142	-2.93086	-2.93086	-1.87011	-0.272514
12	IL-18	2.19381	5.05887	3.54564	0.549638	0.985557	0.396548	2.87405	0.920227	1.22571	1.51841	0.71814	2.18062	0.770068	0.6272	0.469081
12	IL-25	0	0	0	0	0	0	0.404733	0.0403373	0	0	0	0	0	0	0
12	IL-33	1.03225	1.8781	0.443081	0.527391	-0.579883	0.606718	0.819943	0.391562	1.59652	0.152813	0.398855	0.443081	1.81696	-0.579883	-0.579883
12	Eotaxin-1(CCL11)	-0.509814	-1.16241	-0.571997	0.12569	-0.359196	0.00547425	-0.489836	-0.00985721	-0.47021	0.090966	0.04292	-0.218754	-0.499778	0.090966	-0.47021
12	Eotaxin-3(CCL26)	-0.48859	-0.827842	-0.456762	0.201335	-0.366603	-0.157806	-0.0669357	0.0481436	-0.257123	0.0563539	0.234708	-1.07639	-0.48859	0.26707	-0.0242443
12	IP-10(CXCL10)	4.31036	1.1876	3.35273	1.9504	2.60009	1.10085	0.640217	1.1062	1.84647	1.91675	3.39317	1.0314	1.055	1.515	0.383156
12	MIP1beta(CCL4)	2.23711	-0.0552674	2.59383	3.03588	2.22793	0.353285	0.820762	2.97427	3.61492	3.55604	2.18067	2.43039	2.2577	2.19099	2.59097
12	MCP1(CCL2)	1.33611	0.178944	1.5852	-1.58236	1.75602	0.712288	-1.19793	-1.41071	-1.96292	-1.57927	2.94512	0.238784	-0.489508	0.51819	-1.39563
12	MCP4(CCL13)	4.7e-05	-0.676674	0.431045	-0.487486	0.0129505	4.7e-05	-0.173788	0.149272	-0.0966806	0.0129505	0.205249	-0.354921	-0.0821196	0.0381474	-0.0678211
12	MDC(CCL22)	0.351584	0.586557	1.34903	2.58792	1.91517	0.250591	0.229642	0.294117	1.87444	2.61056	1.32059	1.85319	-0.57581	1.81022	1.38453
12	TARC(CCL17)	0.332979	-0.194894	0.597844	0.976086	0.635691	0.014838	0.349767	0.376064	0.332979	0.672105	1.39855	0.584891	0.206483	0.718613	0.488996
13	IFN-alpha2	9.63676	3.28169	7.23643	1.54562	3.45736	8.86718	0.596835	0.649353	0.258575	0.957254	1.79369	0.596174	0.803707	1.18186	0.750527
13	IFN-beta	0	0	0	0	0	0	0	0.085195	1.28194	0	0	0.0451906	0.13109	0.0861145	0.0904141
13	IFN-gamma	6.72785	4.32	6.20718	7.22433	6.22387	3.86817	1.28908	4.0923	8.99365	6.29913	8.71929	2.70232	5.02858	2.51515	4.58632
13	IFN-lambda1(IL-29)	0.213559	-0.0707977	0.0875546	-0.00725468	0.0269097	0.113702	0.176513	0.092506	0.028876	-0.0228411	0.0947207	0.24163	-0.0380607	-0.0276991	-0.0615534
13	TNF	1.76717	2.4492	3.53281	6.43127	4.81603	4.09353	3.15481	6.56876	6.70175	6.61246	5.3998	5.37336	5.92849	4.36394	6.55383
13	IL-1beta	-1.36746	1.11681	1.75086	4.41829	3.16591	2.77348	1.50449	3.91616	4.52214	4.48167	2.33924	2.98622	3.27858	2.09993	3.76061
13	IL-2	3.33568	2.55352	4.05052	0.147015	2.01966	1.19337	-1.09058	0.530546	2.33598	2.10684	9.22023	1.73472	2.08683	1.62577	1.32607
13	IL-4	3.7302	2.48974	2.03742	3.49763	3.03867	3.13991	2.9669	2.56387	4.70103	2.63664	8.42595	2.92959	2.83837	2.50629	2.41507
13	IL-5	1.61835	0	1.17212	2.12317	1.28659	1.28659	1.27082	1.60787	3.12519	1.85377	8.43298	1.44889	2.01545	1.02519	1.56852
13	IL-6	8.44856	4.9406	8.04872	11.3559	9.37823	7.93239	8.91488	11.5357	11.1605	11.8675	8.04778	10.6974	10.1325	9.54653	11.5078
13	IL-8(CXCL8)	0.262723	1.72835	3.4727	3.94409	3.74917	3.56977	2.96403	4.3585	3.43732	4.11697	3.88183	4.39719	4.11624	3.96598	4.90084
13	IL-10	2.97201	2.09953	5.70361	6.93501	4.94207	4.51788	2.91361	6.25138	6.93112	6.93438	4.46012	5.0115	7.14761	4.38826	6.42154
13	IL-12p70	1.68267	0	2.9998	5.5461	3.57126	1.80064	1.11831	2.68496	6.03652	3.41338	3.44637	1.30214	1.99087	0.763769	3.57987
13	IL-13	2.27814	0	3.71484	4.37361	3.50032	2.36955	1.85097	3.94587	4.6208	5.40682	9.34695	4.73782	4.34551	3.94684	4.55537
13	IL-15	0.715	0.30232	0.479866	0.0844458	0.206499	0.137161	0.276316	-0.0513712	0.0756314	0.0253682	0.335778	0.230566	0.0851875	0.196534	0.17021
13	IL-16	-0.513131	-0.0957575	0.0187692	-0.338814	-0.245178	-0.45749	1.88836	-0.252878	-0.152174	-0.195249	0.223275	0.405536	-0.339886	-0.28319	-0.257007
13	IL-17	0.251536	0.283113	0.446813	-0.267743	0.18212	-0.13011	0.137117	-0.0596331	0.769146	0.095416	4.50996	0.29011	1.76077	-0.0981373	0.114686
13	IL-18	1.99558	5.00221	3.56137	2.0314	0.942062	-0.106139	3.31925	1.61386	2.80514	2.42301	0.340062	0.725942	1.17746	0.252509	1.60856
13	IL-25	0.192909	0.0307034	0.147067	0.18037	0.197256	0.155408	1.07784	0.0717452	0.117104	0.14009	0.246056	0.253078	0.0258855	0.131866	0.0203195
13	IL-33	0.155823	0.125554	0.0973986	0.0367785	0.142215	0.06995	0.317862	0.0776866	0.025055	0.0629435	0.071672	0.278491	0.00977406	0.00136495	0.0292215
13	Eotaxin-1(CCL11)	0.728434	0.583637	2.62462	0.235892	0.308522	1.41528	0.847038	0.122097	0.129575	-0.163987	0.11629	0.310503	0.542369	0.206533	-0.285429
13	Eotaxin-3(CCL26)	0.570982	0.756073	0.912657	0.41979	0.60174	0.890077	1.56003	0.547152	0.576282	0.616775	0.819177	0.497079	0.614607	0.698667	0.445188
13	IP-10(CXCL10)	6.83632	4.83032	7.40084	3.2683	3.51536	4.66259	1.46996	3.0828	2.98207	2.88895	4.31822	3.04253	3.22894	2.68554	2.65149
13	MIP1beta(CCL4)	3.22132	1.56291	4.96561	6.12425	4.61588	4.80777	2.73098	5.98766	6.2284	6.21096	5.03369	4.85965	6.0841	4.41973	5.79361
13	MCP1(CCL2)	4.05837	2.75505	4.95026	2.2024	4.52622	5.22297	0.838883	2.69941	0.81896	1.45606	4.95237	4.00793	3.929	3.76673	2.87163
13	MCP4(CCL13)	1.35464	2.12964	3.71051	0.386966	0.185147	2.31455	0.415886	-0.000507614	0.155386	0.292827	0.490111	0.164747	0.077623	0.146004	0.000136307
13	MDC(CCL22)	1.13726	1.77584	3.38501	3.60268	2.90413	3.24051	1.33635	2.81063	2.94876	3.53897	3.00486	3.36731	2.06494	3.51504	3.52703
13	TARC(CCL17)	0.0136397	0.403237	0.429222	0.627673	0.300993	0.563803	0.429222	0.363205	0.416154	0.470931	1.64966	0.584246	0.340722	0.64145	0.473402
14	IFN-alpha2	7.1082	-0.466107	6.95553	1.6973	4.49374	8.33632	-0.466107	-2.29471	1.40199	1.16297	-2.29471	-0.631132	-1.30324	-0.096215	-2.29471
14	IFN-beta	0	0	0	0	0	0	0	0	2.97522	0	0	-0.0267757	0.175778	0	0
14	IFN-gamma	2.4303	2.76512	2.80029	1.75666	2.12049	2.57765	0.631486	0.901564	3.6237	2.08183	5.01838	1.62578	0.874723	0.631486	0.399406
14	IFN-lambda1(IL-29)	-1.33921	-1.33921	-0.671006	-1.33921	-0.612877	0.858804	-0.556039	0.12826	-1.19562	1.17932	-0.224501	-0.707445	-0.136526	0.918412	-0.261046
14	TNF	-0.724928	-0.0224087	0.839441	4.47435	2.82112	0.310628	2.06415	4.28896	5.22131	5.01292	3.33371	2.85221	4.06465	2.05177	4.24301
14	IL-1beta	-1.22576	-0.104286	1.24564	3.44064	2.47105	0.345441	2.31927	2.83826	4.32368	4.63491	5.38409	2.41185	2.50061	1.10369	3.47805
14	IL-2	2.86788	2.5452	1.73047	1.09723	1.19265	0.506642	0.963921	0.6111	2.54028	2.70292	5.85421	1.78301	1.33197	1.70351	0.86726
14	IL-4	-0.77269	0.0577385	0.186499	0.683522	-0.29768	0.165833	-0.134372	0.246755	0.498419	0.562833	1.83077	0.0142215	0.0100787	0.0120904	0.285551
14	IL-5	-0.245302	-0.67917	-0.726622	0.901354	-0.425247	-0.350329	-0.633349	0.0277155	0.718479	1.18274	4.67382	-0.294197	0.298296	0.158253	0.230849
14	IL-6	2.06952	-0.951095	0.0141301	4.49646	2.54672	-1.31497	1.86481	4.3002	4.89911	5.3084	4.69136	3.07604	2.87797	2.21645	4.12124
14	IL-8(CXCL8)	-1.56853	-0.0728836	-0.0904431	2.04593	1.46437	-0.605162	1.55186	2.77495	2.20303	2.3927	3.55653	2.47486	2.26713	1.57406	2.44427
14	IL-10	-0.338811	0.0564187	1.20406	3.69694	2.79487	-0.422268	0.415387	3.42346	4.2415	4.55744	5.33996	2.64326	4.44381	1.7731	2.68284
14	IL-12p70	-0.0579214	-0.216266	-0.150815	3.74786	2.20525	0.6217	-0.497709	0.694475	3.50729	4.1499	1.22267	0.694544	0.781743	-0.0579214	0.421749
14	IL-13	-0.192997	-0.192997	0.40862	2.54184	1.37741	1.32579	1.15674	1.36044	2.74963	3.13028	6.18292	2.08734	1.38966	1.62169	0.479698
14	IL-15	-2.08482	-0.789784	-0.706221	-1.41939	-1.89997	-0.352434	-1.96384	-1.18501	-0.907053	-1.69244	0.0982831	-0.432047	-1.05395	-0.251664	-0.583649
14	IL-16	-0.465004	-0.309774	-0.0836835	-0.0323003	-0.611103	-0.2606	1.78363	0.206778	-0.301714	-0.683837	3.01649	0.891123	-0.333881	0.0495322	0.117338
14	IL-17	-3.11469	-2.05921	-3.11469	1.53188	-3.11469	-0.84556	-1.52249	-3.11469	0.984144	1.52806	4.89773	-1.07663	-0.123767	-3.11469	-3.11469
14	IL-18	2.33681	4.92806	3.63748	1.22747	-0.298972	-0.780858	3.67367	-0.0331371	1.95875	1.54384	3.4453	0.372547	-0.24495	-0.404747	-0.0758789
14	IL-25	0	0	0	0	0	0	0	0	0	0	0	0.164917	-0.262641	0	0
14	IL-33	0	0	0	0	1.43229	2.19471	0	0.620092	0	0	0.824515	0.653878	0.254329	0.785643	0
14	Eotaxin-1(CCL11)	0.0668046	-0.890603	-0.103719	0.233042	0.66725	0.649261	-0.0923066	-1.22545	-1.08516	-0.162525	1.76236	-0.366774	-0.072479	-0.0368342	-0.560611
14	Eotaxin-3(CCL26)	-0.0392624	-0.783474	-1.00504	0.386849	-0.40332	0.128878	0.235222	0.128878	0.0598744	-0.556662	-2.35342	-0.0213777	0.277468	0.551474	-0.641975
14	IP-10(CXCL10)	2.77338	4.01308	4.51854	2.14706	2.71317	2.64354	-0.419785	0.518665	1.42931	1.61321	3.92942	1.37367	1.1221	0.694052	0.896053
14	MIP1beta(CCL4)	0.500279	-0.269683	1.3621	3.21786	2.24213	0.488306	-0.108817	2.81482	3.51684	3.51457	3.56034	2.06622	2.94557	1.61549	2.57765
14	MCP1(CCL2)	0.577623	0.203361	0.908003	-2.02283	2.053	0.685413	-1.23631	-1.39054	-2.63112	-1.40802	3.48948	0.431834	0.27554	0.123003	-1.85654
14	MCP4(CCL13)	0.422355	-0.85379	0.90733	0.161827	0.831089	0.582947	-0.26132	0.097722	0.0519397	0.258416	2.91302	0.108239	-0.226932	0.451462	-0.334284
14	MDC(CCL22)	-0.314755	0.98712	0.668136	2.30991	0.950454	0.159081	-0.618715	0.156366	1.774	2.2722	3.7257	1.51541	-0.45474	1.41882	1.19253
14	TARC(CCL17)	-0.479778	-0.222256	-0.0552258	0.537459	0.448356	0.120741	-0.135269	0.424787	0.537459	0.558553	3.3082	0.393083	0.189001	0.47138	-0.317496
15	IFN-alpha2	6.54446	2.68741	5.29197	-0.111663	2.1675	5.67428	-0.461959	-0.464405	-0.233158	-0.365989	-0.365989	-0.557729	-0.16031	0.0254605	-0.670218
15	IFN-beta	0	0	0	0	0	0	0	1.66527	3.86537	0	5.50433	0.656716	0.965707	-0.0969283	0.760371
15	IFN-gamma	2.51712	0.72158	3.61045	3.67969	0.924945	0.467005	0.237486	1.81849	7.42705	4.17158	5.82794	0.551724	2.27861	0.245369	1.93005
15	IFN-lambda1(IL-29)	-0.7271	-0.7271	-0.7271	-0.7271	1.10497	-0.0588947	-0.7271	-0.591045	-0.492578	-0.7271	-0.7271	-0.0128966	-0.490012	-0.244536	-0.363706
15	TNF	1.18847	1.64991	4.86968	4.49162	3.48335	0.155021	2.88734	5.33579	4.78203	4.77762	3.77835	3.91362	4.41847	3.48979	4.54219
15	IL-1beta	1.01679	1.61582	5.43886	3.86977	3.04575	0.0378255	2.18561	3.9366	4.35942	4.52009	1.72524	3.12745	3.28219	3.1662	3.63045
15	IL-2	2.86591	0.654484	1.26926	1.15207	0.662463	0.572027	-1.33492	0.214837	2.99182	1.16866	8.19659	1.40275	1.79357	1.33616	0.174181
15	IL-4	0.512331	-0.90047	0.2429	0.586864	0.33282	0.224199	0.585982	0.610176	1.72994	0.643751	4.88489	0.466615	0.436102	0.166559	0.330206
15	IL-5	0.33339	-0.690359	-0.406837	0.837917	-0.603092	-0.481947	0.153069	0.658115	1.84399	1.10082	7.23045	0.0719448	0.932991	0.200131	0.757593
15	IL-6	4.09269	2.39734	7.52079	6.1684	4.93163	-0.247605	4.59103	6.75086	5.97919	6.48001	3.80352	5.66288	5.50388	5.13733	6.87643
15	IL-8(CXCL8)	-0.678702	0.925298	3.71321	2.31158	2.38758	-1.02196	1.98498	2.98704	1.76015	2.22555	2.03551	2.91174	2.50278	2.56494	2.34943
15	IL-10	1.16321	1.25179	7.1535	5.51819	4.21289	0.291947	2.57501	4.53752	5.43977	5.71921	2.79666	3.50535	5.26845	2.9265	4.63509
15	IL-12p70	0.0574417	-0.279507	0.477476	1.84884	0.112672	-0.327787	0.463402	0.296615	2.24609	-0.597049	1.1824	-0.837426	0.0383896	-0.372895	-0.114303
15	IL-13	0.0365471	-0.988363	2.37615	3.16687	0.459231	-0.441221	-0.291546	2.08918	2.65118	3.07526	7.72905	1.78696	2.37171	1.83086	2.68329
15	IL-15	2.41552	1.61973	1.97934	2.00857	1.74674	1.87869	0.867011	1.18065	1.75812	1.61973	1.86041	2.2454	1.27283	1.27069	1.07964
15	IL-16	-0.39972	-0.157082	0.320079	-0.179153	-0.202237	-0.332167	2.3409	-0.187841	0.0954843	-0.156178	0.478257	0.697632	-0.09353	-0.0791983	-0.126509
15	IL-17	1.27514	1.71072	1.76419	0.272416	0.191663	1.34803	-2.7663	0.316823	1.30734	0.445249	3.69529	0.211549	0.476276	-0.150244	0.458141
15	IL-18	1.91897	5.19841	3.963	1.85255	1.18883	-0.783614	3.20528	1.6167	2.538	2.0428	0.48498	0.672618	0.960098	0.212215	1.55691
15	IL-25	0	0	0	0	0	0	2.64269	-0.108832	0	0	1.56116	0.338035	0.284375	0.624978	0.226691
15	IL-33	0.24893	0	0.24893	0	0	0	0.24893	0.0300671	0	0	0.787935	0.259731	0.0201602	0.266307	0.0397095
15	Eotaxin-1(CCL11)	0.0357932	1.48533	1.583	0.553912	0.834099	1.211	0.259646	0.354936	-0.701003	-0.286993	1.12409	0.329534	0.506181	0.705791	0.109449
15	Eotaxin-3(CCL26)	0.166992	-0.408693	-0.119535	0.223403	0.496351	0.276965	0.524289	0.242838	-0.0945268	-0.0228534	0.223403	0.137009	0.191823	0.479435	0.134997
15	IP-10(CXCL10)	2.95767	2.35906	3.43202	1.00324	1.39946	1.77722	0.107733	0.951534	0.687966	0.768003	3.13671	1.11334	1.19956	1.16268	1.05027
15	MIP1beta(CCL4)	1.97813	1.05825	4.72096	3.67433	3.25377	0.558857	1.35645	4.07087	3.88599	3.68488	3.63438	3.02315	3.7806	2.8018	3.69094
15	MCP1(CCL2)	1.1749	1.12648	2.88033	-1.1266	2.14547	0.60181	-1.23346	-0.690855	-2.34596	-1.50873	2.05117	1.16049	0.698802	0.999581	-0.195328
15	MCP4(CCL13)	0.269395	1.76433	1.59716	0.0638088	0.145605	0.665433	-0.263272	0.0458069	-0.595238	-0.0407843	0.209811	-0.103163	-0.135065	0.00191433	-0.112098
15	MDC(CCL22)	0.385866	2.04497	3.41661	2.88552	2.27999	0.0683787	0.567669	1.85075	2.19059	2.943	1.83518	2.56195	0.996286	2.64424	2.64197
15	TARC(CCL17)	-0.466451	-0.613824	1.18536	0.751651	0.54115	0.0282914	0	0.676944	0.317144	0.791537	1.8678	0.669574	0.287358	0.651467	0.580921
16	IFN-alpha2	6.70112	-2.77182	2.71881	0.992239	2.87182	2.80944	-0.129303	-0.380264	0.050188	-0.02677	0.599488	0.412228	0.485212	0.908819	-1.0669
16	IFN-beta	0	0	0	0	0	0	0	0	2.98385	0	0	0	0	0	0
16	IFN-gamma	4.15554	1.55212	2.6138	4.09399	0.316022	0.0606307	-0.272186	3.00504	6.50963	2.37457	6.95122	0.303732	3.2758	0.352228	2.3428
16	IFN-lambda1(IL-29)	-0.287986	0.750818	-1.02092	-2.20355	-0.213315	-2.44091	-2.44091	0.811101	-2.44091	-2.44091	-2.44091	-2.44091	-2.44091	-0.367908	-1.17838
16	TNF	-1.6239	-0.593657	1.00081	3.085	1.6424	-1.77849	0.982239	4.15974	3.20744	2.93463	2.92993	2.05825	4.12767	1.02525	2.98882
16	IL-1beta	-2.75691	-0.20187	-0.221533	2.77246	0.744647	-2.1214	-0.515499	2.7274	2.62107	2.58659	0.63395	1.68446	2.05977	0.336689	2.25025
16	IL-2	4.43813	2.64347	2.30421	0.202582	1.61802	-0.976813	-1.6033	1.60097	2.39812	0.786201	8.886	3.84005	2.51647	1.45626	0.557665
16	IL-4	-1.05596	-2.86378	-2.86378	-0.110466	0.812544	0.412925	-0.0237196	-0.0701919	1.41566	0.604436	3.97902	0.269313	0.495865	-0.0943467	0.511891
16	IL-5	-0.446898	-0.446898	-0.446898	-0.446898	0.530213	1.55981	-0.446898	1.86707	1.77225	2.13772	5.59842	1.64371	1.94665	1.37373	0.409814
16	IL-6	3.43889	0.0162384	1.69084	5.5744	3.89549	-1.23633	3.02098	6.44185	4.8471	5.1615	1.89183	4.98993	5.03242	4.08024	5.87799
16	IL-8(CXCL8)	-1.79088	-0.0287278	0.553132	1.39878	1.47346	-1.21778	1.19175	2.44908	0.972988	1.40353	1.56562	2.21148	2.03729	1.51456	1.79634
16	IL-10	0.355005	-0.525931	2.76604	4.56477	2.92413	-0.863015	0.424015	4.6403	4.38129	4.67243	2.14106	2.26777	5.56943	2.14989	4.22757
16	IL-12p70	-0.50019	-0.50019	-0.50019	1.64966	1.10562	0.0166369	-0.50019	1.37256	4.10515	1.10562	1.33215	0.743281	-0.387817	0.846818	0.911973
16	IL-13	-0.812756	0.0124661	-0.812756	2.18711	1.01256	-0.812756	-0.812756	2.29985	2.43841	2.40984	7.272	1.75267	3.00569	2.19369	2.67814
16	IL-15	0.17264	0.217648	-0.228188	-0.423085	-1.00409	-1.31881	-0.592981	-0.798441	-1.09356	-1.38303	0.0389495	-0.991791	-0.180864	0.0631097	0.0105139
16	IL-16	-0.529544	0.0386485	-0.0250151	-0.499812	-0.285391	-0.582999	1.67781	0.0403026	-0.0675964	-0.329008	0.0743466	0.471443	-0.259679	-0.185046	-0.364888
16	IL-17	-1.26292	0.0589588	-0.324228	0.161936	-2.33964	-2.33964	0.945192	-0.557477	-0.324228	0.0506761	4.17028	2.40935	1.56076	0.807524	1.64752
16	IL-18	1.00004	3.96044	2.46318	1.11932	-0.680612	-1.93483	1.4763	0.932609	1.24598	1.23079	-1.13833	0.140643	0.634895	-1.02117	0.500449
16	IL-25	-1.28522	-1.28522	-0.432422	0.818993	0.137681	-1.28522	0.0358989	1.7435	-0.114481	0.891449	0.818993	0.426359	-0.075119	1.4018	-1.28522
16	IL-33	0.911869	1.31387	0.953915	1.51779	0	0	0	0	0	0.0345537	0	0	0	0	0
16	Eotaxin-1(CCL11)	-0.0579316	0.779663	0.16644	0.790088	1.08367	1.65308	0.427597	0.82312	-0.545237	0.609876	0.658319	1.04854	1.17189	1.34651	1.09512
16	Eotaxin-3(CCL26)	-0.711637	-0.377206	-0.451824	-0.0832564	0.313765	-0.088692	-0.263052	0.484545	-0.120762	0.286419	-0.179516	0.167685	0.506449	0.588993	0.750527
16	IP-10(CXCL10)	2.55899	1.32748	2.05494	0.429153	0.65405	-0.564152	-0.874152	0.490604	0.22308	0.0672829	2.29803	0.23651	0.634261	0.450123	0.116045
16	MIP1beta(CCL4)	0.527429	-0.789046	2.36871	3.69241	2.30698	-0.962882	-0.143783	3.93491	3.60239	3.22134	2.48448	2.20467	3.7375	1.96235	3.34888
16	MCP1(CCL2)	0.721878	0.346837	1.52488	-3.56781	0.715744	-0.329788	-2.34284	-1.84234	-4.68754	-3.88359	1.8314	0.417947	-0.500375	0.564942	-2.24957
16	MCP4(CCL13)	0.462006	1.25509	1.38491	-0.33659	0.357018	0.458171	-0.427495	0.0788517	-0.288725	0.0985528	0.381808	0.285744	0.154614	0.421881	0.154614
16	MDC(CCL22)	-1.55202	0.108372	0.125681	1.77856	1.45553	-0.544611	-1.30984	1.40433	0.859637	1.49045	0.474245	1.43828	0.472459	1.60105	1.45339
16	TARC(CCL17)	-0.162278	-0.522358	-0.3708	0.266377	0.345895	0.0644223	-0.0233518	0.61421	0.346077	0.489823	0.610918	0.0405857	0.0161135	-0.00902727	0.39642
17	IFN-alpha2	5.7888	-0.500578	6.68866	-0.597462	4.89194	7.75428	-0.170722	0.208918	-0.32555	0.314869	-0.500578	0.0938963	-0.410215	1.07305	0.0938963
17	IFN-beta	0	0	0	0	5.80886	0	0	0	3.77764	0	0	0	0	0.552194	0
17	IFN-gamma	2.99659	3.20625	3.84091	3.12119	1.24193	0.888001	0.551187	1.25046	4.68833	3.18279	6.82915	0.743689	6.0016	0.67828	3.68619
17	IFN-lambda1(IL-29)	0	0	0	0.693605	0	0	1.94453	1.42453	0	2.49448	0	2.13798	2.93034	0	0
17	TNF	0.2344	0.40381	0.175619	3.34942	2.58866	1.51944	2.95917	3.65017	3.19345	3.08172	3.32799	2.95705	3.79812	2.59461	2.98877
17	IL-1beta	0.122698	-0.919343	-1.72663	2.19653	0.572843	0.919543	2.14151	1.79981	1.73424	1.74632	2.17607	2.40411	1.7583	2.88464	1.36377
17	IL-2	3.57788	4.13767	2.71052	0.0249322	0.25572	1.80046	2.64535	-0.643489	2.23073	2.07073	7.93571	2.23515	2.92301	1.78798	3.27165
17	IL-4	-0.0520425	0.270358	-0.366711	-0.0957886	-0.0520425	-0.0520425	-0.236567	-0.0737334	-0.261578	-0.212025	4.55624	-0.481053	-0.0104529	-0.451516	-0.261578
17	IL-5	-0.990911	-0.325373	0.0681901	1.29963	0.723895	0.751814	0.0681901	0.907199	1.28182	2.24136	8.66573	0.723895	2.10216	2.12948	4.80047
17	IL-6	3.5932	0.499174	0.845715	4.74419	3.93895	1.78672	5.76883	5.97052	4.81165	5.34389	1.71476	5.43814	5.00473	4.59706	5.7125
17	IL-8(CXCL8)	-0.557866	0.486409	-0.144395	0.849148	1.66641	1.35935	2.98185	2.14086	0.830971	1.36021	1.63894	2.42667	2.11791	1.88224	1.89347
17	IL-10	1.54725	0.490538	2.66527	3.3803	3.48338	2.32194	4.60943	4.49229	3.76755	4.08582	3.0537	3.69818	5.52016	3.06232	4.18638
17	IL-12p70	-0.537179	-1.96699	-0.59859	2.51933	0.47078	-1.01219	-1.0704	0.199241	2.92415	-0.557339	2.887	-0.266253	1.61597	-0.902821	0.199241
17	IL-13	0.357838	0.171406	-0.627133	2.89966	2.19464	0.883421	1.86213	2.56889	2.35992	4.04995	8.16762	2.31505	3.57712	3.99507	4.6374
17	IL-15	1.17326	0.00242206	1.60652	1.07952	1.40846	-2.93928	0.675323	1.20567	0.723765	1.63763	-1.30857	-2.93928	0.536152	0.684002	1.13697
17	IL-16	-0.51131	0.309709	0.5196	-0.645627	-0.407508	-0.236861	2.24529	-0.562285	-0.426096	-0.367615	0.0232758	0.494211	-0.62624	-0.331791	-0.428282
17	IL-17	0	2.5269	3.65759	0	2.06827	0	2.53803	4.05171	2.39006	3.0997	7.4535	2.40233	5.53216	3.76469	2.97559
17	IL-18	0.843333	3.27021	1.9371	-1.37523	-1.17645	-1.31094	2.30316	-1.2272	-0.61758	-0.598789	-1.88836	-0.375435	-0.690438	-2.01365	-1.12753
17	IL-25	0.880526	0.209016	0	2.45853	1.055	2.35149	3.25601	0	0	2.26454	1.055	2.39274	3.06186	2.41948	1.57578
17	IL-33	1.3723	0.871229	-0.128888	0.0600618	1.61312	1.41558	1.61312	0.871229	1.518	1.13203	-0.128888	1.73585	1.78518	0.276472	0.372808
17	Eotaxin-1(CCL11)	-0.207669	-0.0331556	-0.350228	-0.0742861	-0.611129	0.642355	-0.463117	-0.231537	-0.534669	-0.0131434	-0.095438	-0.280862	-0.6225	-0.280862	-0.555985
17	Eotaxin-3(CCL26)	-0.639978	-0.368213	-0.341875	-0.368213	0.302783	-0.827364	-0.341875	0.116583	-0.639978	0.0282997	-0.74843	-0.451355	-0.196163	-0.480573	-0.219108
17	IP-10(CXCL10)	2.91632	1.75367	3.92126	1.51931	3.02015	3.53431	1.79392	1.8405	1.32516	1.42617	3.5119	1.65117	2.19957	1.59643	1.76183
17	MIP1beta(CCL4)	1.16402	0.217412	2.06211	3.05046	2.68391	2.14571	2.85065	3.48346	3.30342	3.31953	2.52697	2.62969	3.85685	2.19149	3.37517
17	MCP1(CCL2)	2.27983	1.7109	2.41838	-0.735529	2.23738	3.86056	0.643819	0.503283	-1.89578	-1.03078	2.7393	1.70745	1.58845	1.61784	0.431529
17	MCP4(CCL13)	0.515666	0.383079	0.69683	-0.356189	-0.175056	1.62462	-0.0412404	-0.143308	-0.208125	0.061299	-0.356189	-0.376803	-0.0690891	-0.297383	-0.0143377
17	MDC(CCL22)	0.11327	1.11297	0.534655	2.21278	1.34615	1.64485	2.36331	1.17297	1.80286	2.62023	1.21886	2.55377	0.332833	2.67191	2.74955
17	TARC(CCL17)	-0.0766085	-0.80269	-0.423682	0.149646	-0.152371	-0.256308	0.105433	-0.0949993	-0.278513	-0.21338	1.01326	-0.0766085	-0.372821	-0.0949993	0.0104171
18	IFN-alpha2	8.1171	3.78192	5.77308	0.767415	4.13955	8.14369	-0.994718	-0.910338	-3.44615	-3.44615	-0.13021	-1.21829	-0.537832	-0.532323	-1.42567
18	IFN-beta	0	0	0	0	0	0	0	0.0795529	0	0	0	0.11601	0.0667647	0.110874	0.0291056
18	IFN-gamma	3.16615	2.87221	3.06264	5.27677	2.15931	1.43762	3.27205	2.44922	5.11986	4.11968	6.074	0.927121	3.11627	0.59231	2.72391
18	IFN-lambda1(IL-29)	0.213559	-0.0707977	0.0875546	-0.00725468	0.0269097	0.113702	0.176513	0.092506	0.028876	-0.0228411	0.0947207	0.24163	-0.0380607	-0.0276991	-0.0615534
18	TNF	-0.0421938	1.52232	0.956928	5.30533	2.51896	0.144159	3.71615	5.37113	5.79328	5.35892	3.36387	3.62388	5.12057	3.22253	5.04795
18	IL-1beta	0.0779398	2.1249	1.09184	5.70975	2.29579	0.920036	4.57485	5.53525	6.18418	6.65726	3.31834	4.08533	4.53503	3.96832	6.05432
18	IL-2	0.101762	-0.65149	-0.0401155	-0.344116	-0.915043	-0.643512	-0.708661	-0.585438	0.390449	0.530476	7.24866	0.67142	0.86209	0.216483	-0.928341
18	IL-4	-0.582922	-2.75581	0.367728	0.211093	-2.75581	0.0348991	-0.582922	0.160613	0.508715	0.154769	3.81165	-0.755746	-0.509942	-0.765477	-0.0936193
18	IL-5	0.80298	-0.467836	0.597759	2.02798	0.787024	0.521749	0.864977	1.487	1.40635	3.21628	6.837	0.877933	1.78259	0.755797	1.37886
18	IL-6	4.11105	5.61154	4.7159	8.86782	6.64202	0.817034	8.82902	9.53401	9.12339	10.7188	6.264	8.30514	8.10786	7.43215	9.55062
18	IL-8(CXCL8)	-0.408026	2.24198	1.79548	2.95063	2.89703	-0.0662168	3.01887	3.47841	3.01864	3.01097	2.96116	3.4643	3.32251	3.27056	3.59048
18	IL-10	2.44904	3.36808	4.22556	7.36194	5.61278	2.1248	7.02501	8.05544	7.95059	10.9199	3.74705	6.32294	8.25712	5.54648	8.11462
18	IL-12p70	-0.593947	-0.593947	1.91005	3.69558	0.612484	-0.593947	-0.593947	1.02205	3.16994	1.32621	0.199696	-0.738299	0.112356	-0.847545	1.02351
18	IL-13	0	0	2.19976	2.86306	1.86434	0	2.19976	2.46034	3.29096	4.63111	7.61671	3.13747	3.11949	2.61847	3.31679
18	IL-15	0.715	0.30232	0.479866	0.0844458	0.206499	0.137161	0.276316	-0.0513712	0.0756314	0.0253682	0.335778	0.230566	0.0851875	0.196534	0.17021
18	IL-16	-0.513131	-0.0957575	0.0187692	-0.338814	-0.245178	-0.45749	1.88836	-0.252878	-0.152174	-0.195249	0.223275	0.405536	-0.339886	-0.28319	-0.257007
18	IL-17	0.251536	0.283113	0.446813	-0.267743	0.18212	-0.13011	0.137117	-0.0596331	0.769146	0.095416	4.50996	0.29011	1.76077	-0.0981373	0.114686
18	IL-18	1.99558	5.00221	3.56137	2.0314	0.942062	-0.106139	3.31925	1.61386	2.80514	2.42301	0.340062	0.725942	1.17746	0.252509	1.60856
18	IL-25	0.192909	0.0307034	0.147067	0.18037	0.197256	0.155408	1.07784	0.0717452	0.117104	0.14009	0.246056	0.253078	0.0258855	0.131866	0.0203195
18	IL-33	0.155823	0.125554	0.0973986	0.0367785	0.142215	0.06995	0.317862	0.0776866	0.025055	0.0629435	0.071672	0.278491	0.00977406	0.00136495	0.0292215
18	Eotaxin-1(CCL11)	0.0776031	1.72494	2.16142	0.0654118	0.888783	0.375297	0.153496	0.0927069	-0.739974	0.300074	0.304939	-0.0647169	0.198066	0.231913	-0.545351
18	Eotaxin-3(CCL26)	-0.416675	0.0659209	0.477727	-0.278362	0.111037	0.298622	0.94013	0.117239	-0.0828166	0.00248022	-0.119036	-0.0879088	0.0468008	0.112653	-0.00901749
18	IP-10(CXCL10)	2.87518	2.20029	2.86953	0.875204	1.37865	3.52264	0.42846	1.18174	0.623204	1.56035	1.63936	1.2987	1.38698	0.988726	1.15324
18	MIP1beta(CCL4)	3.04786	3.40153	3.62565	6.15409	4.82362	1.68101	4.61091	6.72145	6.50601	7.37067	4.29323	5.31974	6.34242	4.82642	6.73768
18	MCP1(CCL2)	1.79982	2.06953	3.08412	-0.640666	3.07367	2.01007	1.68925	1.03616	-1.29671	1.3162	2.19344	2.08341	1.84651	1.74169	0.95435
18	MCP4(CCL13)	0.707894	3.28674	3.23478	0.0920329	1.51347	1.0067	0.183915	-0.044291	0.135845	0.0043796	0.904582	0.516283	0.155861	0.461532	-0.0125896
18	MDC(CCL22)	0.0431146	1.15702	1.02363	2.1765	1.44613	0.454182	1.86219	1.44192	1.83174	3.00871	2.0314	2.57525	0.839455	2.63914	2.51314
18	TARC(CCL17)	0.0718306	0.0182149	0.370414	-0.00415937	0.15149	0.132226	0.435309	0.143788	0.122436	0.628679	0.739502	0.34528	0.139104	0.282562	0.198951
19	IFN-alpha2	9.34895	3.90297	8.19239	-0.133609	6.25	9.58265	-0.54267	-1.12744	0.612649	-0.0645966	0.612649	0.940556	0.483326	0.874139	0.236466
19	IFN-beta	0	0	3.08198	0	0	0	0	0	0	0	0	0	0	0	0
19	IFN-gamma	7.05423	4.18443	5.14641	6.60532	5.37739	2.40878	1.12053	4.92329	8.39886	3.05186	7.80869	1.16147	4.43046	-0.39489	3.55858
19	IFN-lambda1(IL-29)	0	0	2.66974	1.97607	0.00503257	1.27358	0.00503257	0	0	0	2.97432	2.92879	0	0	3.06037
19	TNF	1.17005	0.0760749	0.459007	3.62857	2.39996	-1.07739	1.76033	4.375	3.57449	3.46914	3.03153	2.74234	4.14463	1.4819	3.70589
19	IL-1beta	0.375994	-0.140222	-0.326813	3.09089	1.08408	-2.07163	1.23334	2.73767	3.34361	2.76817	0.909032	1.54037	2.25686	0.186695	2.44109
19	IL-2	5.75874	4.27688	3.06974	1.74604	2.57482	0.406761	0.479701	2.14194	3.42793	1.89824	9.7626	3.40404	2.58718	2.30933	1.63071
19	IL-4	0.0546782	-1.73024	0.651729	0.740946	1.56106	0.222173	0.824703	1.34282	2.3574	0.505966	6.70686	0.719181	0.864738	0.531364	0.480092
19	IL-5	1.06421	0.0451167	0	1.84134	0	0.887676	0.887676	4.69326	3.11202	2.37825	8.28025	1.43192	1.98891	0.714704	1.70421
19	IL-6	5.18992	1.21934	2.52601	8.21683	5.52773	0.944275	5.47786	8.28926	7.47549	7.60955	4.01172	7.36514	7.08521	5.89082	7.68945
19	IL-8(CXCL8)	2.16837	0.839454	0.539236	3.26905	2.75582	-0.335251	2.47744	3.26491	2.56483	2.90403	2.92834	3.35358	3.20796	3.04949	3.13356
19	IL-10	3.80628	1.03321	3.48114	7.36855	4.58748	2.23838	2.78161	6.10262	5.99692	5.89664	3.67863	4.94853	7.27037	3.95481	5.77747
19	IL-12p70	0.771962	0	1.23157	3.05844	2.25104	1.56307	0.127679	2.46148	4.0487	0.771962	2.58853	0	1.32201	0.353532	0.167917
19	IL-13	2.57628	0	0.941626	4.13654	3.20207	0.610727	1.10383	4.38516	5.28876	4.00485	9.83589	2.96225	3.79349	3.65542	4.80768
19	IL-15	1.04479	0.196524	0.781495	-0.510017	0.105065	-0.0115153	0.221536	0.111812	-0.0797121	0.249122	0.528422	0.582579	-0.145468	0.416992	0.327162
19	IL-16	-0.0898819	-0.401151	0.401602	0.0473019	-0.128275	-0.479096	2.24459	0.141903	-0.110944	0.135017	0.628985	0.570081	-0.0599351	0.0871116	0.0929113
19	IL-17	1.50426	-0.477286	-0.969198	0.773564	0.328266	-0.853619	-0.312377	1.48804	2.24336	1.07128	5.57615	-0.0100932	1.07726	-0.150628	-0.128001
19	IL-18	2.72807	5.18107	3.87479	3.23831	0.971026	0.301566	5.16486	2.65154	3.64318	3.08607	0.692212	1.24736	1.97565	0.352412	2.55353
19	IL-25	-1.53794	0.00822554	-0.431001	-0.314882	-0.243131	1.24605	1.20367	1.10262	1.43853	0.532751	0.587254	1.31689	1.18192	1.10262	0.768713
19	IL-33	0.283441	0.0909853	0.528148	0.253242	-0.957719	0.734675	0.0560095	0.222339	0.1907	-1.21813	-0.308815	0.817066	0.1907	0.158287	0.913344
19	Eotaxin-1(CCL11)	3.59815	2.88819	2.1241	0.201148	1.11909	1.24014	-0.0469569	-1.05428	-0.319033	-0.521001	1.18125	0.0457078	0.302822	0.526333	-1.11532
19	Eotaxin-3(CCL26)	0.339794	-0.1775	-1.01511	-0.592493	-0.243981	-0.314882	0.71477	-0.364918	-0.417417	-0.364918	0.0874032	-0.53088	-0.290721	0.0874032	-0.0558278
19	IP-10(CXCL10)	7.43781	3.6683	5.39511	2.27852	2.22203	3.72825	0.634467	1.79441	1.72068	1.57081	3.15979	1.82471	1.97038	1.50147	1.25064
19	MIP1beta(CCL4)	4.31337	1.33467	3.43508	5.8362	4.24907	1.571	2.11413	5.56697	5.30971	5.18243	4.48499	4.39977	5.47356	3.59434	5.25426
19	MCP1(CCL2)	4.01917	2.25883	2.74175	0.553665	3.17738	1.7706	-0.30735	0.514951	-2.0393	-1.42553	3.27963	2.12866	2.3072	1.9417	-0.0977142
19	MCP4(CCL13)	4.10737	3.76873	3.08823	0.203712	1.25891	1.59628	0.0587077	-0.0813762	0.389907	0.0425515	1.15384	0.468229	0.477473	0.400152	-0.141409
19	MDC(CCL22)	2.76798	1.32305	0.849794	3.28469	1.8574	0.148908	1.19369	2.36545	2.50926	2.76798	2.35013	2.69509	1.4608	2.74632	2.57582
19	TARC(CCL17)	1.92876	0.758783	0.211313	1.38712	0.634914	0.324786	0.554421	0.623825	0.678022	0.739226	2.61889	0.768414	0.60125	0.893882	0.805983
20	IFN-alpha2	11.5959	6.15535	7.82535	3.40516	8.30325	10.758	2.34797	2.31443	1.969	3.90296	2.13329	1.87886	0.700708	2.05359	1.23817
20	IFN-beta	5.23641	0	0	0	0	0	0	0	0	0	3.48955	0	0	0	0
20	IFN-gamma	3.96606	5.41944	4.2477	4.20898	4.62919	2.26669	4.20394	1.90973	8.17914	3.27936	8.30563	0.334057	4.11608	-0.219443	3.26282
20	IFN-lambda1(IL-29)	-1.86897	0.788737	-1.86897	0.863146	-1.86897	-0.874182	-1.86897	0.666504	0.826583	-1.86897	0.826583	-0.707562	-1.86897	-1.86897	-0.563284
20	TNF	1.63939	5.86114	0.497133	6.0315	4.15976	0.980311	4.50751	6.11798	6.69687	6.43495	5.2702	4.11589	6.64736	2.6581	6.0678
20	IL-1beta	-2.76408	2.05895	-2.82189	3.85135	0.653691	-2.66406	1.3863	2.53352	4.38422	3.74317	0.696615	0.419821	2.22048	-0.446712	3.13689
20	IL-2	1.51239	1.44359	0.896547	-0.174694	1.515	0.926057	-0.591018	-0.421856	0.708018	-0.0157035	7.34459	0.327615	2.12624	0.802826	0.294233
20	IL-4	0.631484	1.00306	0.608847	1.46462	0.464595	0.932738	0.95066	1.45231	2.36659	1.65859	6.91178	1.36292	1.32276	0.439006	1.47682
20	IL-5	-0.370868	0.636749	-0.225871	2.90823	-0.437249	-0.437249	1.04949	1.34086	3.19071	3.50878	9.88713	-0.0352983	3.12327	-0.370868	2.08
20	IL-6	4.78838	8.77456	2.87259	9.66238	7.99171	2.56411	8.77662	9.35446	9.6816	9.6449	8.61353	8.58914	9.04751	7.10753	9.62029
20	IL-8(CXCL8)	-2.03697	0.767269	-1.14659	0.683343	0.828067	-1.41334	0.765371	0.716371	0.743157	0.827111	0.69536	0.778344	0.773844	0.708533	0.743481
20	IL-10	-2.5931	1.92074	-1.28223	3.75854	1.8945	-2.37151	1.5512	3.03951	3.95435	3.58243	1.63694	1.27302	4.18534	-0.173894	3.40547
20	IL-12p70	-0.73315	-0.73315	1.44626	1.99593	0.669157	-0.73315	0.255145	1.19762	3.42728	1.63863	3.49197	-0.73315	0.760479	-0.73315	1.79939
20	IL-13	-2.32079	1.11484	-2.32079	2.75664	0.688347	-2.32079	0.744043	1.11981	3.16697	2.73651	7.65053	0.914789	3.5952	0.123914	2.41006
20	IL-15	2.13977	-1.14487	2.45714	-0.4168	2.24972	2.51164	2.83606	0.817267	2.17264	1.55948	1.3517	2.03192	2.04764	2.39434	0.907404
20	IL-16	-0.384842	0.0905464	0.183879	0.368077	0.0802313	0.0237518	2.509	0.226375	0.539675	0.347108	0.40997	0.971914	1.01375	1.20874	1.18227
20	IL-17	0.33752	0.278258	-0.0473423	0.0389644	-1.94399	-0.843113	0.690758	0.441023	1.37884	-0.207171	5.30859	0.244715	4.20894	1.98108	1.04808
20	IL-18	0.466422	3.47759	1.79821	3.54328	0.522929	-1.83765	2.67469	2.53863	4.3193	3.45447	0.232648	-0.56871	2.47577	-1.18862	2.94154
20	IL-25	-1.76506	-1.76506	1.79491	1.31051	1.07267	0.961875	2.13511	0.546527	1.81359	0.726192	0.817556	1.36645	-1.27606	2.22289	-1.76506
20	IL-33	-0.351164	-0.47818	-0.235314	-1.68278	-1.62659	-1.68278	0.167671	-1.68278	-0.734976	-1.27862	-1.47622	0.321714	-0.128827	-1.05418	0.339763
20	Eotaxin-1(CCL11)	0.0592089	1.6924	2.20178	-0.0857156	0.891278	1.14551	0.0901501	-0.31857	-0.762062	-0.581551	0.541721	0.0557176	-0.130228	-0.0127708	-0.515602
20	Eotaxin-3(CCL26)	1.20492	1.48456	1.87243	0.515542	-0.115547	0.212995	2.22007	-0.187511	0.798752	0.046056	0.251039	-0.586832	-0.115547	-0.187511	-0.225341
20	IP-10(CXCL10)	3.4968	2.73863	5.12688	0.838893	1.60471	4.46357	0.324605	0.835828	0.8063	0.564187	1.9827	0.506694	1.18152	0.577653	0.845002
20	MIP1beta(CCL4)	4.18347	6.74136	3.83052	7.59413	6.6978	2.77023	5.89269	7.39132	7.90228	7.69556	6.90763	6.20231	7.74739	5.23833	7.65217
20	MCP1(CCL2)	0.742042	0.702439	0.942817	0.215252	1.15941	0.714747	0.395085	0.46484	-0.905018	-0.938626	0.868785	0.646944	0.662574	0.482313	0.193203
20	MCP4(CCL13)	1.56603	3.45837	3.93511	0.0765274	2.35122	3.2592	0.662378	-0.301916	0.0159669	-0.005287	1.52282	0.43148	-0.0382699	0.176858	0.226691
20	MDC(CCL22)	-1.22288	0.521568	-0.348511	1.25077	0.379912	-0.804201	0.321916	0.202831	0.954125	0.926524	1.18445	1.10721	-0.210609	1.11585	0.823153
20	TARC(CCL17)	0.791832	1.15638	0.92059	0.729556	0.146618	0.295034	1.43977	-0.489643	0.5311	0.258153	2.418	0.187959	0.204008	0.146618	0.129566
21	IFN-alpha2	7.14524	4.04628	3.10135	-0.808839	3.30776	5.68332	-0.373072	-0.999946	-0.0429568	-0.597197	-2.64941	-0.779017	-0.247856	-0.740952	-0.589378
21	IFN-beta	0	0	0	0	-0.0175838	-0.0816595	0	0.0418254	0	0.00167544	0	0.097789	0.0605241	0.0874621	-0.00272063
21	IFN-gamma	3.17956	3.17187	3.32249	0.805766	1.09466	0.90476	0.662194	0.192815	3.61437	1.23642	3.3362	0.45745	1.19581	0.212435	0.433271
21	IFN-lambda1(IL-29)	0	0	0	0	0.015935	0.404072	0.0920209	0.13306	0	0.261865	1.47115	0.222546	0.320073	0.105132	0.0607805
21	TNF	0.794874	1.28801	1.66654	2.01577	1.73616	0.129217	1.76877	3.03373	2.90876	2.70449	2.13183	2.12044	2.91065	1.68858	2.95238
21	IL-1beta	1.16115	1.55855	2.16951	1.6934	1.75539	0.571602	1.83591	2.4389	2.21905	2.23539	1.72594	2.12191	1.99071	1.95908	2.38631
21	IL-2	4.42832	5.22622	3.66832	1.98744	1.58942	0.816059	0.900697	0.561119	1.54447	1.65276	6.98275	1.34102	2.19042	1.96227	1.35285
21	IL-4	0.794749	-1.13501	-2.78991	-0.661111	-0.469579	0.253012	-0.129203	-0.0734141	0.17341	-0.125341	5.02369	-0.15755	0.0759086	-0.704672	-0.436584
21	IL-5	1.23067	1.23067	0.630933	0	0.370902	0.899407	1.19604	0.822576	1.39095	1.41259	7.21912	0.932969	1.38373	0.863633	1.07347
21	IL-6	3.09989	1.46166	2.48514	3.01214	2.80026	-0.167953	2.64246	4.14518	4.3764	4.49594	2.04721	3.80795	3.31251	3.47725	4.40264
21	IL-8(CXCL8)	0.272836	0.81619	0.910848	0.793068	1.49269	-0.0398595	1.10633	2.01428	1.10073	1.46984	1.47794	2.09791	1.77885	1.80596	1.98973
21	IL-10	2.65832	1.31294	2.94008	2.6893	3.25944	1.3688	2.59013	3.98678	4.41113	4.14938	1.51722	3.28449	4.73163	3.18904	3.85602
21	IL-12p70	1.68475	-0.386791	1.23834	0.68803	1.43772	1.48917	1.30671	0.718775	1.99264	0.657476	0.788017	0.670199	1.01546	0.136105	0.747427
21	IL-13	0.959231	-0.184687	0.252938	1.24026	-0.0418395	0.122042	0.118848	0.721726	1.26849	1.9797	5.63063	0.849497	1.03958	1.06201	1.67923
21	IL-15	0.188906	0.850675	0.0591548	1.02178	-0.0366818	-0.297001	-1.28417	-0.269194	-0.642539	0.0397116	-1.11864	-0.0144202	-0.048826	-0.756645	-0.120176
21	IL-16	1.70697	-0.160861	0.0411429	0.147969	-0.146374	1.13881	1.52582	-0.0120254	-0.0284407	0.1216	0.438532	0.895691	0.00187003	-0.0641966	-0.0447718
21	IL-17	-3.53777	-0.439198	-2.19143	-3.53777	-2.23775	-2.49475	-0.703738	-1.96035	-1.46429	-1.61609	2.90156	-1.58849	-0.0592715	-1.07087	-0.931918
21	IL-18	2.64585	5.28723	3.95884	1.17734	0.478295	0.122017	1.73947	1.00334	0.458661	0.721254	0.33675	0.625719	0.51718	-0.0562395	0.597582
21	IL-25	-0.907057	-0.876883	-0.907057	-0.907057	-0.558019	-0.301216	0.574648	-1.0146	-0.907057	-0.417598	-0.907057	-0.630343	-0.689552	-0.739309	-0.638447
21	IL-33	0.533701	1.12787	-0.696256	0.154206	0.650869	-0.0878298	0.505895	0.124578	-0.696256	0.14857	0.976932	0.145295	0.148159	0.278067	0.0856052
21	Eotaxin-1(CCL11)	0.783405	-0.232123	0.55886	-0.856449	-0.0603482	0.685292	0.275285	-0.767041	-0.0907593	-0.599675	0.131044	-0.213914	-0.0805848	-0.0489288	-0.685205
21	Eotaxin-3(CCL26)	-0.311922	-0.754242	-0.709532	-0.0698715	-0.150371	0.17152	1.05653	0.0900887	0.0441539	-0.154739	-0.800913	-0.0603923	-0.0137816	0.0595489	-0.123992
21	IP-10(CXCL10)	1.37953	0.590127	0.829651	-0.382122	0.556673	0.308686	-0.0498058	0.0335145	0.686362	-0.169568	1.34426	0.416466	0.481913	0.340604	0.048101
21	MIP1beta(CCL4)	1.43159	0.499595	1.65285	2.18179	1.74947	0.416374	1.22543	2.69749	3.14581	2.68557	1.64099	2.08532	2.94977	1.83435	2.71046
21	MCP1(CCL2)	1.06302	0.806242	0.535924	-1.63304	1.2256	0.923223	-1.42669	-0.887917	-1.76845	-1.92287	1.87269	0.671317	0.387414	0.679135	-1.01334
21	MCP4(CCL13)	1.44724	1.05377	0.725664	0.511148	0.717964	0.827538	0.886465	0.373056	0.495717	0.181086	0.701677	0.489762	0.589822	0.666019	0.334251
21	MDC(CCL22)	0.94989	1.0308	1.43857	1.54364	1.04199	0.371396	0.644285	0.963805	1.60742	1.76836	1.38515	1.73801	0.375221	1.96452	1.70605
21	TARC(CCL17)	0.090812	-0.183125	0.153681	0.337681	0.243665	0.275206	0.547358	0.190731	0.286092	0.320718	0.94825	0.381367	0.188151	0.392437	0.250516
22	IFN-alpha2	8.89443	4.70035	5.48269	0.790677	3.32862	8.77309	-2.94785	0.607779	0.790677	-0.94613	0.277487	0.277487	0.952009	0.790677	-0.246945
22	IFN-beta	0	0	0	0	0	0	0	0	1.57291	0	0	0	0	0	0
22	IFN-gamma	3.78737	4.24998	4.65835	3.4574	1.74118	1.94001	0.531482	2.75599	7.5882	2.42088	7.43487	0.0380198	1.97245	-0.125056	2.91741
22	IFN-lambda1(IL-29)	1.20631	1.6681	0.922193	1.26767	0.298045	1.32595	1.43441	-0.471146	-0.471146	0.15143	1.32595	-0.471146	1.48506	-0.471146	1.70968
22	TNF	1.81806	0.70455	1.63964	5.19683	3.49979	1.23048	3.28168	6.06814	5.69197	5.42304	4.91585	4.49318	4.93342	2.82724	5.51719
22	IL-1beta	-0.277423	-0.209629	0.6645	4.21	2.98182	1.89388	4.13165	4.89536	4.69156	4.55005	2.82655	3.47937	3.28154	2.12124	4.53517
22	IL-2	1.95751	2.52064	2.73695	0.931961	0.266347	0.721616	-2.09297	-0.197383	2.04003	-0.554968	8.17049	1.93548	0.861111	0.941785	-0.433962
22	IL-4	-0.0849549	0.320217	0.229642	0.132622	0.341953	0.700182	-0.0557817	0.749041	1.85106	0.578875	7.38245	0.107248	0.0550419	-0.343949	0.542135
22	IL-5	0.239335	-0.63943	0.838814	1.9375	1.1602	1.13816	-0.248689	0.810376	2.84146	1.87633	9.73128	2.50267	2.65322	1.11574	1.5029
22	IL-6	3.95659	0.80522	2.55388	6.82317	5.53293	0.894656	5.90987	8.29027	6.99214	7.22376	5.44596	6.95392	6.21193	5.6199	7.85937
22	IL-8(CXCL8)	-0.514971	0.318519	0.561516	2.45663	2.57849	-0.0347302	2.64698	3.5259	2.52902	2.74525	3.10293	3.39047	2.94642	2.59018	3.26229
22	IL-10	2.71785	1.86765	4.11553	6.33611	4.95092	2.20886	3.70239	7.05504	6.68347	6.32234	5.2936	5.62466	7.4806	4.37328	6.67909
22	IL-12p70	0.493503	0.328498	0.476098	1.68197	1.62125	0.857267	-0.100366	0.788858	3.10884	0.625497	2.5392	1.12406	0.922502	0.422547	0.788858
22	IL-13	-0.845599	0.308003	0.430009	2.39842	1.00533	0.875332	0.0205197	2.50285	2.68704	2.22727	8.77856	2.3578	2.29426	2.18267	1.54621
22	IL-15	-0.550065	0.262097	0.527904	-0.227832	-0.366792	-0.749992	-1.53235	0.0310261	0.0214934	-0.253105	-0.0181614	0.230487	0.0134966	0.159169	0.494325
22	IL-16	-0.344808	0.0158311	0.0958002	-0.23031	0.0658729	-0.422772	2.70524	0.0995932	0.107878	-0.0963849	0.437406	0.677063	-0.224251	-0.253494	-0.216779
22	IL-17	0	3.40599	0	0	0	0	1.85715	0	3.03428	0	7.35518	3.1724	2.65037	0	0
22	IL-18	1.89188	4.64705	3.14769	2.02752	1.5892	0.312237	4.65095	2.18661	2.12556	2.28214	0.665371	0.956981	1.16855	-0.139561	1.96376
22	IL-25	-0.148981	-0.148981	1.33122	1.88949	2.02982	-0.148981	-0.148981	-0.0339201	-0.148981	-0.148981	1.47958	-0.0339201	-0.148981	-0.148981	0.435096
22	IL-33	0.115866	0.639898	0.478638	-0.292234	1.03274	0.502889	0.526712	-0.054532	-0.168157	-0.477691	0.0502649	0.550121	-1.02107	0.502889	-1.02107
22	Eotaxin-1(CCL11)	-0.414661	1.83957	2.24943	0.054813	0.655776	0.67918	0.00205856	0.326605	-0.225691	-0.323329	0.814998	0.365949	0.310459	0.350384	-0.266462
22	Eotaxin-3(CCL26)	0.219097	0.518915	0.360703	-0.167601	0.302302	0.302302	1.27261	-0.0500614	0.0303227	0.152152	0.739568	0.152152	0.105071	0.566842	-0.0500614
22	IP-10(CXCL10)	3.52442	3.73405	3.94737	1.47719	2.7683	3.93783	1.52847	2.11873	2.35446	1.39059	3.34754	2.52796	2.69404	2.02609	1.94174
22	MIP1beta(CCL4)	2.61774	1.38252	2.99114	4.21595	3.33277	1.89471	2.07501	4.70379	4.50218	4.25151	3.86793	3.67786	4.3699	2.78925	4.46555
22	MCP1(CCL2)	2.2663	2.59849	3.11239	0.81953	3.50397	2.85308	1.32157	2.38413	0.244778	0.590428	3.61656	3.31217	2.97062	3.08423	1.81735
22	MCP4(CCL13)	0.916195	3.29999	3.35087	-0.0916165	0.62388	1.90982	0.108768	0.0145829	-0.029292	-0.676812	0.861232	0.457307	-0.0444327	0.158175	-0.029292
22	MDC(CCL22)	0.0688884	0.789507	1.09834	2.1991	1.49429	0.473858	0.67474	1.89175	1.88042	1.99697	2.46397	2.08875	0.830613	2.24561	1.92994
22	TARC(CCL17)	0.448309	0.270862	0.727407	1.16308	0.932501	0.353805	0.753942	0.943303	0.92158	1.02558	4.60537	0.910529	0.55064	1.02558	0.597982
23	IFN-alpha2	4.3903	0.379061	-2.65566	-0.692455	0.049931	-0.780632	-2.65566	-1.04758	-0.374895	-1.6058	0.105097	-0.96927	-0.855843	-0.854629	-0.504551
23	IFN-beta	0	0	0	-0.16114	0.0389164	-0.153886	0	-0.0143438	2.50759	0.0843088	0	-0.0850674	0.0608053	-0.11758	0.0105833
23	IFN-gamma	0.75829	0.549193	0.145651	-0.853237	-0.35641	0.0479791	0.226108	-0.649164	0.419982	-0.111558	2.41762	-0.108781	-0.386021	-0.745898	-0.685193
23	IFN-lambda1(IL-29)	0	0	0	0.0290796	-0.00247845	0.0909323	0	0.0676918	0	-0.014441	0.183651	0.166135	-0.0416644	-0.0244846	-0.0679227
23	TNF	-0.756927	-0.41361	1.2606	1.86742	1.31179	-0.539468	1.40131	2.74243	2.38563	2.15021	1.8939	1.48279	2.6419	1.15381	2.23164
23	IL-1beta	-1.25521	-0.673337	0.956598	0.436114	0.33925	-0.684018	0.0844145	1.02099	0.856725	0.876532	1.14948	0.634389	0.56287	0.158081	0.140887
23	IL-2	0.444874	-0.870495	-0.870495	-0.770127	0.0128589	-0.806602	-0.870495	-1.3033	-0.766494	-0.47206	5.90292	0.168372	-0.210412	0.406265	-1.09498
23	IL-4	0.135775	0.754803	1.30207	0.666025	0.157362	0.410255	0.985527	0.516595	0.608215	0.626558	4.06984	0.500234	0.617387	0.293576	0.415273
23	IL-5	-0.180733	0.59414	-0.180733	-0.462155	-0.200646	0.126502	-0.180733	0.042367	-0.180733	0.170741	3.48464	-0.137203	-0.108424	-0.0680946	-0.212736
23	IL-6	5.27191	0.819559	1.38296	3.5099	3.18524	0.553752	2.55049	4.72771	3.44642	4.04798	2.83956	4.10544	3.41767	3.5231	4.52855
23	IL-8(CXCL8)	-0.534046	-0.448619	0.559706	0.392111	1.13175	-0.323744	1.63089	1.73654	-0.015051	0.820433	1.19471	1.74443	1.40875	1.30901	0.919233
23	IL-10	0.590256	-0.0942675	0.713406	1.21224	1.58512	-0.604849	1.18799	1.99308	1.45995	1.8852	1.04653	1.42857	3.03448	1.07398	1.74738
23	IL-12p70	0	0	0	-0.409389	0.261418	0.283975	0.24387	-0.17246	0	-0.269434	0	-0.0593115	0.153257	-0.434696	-0.66225
23	IL-13	0	0	0	0.039191	-0.548328	-0.180708	0	-0.360023	0	1.05953	4.59275	-0.272481	0.19291	0.22201	0.653005
23	IL-15	-0.597228	-0.642294	-0.865383	-0.994323	-0.779122	-0.785584	-0.589332	-0.788108	-1.04556	-0.95195	-0.848205	-0.857079	-0.740338	-0.73487	-0.463149
23	IL-16	-1.83193	-1.36517	-0.456674	-1.25481	-1.03648	-1.52768	-0.23516	-0.78896	-1.52061	-1.1852	-1.14237	-0.932028	-1.52187	-1.22039	-1.00919
23	IL-17	0.223723	0.272631	-0.104529	-0.808256	-0.224204	-0.33641	-1.23873	-0.492415	-0.628021	-0.7134	2.82825	-0.567294	0.0954719	-0.858791	0.0135862
23	IL-18	-0.0471736	3.29491	1.70092	-2.57928	-1.47007	-1.75771	0.907821	-1.46591	-2.41586	-2.28927	-2.04272	-1.11665	-1.87456	-1.7724	-2.23937
23	IL-25	-1.13254	-1.13254	-0.582762	-0.962225	-0.526629	-0.892096	-0.975887	-0.930339	-1.13254	-0.653373	-1.13254	-0.768804	-1.28973	-0.928307	-0.92692
23	IL-33	-0.340767	-0.0663785	-0.717739	-0.593424	-0.570393	-0.272778	-0.830241	-0.350618	-0.0439017	-0.348114	-0.613588	-0.174137	-0.616581	-0.762397	-0.535274
23	Eotaxin-1(CCL11)	-0.39505	-2.10494	-1.49565	0.298682	-0.112024	0.744586	0.829602	-0.0315321	0.187965	0.0309844	0.891343	0.140507	0.216191	0.408702	0.514138
23	Eotaxin-3(CCL26)	-0.383983	0.35023	-0.974935	0.406112	0.195647	0.366857	1.2806	0.185517	0.798699	0.229181	0.635582	0.196682	0.403546	0.294584	0.238013
23	IP-10(CXCL10)	1.96815	0.923935	1.35684	0.797721	1.28975	1.10452	0.365894	0.934817	0.948483	0.705815	2.39379	1.07201	1.14272	1.12935	0.972862
23	MIP1beta(CCL4)	0.668338	-0.851375	1.7808	2.05828	1.75362	0.270857	0.585778	2.30997	2.20216	2.1909	2.04396	1.70161	2.65207	1.42493	2.21526
23	MCP1(CCL2)	1.6928	0.373924	1.41924	-1.86525	1.87912	1.32863	0.253875	-0.775011	-3.65239	-2.33641	2.46069	1.0486	0.768832	0.986123	-1.37059
23	MCP4(CCL13)	0.437288	0.188363	0.145347	0.133605	0.217145	0.312131	0.145347	0.250467	0.373856	0.136835	0.188363	0.109984	0.212562	0.337471	0.0772269
23	MDC(CCL22)	0.56097	0.376254	0.925033	1.68012	0.90215	0.1845	0.61185	0.898403	1.27871	1.68701	1.37791	1.68947	0.302412	1.84907	1.60728
23	TARC(CCL17)	-1.20721	2.03374	1.84281	1.84875	1.33106	1.28634	2.03374	1.6364	1.92959	1.74918	2.0088	1.72538	1.05987	1.56159	0.822608
24	IFN-alpha2	7.51519	-2.4005	4.96403	-0.506214	2.22829	4.97443	0.722304	-2.4005	-2.4005	-2.4005	-1.6612	-0.670695	-2.4005	-2.4005	-0.670695
24	IFN-beta	0	0	0	0	0	0	0	0	0	0	0	0	0	0	0
24	IFN-gamma	4.21448	0.105337	3.52229	3.82037	2.2668	0.224932	-0.807503	1.9055	5.00354	2.70279	7.87998	1.13522	2.24864	2.48515	1.81954
24	IFN-lambda1(IL-29)	0	0	0	0	0.95522	0	0	0	0	0.0423087	0	0	0	0	0
24	TNF	0.441236	-0.159965	1.41396	5.4376	4.10896	0.943312	2.96764	5.58506	5.86398	5.34362	4.49447	4.19427	4.8407	3.78476	4.15536
24	IL-1beta	-1.4275	-1.27658	0.527295	4.20079	2.36179	0.32984	2.0879	3.22892	4.69681	4.21349	2.58321	2.40415	2.6536	1.91292	2.48693
24	IL-2	2.35279	1.27905	2.56312	1.09319	1.40983	0.0816132	-1.6853	0.185792	0.247072	0.0816132	8.77522	1.08998	1.36849	1.05408	-0.263261
24	IL-4	-1.64411	-1.21945	-0.499997	0.598113	-0.061008	0.762451	0.14241	0.0588878	1.06966	1.25003	7.65777	0.53866	0.924616	0.518259	0.709822
24	IL-5	-0.95317	-1.19149	-0.95317	1.90968	-0.475568	0.259896	-0.205097	0.985235	0.834471	1.62864	9.54654	0.441776	1.01644	0.535112	1.00094
24	IL-6	4.41908	1.04648	3.07915	8.67855	6.81655	2.25483	5.96862	8.22562	8.47264	8.79654	5.89258	7.78354	7.34429	7.41006	8.00974
24	IL-8(CXCL8)	-1.68478	-1.09855	0.120191	1.81915	1.5699	0.0671297	1.00445	1.84546	1.6829	1.80136	1.72359	1.80947	1.68394	1.71878	1.70532
24	IL-10	0.0788044	-1.72449	1.64783	4.72072	2.88857	0.437036	1.23616	4.37077	4.69731	4.69456	2.29487	3.69279	5.68967	3.25607	4.03996
24	IL-12p70	1.25378	0	1.25378	1.44542	1.44542	1.29867	0.523763	0.668959	2.8807	1.34218	2.8293	0.0779813	0.361914	0	0.561483
24	IL-13	0.698335	-0.652028	1.20085	3.37123	1.7908	0.15294	0.909596	2.77883	3.46559	4.17643	9.88891	4.55564	2.34855	3.86092	3.69968
24	IL-15	0.603759	-2.3934	0.355169	-0.738392	0.0107763	-0.403262	-0.98534	0.50925	-1.22504	-0.483899	-2.29194	-0.650311	-0.0221207	-1.1528	-0.732645
24	IL-16	-0.0297837	-0.0664694	0.2635	-0.166158	-0.323015	0.748191	1.62873	-0.284703	0.218011	-0.0279495	0.66662	0.396725	-0.258757	-0.141753	-0.176438
24	IL-17	1.0832	-4.20043	0.390868	-4.20043	0.707213	0.705822	-2.16995	0.263659	0.328109	0.0766082	3.16724	0.0642651	1.69256	-1.17096	-1.51409
24	IL-18	1.42065	4.5678	2.94394	2.84173	1.5185	0.619692	5.22565	1.83813	3.30392	3.20025	0.385014	0.547561	1.36022	0.437531	0.999345
24	IL-25	-0.819731	-1.62646	0.20098	-1.42855	-0.790267	-1.62646	-0.553379	-1.16279	-1.62646	-0.355698	-1.62646	-1.62646	-1.62646	-1.12371	-1.62646
24	IL-33	0	0	0	0	0	0	0	0	0	1.75408	0	0	0	0	0
24	Eotaxin-1(CCL11)	0.210283	-0.240689	2.09314	0.0590727	-0.00565298	3.35912	0.0325722	0.090037	-0.275799	-1.67706	0.916622	0.010894	0.416822	0.293483	0.0271927
24	Eotaxin-3(CCL26)	-0.558051	-0.914613	-0.269149	-0.484367	-0.558051	-0.089081	0.521003	-0.84662	-0.782563	-1.33642	-0.193567	-1.06461	0.877733	-0.329435	-0.249764
24	IP-10(CXCL10)	4.81852	2.22145	4.22697	2.9946	2.57062	5.55723	-0.0162287	2.34527	2.16702	2.96313	4.41698	2.53397	3.81544	2.79368	2.40594
24	MIP1beta(CCL4)	2.16865	0.279374	3.25201	5.82765	4.16524	1.52221	2.15285	5.57451	5.70284	5.65128	4.65004	4.37873	5.41505	4.23782	4.96495
24	MCP1(CCL2)	3.0726	0.588169	3.72353	1.18254	3.46149	3.98527	0.105508	1.99353	-0.593481	0.735082	4.82543	3.063	3.61426	2.99694	2.77542
24	MCP4(CCL13)	1.80468	0.671173	3.83614	0.187914	-0.0243966	5.87748	-0.629355	-0.000458276	-0.349258	-0.331268	1.73	-0.141912	-0.405783	0.0453789	-0.0490661
24	MDC(CCL22)	-0.949343	0.374368	0.618637	1.71219	1.52551	0.734831	-1.27104	1.10452	1.1855	1.54944	1.95794	1.78719	0.577235	1.94096	1.74997
24	TARC(CCL17)	-0.362249	-1.10681	0.133085	0.163017	0.229363	0.0371275	0.102174	-0.0952157	-0.0327455	-0.264578	3.99545	0.0593126	0.982494	-0.121411	0.182455
25	IFN-alpha2	7.55699	4.06747	7.23722	-0.965138	5.54797	9.49569	-0.129531	-0.704069	-0.965138	-2.32291	-0.484771	-0.484771	-3.35545	-1.88561	-3.35545
25	IFN-beta	0	0	0	0	0	0	0	0	0	0	0	0	0	0	0
25	IFN-gamma	4.42249	5.80397	4.76618	4.44382	3.10573	3.41313	1.65199	2.87922	9.88289	2.87922	9.03399	1.56473	2.17526	1.20312	3.00863
25	IFN-lambda1(IL-29)	-0.628715	-0.628715	0.243178	0.356033	1.06589	1.54707	-0.628715	0.578271	-0.628715	0.925032	0.472483	-0.628715	-0.628715	1.13037	-0.516471
25	TNF	1.9112	2.77043	2.32216	7.31233	4.91547	2.0066	3.82185	7.33021	7.39243	7.5222	6.32527	5.84035	6.62228	4.37061	7.13148
25	IL-1beta	0.865691	2.45455	1.53911	7.09893	4.31034	-0.0726496	3.70744	5.9386	7.19649	7.38146	4.40995	5.08088	5.04881	3.82382	6.1872
25	IL-2	1.38429	2.22917	-0.0917596	-0.216024	-0.527233	-0.470751	-2.67692	-1.16898	2.00716	-0.950761	7.33311	0.864903	-0.280633	-0.295758	-0.0514042
25	IL-4	0.244945	0.0930719	-0.00577558	0.496943	-0.21989	0.208485	-0.21989	0.675717	1.79721	0.719221	5.05543	0.630826	-0.891262	-0.305905	-0.0771754
25	IL-5	2.13501	1.91176	0	2.80583	2.09327	1.93585	0.368176	1.84953	4.14564	3.17155	9.48265	2.72276	1.24696	0.931073	2.69612
25	IL-6	6.05282	4.40991	4.37173	9.7972	7.43739	3.463	6.94588	9.86576	9.59148	9.76399	6.81625	9.00435	8.63571	7.69096	9.8283
25	IL-8(CXCL8)	0.578918	2.00309	0.764708	4.111	3.74678	0.842961	3.15901	4.57383	3.70183	4.32501	4.03722	4.53163	4.26448	4.07489	4.40629
25	IL-10	2.71411	2.55812	4.21548	7.10836	4.93402	3.48818	2.66975	6.82082	6.8916	7.25734	4.49691	5.19542	7.13239	4.1826	6.69764
25	IL-12p70	0.497096	0.813525	0	2.51283	0.813525	1.49756	1.442	1.91999	4.57754	2.30232	2.45775	0.550512	1.10911	1.05463	2.69657
25	IL-13	1.64587	1.2531	0.332251	3.15523	1.2531	1.35462	0.115216	2.09154	3.90117	3.04704	8.8548	1.74716	2.29962	2.15649	3.46513
25	IL-15	0.825845	0.757385	0.884977	0.40563	0.311154	1.26629	0.53615	0.0361205	0.422785	1.20945	1.16522	0.697233	0.663438	0.718155	0.681328
25	IL-16	-1.41581	-1.30666	-1.27811	-1.07088	-0.852864	-0.646654	0.731168	-0.944993	-1.23001	-0.50603	-1.06245	-0.137986	-3.48328	-2.15194	-1.17758
25	IL-17	1.8354	-2.98192	2.06145	-2.98192	-0.728224	-2.98192	0.144752	-2.78806	2.31532	-1.24454	3.93743	0.955685	2.74031	-0.217165	-0.0702519
25	IL-18	1.30115	4.35005	3.02068	2.9433	1.24188	0.0278652	3.42398	1.66649	3.64075	3.13496	-0.827625	0.790245	1.13175	-1.38475	1.80161
25	IL-25	0	0	0	0.153914	0	0	1.22192	0.292297	0	0	0	1.44412	0	1.31948	0
25	IL-33	0.669294	0.919077	-0.264525	0.751999	0.337777	0.919077	-0.264525	0.236883	1.57171	0.519183	-0.264525	0.0695864	-0.264525	-0.264525	-0.264525
25	Eotaxin-1(CCL11)	-1.99498	0.597898	1.08034	-1.38685	-0.316311	-0.58719	-1.05586	-1.88062	-1.99498	-0.822798	-0.786086	-1.53706	-0.682417	-1.1672	-1.99498
25	Eotaxin-3(CCL26)	-0.0906132	-1.42906	-1.18695	-0.181693	-0.0906132	-0.450445	0.902953	-0.651466	-0.450445	-0.0478168	-0.255478	-0.112661	-0.281256	0.275592	-0.481427
25	IP-10(CXCL10)	6.76861	7.49888	7.92774	5.31264	5.53497	7.51596	1.85931	5.30621	5.1237	5.58838	6.79556	5.19404	5.34114	5.04843	5.01931
25	MIP1beta(CCL4)	3.02907	2.51908	4.20765	6.58902	4.8081	3.22019	2.44218	6.48576	6.69125	6.59597	5.61352	5.14536	6.11543	4.57732	6.31701
25	MCP1(CCL2)	3.91671	4.04298	4.5858	1.4177	5.06658	3.92288	2.09761	2.38622	0.0579006	1.12811	5.26598	4.58749	4.21553	4.34352	2.24453
25	MCP4(CCL13)	1.43127	2.95995	2.80269	0.398193	0.706064	1.22416	0.273858	0.338273	0.246671	0.374729	0.854192	0.432225	0.300211	0.338273	-0.086636
25	MDC(CCL22)	0.595009	1.45999	1.16041	3.45213	2.0884	1.02903	0.607108	2.97539	2.61885	3.27074	2.60602	3.17399	1.93252	3.37932	3.26716
25	TARC(CCL17)	0.238342	-0.0552428	-0.351274	0.932903	0.499447	0.661352	0.82565	0.516902	0.719254	0.787104	2.24875	0.800123	0.58376	0.977021	0.516902
26	IFN-alpha2	7.72689	2.56806	6.74892	0.412498	4.34989	7.91987	-3.18265	-0.585393	-0.895344	-0.517605	-1.85684	-1.29468	-2.04175	-3.18265	-0.984959
26	IFN-beta	3.60034	0	0	0	0	0	1.53451	0	3.58772	0	0	0	0	0	0
26	IFN-gamma	2.60342	3.55535	4.46486	0.528304	4.1646	0.752674	-0.0124563	0.13048	5.7261	1.79095	7.15594	-0.560726	0.332097	0.284403	1.19172
26	IFN-lambda1(IL-29)	0.283768	0	0	0	0	0	0	0	0.182256	0.998389	0	0	0	0	0
26	TNF	-0.0748291	-0.0472837	0.928033	3.46162	2.81138	-0.745968	1.33237	4.34956	3.77674	3.93544	2.7344	3.27544	2.48493	2.46697	1.88691
26	IL-1beta	-0.556324	0.140131	-0.406759	1.72271	1.47903	-1.56918	0.438384	2.35003	2.23271	2.29537	0.160044	1.03626	-0.447576	0.000111391	0.0831039
26	IL-2	1.99667	3.42619	2.6274	2.25237	2.55787	1.28157	-1.3185	-0.570428	0.946999	0.562508	9.55445	-0.197565	2.01659	0.99611	0.843214
26	IL-4	-2.0158	-2.39668	-0.290747	0.609413	0.159548	-0.805326	0.252756	0.159548	0.381936	0.059737	4.26393	0.57396	-0.43005	-0.358679	0.422489
26	IL-5	0	0	0	1.04989	0.682417	0	0	1.44838	1.49062	1.98625	6.47275	0.89552	1.18794	0.959473	0
26	IL-6	2.99713	0.0718212	2.87553	5.9572	4.81316	-0.347246	2.81911	6.34338	6.04424	6.42445	2.93889	5.90365	3.9477	5.35456	4.99016
26	IL-8(CXCL8)	-0.78679	0.718424	1.73061	2.74177	2.87954	-0.579526	2.04794	3.34377	2.56684	3.06873	2.38618	3.28668	2.57497	3.03421	2.65538
26	IL-10	2.31174	1.54838	5.02981	4.45676	4.95681	2.3782	0.661332	4.39575	5.45924	4.86282	2.73557	3.90794	5.31464	3.64094	3.07829
26	IL-12p70	-0.395655	-0.395655	0.0661982	-0.319308	2.33969	0.549735	-0.395655	-0.395655	0.790611	0.472917	1.65176	-0.395655	-0.395655	-0.395655	0.432936
26	IL-13	-1.08782	-1.08782	-1.08782	2.25263	1.69611	-0.0352358	-1.08782	1.33775	1.57808	2.22698	6.373	-0.992775	-0.00882079	1.75433	1.41485
26	IL-15	1.49754	1.35188	1.99721	2.10401	1.81774	-1.52523	2.15664	0.0415221	1.0251	1.05752	1.8026	-2.19342	-2.19342	0.117485	0.745747
26	IL-16	-0.689588	-0.0232666	0.065644	0.123132	0.497229	-0.729013	1.87585	-0.48787	0.143365	0.232653	0.185976	0.361028	-0.490082	-0.182725	-0.0537585
26	IL-17	0.0608583	-1.09604	-0.635382	0.364236	-1.9647	-3.61448	-3.61448	-0.603345	-1.79783	-3.61448	2.5783	-1.97117	-0.408556	-3.61448	-0.746744
26	IL-18	2.16312	5.4504	3.75363	1.70291	2.80699	0.160299	4.78793	0.515685	2.89215	1.84785	0.139372	1.40073	0.0912906	0.363795	0.820641
26	IL-25	-1.25023	-1.25023	-1.25023	0.678443	-1.25023	-1.25023	0.228129	-1.25023	-1.25023	-1.25023	-1.25023	-1.25023	-1.25023	-1.25023	-1.25023
26	IL-33	0.769885	0.936041	0	1.08456	1.00163	0	1.8313	0	1.12426	1.23701	1.06428	0	0	0	0
26	Eotaxin-1(CCL11)	0.140468	-0.419508	1.9497	0.140468	0.63346	0.799547	0.546166	-0.164608	-0.670523	-0.894363	0.978626	-1.52324	-0.00125534	0.362388	0.195908
26	Eotaxin-3(CCL26)	0.101543	-0.193301	-0.61021	0.355082	-0.282615	0.578085	1.34339	-0.380534	0.329837	-0.0352344	-0.193301	0.472687	0.45023	0.760875	0.222081
26	IP-10(CXCL10)	3.45131	3.28937	3.97616	2.52965	2.31258	2.56063	-0.680074	2.18516	2.57751	2.52965	3.65073	2.1185	1.70205	2.16177	1.66705
26	MIP1beta(CCL4)	1.46661	0.0390029	3.48034	4.55764	3.51243	0.917575	0.205954	4.36903	4.61095	4.55537	3.25421	3.46167	3.81038	3.25669	3.21839
26	MCP1(CCL2)	3.50184	2.08329	4.72591	1.02271	4.5897	2.58636	0.539643	1.0592	-0.34403	-0.013267	4.97799	2.44199	3.16855	2.61686	2.40065
26	MCP4(CCL13)	0.847271	1.00639	2.66589	0.120855	0.495719	0.790758	-0.14096	-0.0081876	-0.600582	0.150133	0.437435	-0.251238	-0.0813658	0.0589087	-0.120604
26	MDC(CCL22)	-0.624349	0.791925	0.74862	2.07503	1.75891	-0.643377	-2.32249	1.8933	1.91915	1.99091	0.894383	2.01121	0.904272	2.10438	1.94018
26	TARC(CCL17)	-0.336873	-0.277998	0.621682	1.02918	0.697466	0.134209	0.170792	0.976017	0.350482	0.903066	0.748176	0.527114	0.632879	0.350482	0.919758
27	IFN-alpha2	9.2316	3.83206	4.78668	-0.166764	4.80061	8.08842	1.37801	0.127619	-1.31555	-0.427632	-1.31555	0.923859	1.99194	1.88913	0.407711
27	IFN-beta	0	0	0	0	0	0	0	0.0692065	0	0	0	0	0	0	0
27	IFN-gamma	3.51263	2.31396	1.53436	1.61855	5.27978	0.904587	-0.264519	1.11128	3.26193	1.188	7.69104	0.973077	0.832317	0.342561	0.169688
27	IFN-lambda1(IL-29)	1.04145	1.95468	0	0.0811902	1.32632	2.00192	0.308586	0.940143	0	0	1.32632	2.04727	1.40732	2.13287	1.85384
27	TNF	1.73676	2.44459	3.63683	5.93603	6.21607	1.62158	4.45626	6.32367	6.16413	5.39456	5.87868	5.92116	5.6155	5.23066	5.58451
27	IL-1beta	2.443	4.3401	5.14244	7.0115	7.3613	3.38792	6.52154	7.17522	7.02763	6.20927	6.10511	7.52942	6.76987	6.69153	6.77953
27	IL-2	2.14619	1.72123	1.36095	-0.600034	1.73846	0.168432	-1.15149	-0.700578	0.695703	1.55842	8.48153	2.24108	0.570214	2.2829	-0.696917
27	IL-4	0.362426	-1.64229	-0.834827	0.31823	-0.158536	-0.325917	-2.6147	-0.342093	-0.127332	-0.398904	4.7692	-0.436878	-0.0376898	0.176605	-1.73639
27	IL-5	0.659954	-0.570851	0.659954	-0.570851	0.637308	0.590817	0.145381	-0.112853	-0.149624	0.413969	6.88134	0.301234	0.413969	-0.149624	-0.475508
27	IL-6	5.85432	1.46822	2.8905	6.66355	7.40074	0.234616	3.66689	7.23768	6.77536	6.93376	3.11213	6.3801	5.36719	5.85398	6.40006
27	IL-8(CXCL8)	0.166163	0.981926	2.23275	3.57952	4.00917	0.15227	2.83756	4.0951	3.59697	3.98575	3.42415	4.2725	3.4421	3.75283	3.91293
27	IL-10	2.24545	0.88976	2.93231	2.78768	4.7158	1.17287	-0.0154573	3.05762	3.78668	3.51087	2.68228	2.8234	3.94299	2.46815	2.28675
27	IL-12p70	-0.212576	-0.212576	0.780874	1.12373	2.55563	1.03641	-0.212576	0.018239	-0.212576	-0.198735	1.71297	0.238306	-0.212576	-0.212576	-0.212576
27	IL-13	0.955725	-0.551535	-0.312767	-0.259804	3.15237	0.745694	-0.551535	0.44186	1.06645	4.29263	7.57154	3.33855	-0.551535	3.78482	3.02976
27	IL-15	1.29235	2.18452	1.05954	1.73295	-2.2611	-2.2611	1.02014	-0.771578	1.4412	-2.2611	0.937711	1.05068	-2.2611	0.870372	0.760396
27	IL-16	-0.447787	0.0822229	-0.0653479	0.0461577	-0.193118	-0.219628	1.6593	0.0183088	0.140074	0.0753506	0.160897	0.594842	-0.110761	0.119799	0.228314
27	IL-17	-1.54467	1.57517	0.880552	1.2608	-2.11832	-2.11832	-2.11832	-0.00115228	0.222357	-2.11832	3.21955	1.05339	-2.11832	1.44718	-0.369994
27	IL-18	1.89658	4.84044	3.3795	0.473339	2.61488	0.828403	2.3719	0.618307	1.50923	0.966848	0.106961	0.0723208	0.355757	0.226782	0.636118
27	IL-25	0.23792	1.37437	0.618698	1.45257	0.732432	1.06392	1.18261	1.79165	2.29706	-0.916197	1.81728	2.08941	-0.916197	2.3347	-0.916197
27	IL-33	1.02024	0	1.30733	0.358308	1.43048	0.979551	1.62177	0.580703	1.64697	0	1.05972	1.54314	0	0.542982	1.05972
27	Eotaxin-1(CCL11)	-1.73037	-1.7176	-1.73037	-0.214037	-1.73037	-0.433782	-1.73037	-0.586834	-1.73037	-1.67492	-0.433782	-0.837622	-1.73037	-0.625247	-1.73037
27	Eotaxin-3(CCL26)	-0.314706	-0.675464	-0.706368	-0.587627	-0.406341	-0.1327	0.720326	-0.404035	-0.292936	-0.382704	-0.209921	-0.359575	-0.151509	-0.1327	-0.587627
27	IP-10(CXCL10)	5.15494	4.87572	3.9544	3.00454	3.81931	3.81931	0.9453	2.86073	3.07759	2.76598	4.72406	2.62518	2.44738	2.51525	2.86741
27	MIP1beta(CCL4)	2.29264	0.710132	3.27395	4.90785	4.99805	1.07765	0.565665	4.58645	5.1554	4.93701	3.96201	3.78923	4.36934	3.49204	4.03462
27	MCP1(CCL2)	4.98241	3.7678	5.46354	1.14669	4.8556	3.79108	1.19035	2.30418	0.6455	1.36059	5.88196	4.22964	3.9896	3.60981	2.70554
27	MCP4(CCL13)	-1.06	-0.815341	-0.66514	-1.7892	-1.64947	-0.951288	-1.48587	-0.682348	-1.70264	-1.46487	-1.48587	-1.67564	-1.36702	-1.5074	-1.70264
27	MDC(CCL22)	0.301884	1.4891	1.68654	3.13508	2.66131	0.203307	-0.675261	2.33252	2.74924	3.08999	2.11288	2.54776	1.44748	2.68472	2.99931
27	TARC(CCL17)	0.922799	0.214423	0.32756	1.13158	1.04992	1.04992	1.11578	0.632409	0.922799	0.903214	1.51551	0.730579	1.11578	3.32077	0.903214
28	IFN-alpha2	6.62336	2.53565	6.24461	-0.31933	1.89898	8.18139	-0.31933	-0.166035	-0.116418	0.265291	1.28982	0.166626	0.114497	0.264781	-0.640894
28	IFN-beta	0	0	0	0	0	0	2.65603	0.469113	3.18553	0	0	0	0	0.286148	0.15865
28	IFN-gamma	4.8641	1.62317	3.51817	2.21292	1.77453	1.26526	2.36677	1.48419	10.5764	2.97966	7.8828	-0.156108	1.63767	0.508759	1.96362
28	IFN-lambda1(IL-29)	1.89528	0	0	0	0.351256	1.80534	0.957159	0.452866	0	0	1.48594	0.181937	0	0.00407755	0.439537
28	TNF	1.71909	1.24228	1.92938	4.50606	2.87377	0.533761	3.87912	4.31815	5.54923	4.04719	4.45259	3.02378	4.40981	2.63343	4.46593
28	IL-1beta	1.01417	0.624406	1.26645	3.68871	3.65623	-1.03089	3.74216	3.76174	4.5296	3.60021	3.06664	3.62563	2.85846	2.99639	3.69938
28	IL-2	3.34931	1.42558	2.52739	0.0712204	2.01005	0.978316	-1.14493	0.317754	3.8917	1.43887	8.1889	-0.0427595	1.69968	1.5096	0.674275
28	IL-4	0.0242116	0.0469992	-0.68181	-0.227373	0.155582	0.367879	0.069418	-0.56722	3.5682	-1.03075	5.48802	-0.173221	-0.404018	-0.487177	-0.703101
28	IL-5	0.147237	0	0.255045	0.690903	0	0.202253	0	0.60507	4.99889	1.6639	8.5376	0	0.305795	0.0975513	0.919333
28	IL-6	4.1145	1.99261	2.23182	6.49675	4.83463	1.57029	5.31659	6.71424	6.6308	6.83031	4.94551	5.20627	5.89171	4.74156	6.61674
28	IL-8(CXCL8)	-0.171316	1.26355	0.771084	2.38865	2.36243	-0.439158	2.45534	2.77554	2.36488	2.66676	2.7164	2.62814	2.59363	2.46672	2.54331
28	IL-10	2.6679	1.13778	3.98883	5.76826	4.47345	3.10616	3.48225	5.56432	6.32434	6.26859	4.34683	4.09902	6.4509	3.67431	5.72242
28	IL-12p70	0	0	0	0.858522	0	0.0854451	0	0.594672	6.14215	0.417418	1.01222	0	0	0.179267	0.811059
28	IL-13	0	0	0.28742	2.57113	1.58254	0	0	2.07573	5.19304	4.25245	9.55873	2.7559	1.66296	2.56352	2.87959
28	IL-15	0.843001	0.73519	0.0896389	0.203469	-0.352315	0.179668	0.564832	-0.235501	0.337419	-1.17885	0.216515	0.304528	-0.766624	0.257805	0.308162
28	IL-16	-0.510092	0.161241	0.288207	-0.271593	-0.311812	-0.467946	2.02015	-0.249219	-0.120695	-0.310753	0.208897	0.672159	-0.356482	-0.27095	-0.240246
28	IL-17	-0.0215414	0.655341	-0.136467	0.4914	-0.0930289	-0.323995	-0.134014	0.325028	2.14645	-0.0533277	5.92844	0.1144	1.80605	0.0190556	0.132767
28	IL-18	1.77561	4.76572	3.27051	1.4645	0.47008	-0.742007	3.03149	1.84078	1.86396	1.50122	0.359246	0.499341	1.78017	0.109879	1.56217
28	IL-25	-0.0133713	1.46865	-1.15329	1.87104	1.51398	-0.397162	1.71925	1.20081	1.88776	-0.874077	0.895952	1.90427	-0.0507438	0.978172	0.311472
28	IL-33	0.970037	0.198826	-1.00581	0.268883	-0.997818	1.10456	-0.0364528	0.255981	0.820476	0.00574454	0.907973	0.750884	0.0466526	0.26583	-0.161655
28	Eotaxin-1(CCL11)	0.0292715	0.458086	0.269432	-0.0342242	0.212541	0.643902	0.076301	-0.0485564	-0.164839	-0.181247	0.328876	0.274966	0.339358	0.234823	-0.0911723
28	Eotaxin-3(CCL26)	-0.239022	0.24384	-0.724122	0.200049	-0.0330848	0.272041	0.778827	0.000250906	-0.359708	-0.194428	-0.0906829	-0.38563	-0.110618	0.130029	0.0469996
28	IP-10(CXCL10)	1.99015	1.25847	2.58232	1.26796	0.641992	2.58744	-0.687325	0.779826	0.61482	0.0457189	2.102	1.08422	0.699643	0.736584	0.867629
28	MIP1beta(CCL4)	2.08704	0.456429	2.97164	4.23824	2.98306	1.65341	1.65324	4.04979	5.08297	4.33201	4.05166	2.77306	4.0389	2.5352	4.18189
28	MCP1(CCL2)	2.02525	1.6859	2.21395	-1.55769	2.35043	1.50694	-0.686725	-0.847043	-2.76407	-2.34733	3.21877	1.56251	0.664474	1.47701	-0.991938
28	MCP4(CCL13)	0.837046	2.18979	2.55004	0.0654205	0.306739	0.959985	0.291675	-0.236128	0.0654205	0.104568	0.228479	0.211886	-0.526147	-0.175773	-0.398982
28	MDC(CCL22)	0.688547	1.51873	1.32498	2.92405	2.24567	0.864785	0.0411366	2.19033	2.06563	2.64868	2.25194	2.62263	1.49029	2.83317	2.61741
28	TARC(CCL17)	1.01433	0.358443	-0.800507	0.767227	0.462503	0.429103	0.241178	0.233124	0.939061	0.718776	2.09848	0.494742	0.281937	0.715033	0.804404
29	IFN-alpha2	6.41258	2.22169	6.14212	0.771152	4.87026	7.23176	-0.179445	-2.38804	-0.708439	0.0241149	0.11558	-0.418586	0.201323	0.430423	0.0241149
29	IFN-beta	0	0	0	0	0	0	0	0	0	0	0	0	0	0	0
29	IFN-gamma	6.10854	4.07966	5.71798	7.16517	5.89157	2.4925	1.11337	3.24877	7.85782	7.14689	8.16803	1.3309	7.66371	2.52945	5.18085
29	IFN-lambda1(IL-29)	0	0	0.871893	1.54706	0	0	0.705189	0	0	0	0	0	0	0	2.50426
29	TNF	0.36985	2.1857	2.56822	5.17227	4.16405	0.268429	2.79965	5.55249	5.06115	5.42278	5.05364	3.3084	5.63998	3.55875	5.24493
29	IL-1beta	-0.0937076	2.91745	2.29575	4.75383	3.49613	-0.699115	3.0767	4.34974	5.30951	5.47679	4.53591	2.63056	4.42424	3.52327	4.78093
29	IL-2	3.91595	2.78815	1.99462	1.42809	2.52898	1.23411	-0.290624	1.61148	2.39609	2.92563	9.44669	2.08685	3.41359	3.44451	0.429472
29	IL-4	0.942263	0.073056	0.00156579	0.0960877	-0.424291	0.991104	0.456305	0.784517	0.574533	0.742115	5.82355	-0.0231028	1.41224	0.402388	0.307594
29	IL-5	2.14814	0	0	0	0	0.835466	0	0	3.01734	3.58804	10.0497	0	1.32174	3.91829	2.43221
29	IL-6	6.24108	2.41153	4.76038	8.9435	7.60457	2.66303	6.65271	8.96305	8.46733	8.96764	5.1303	7.90836	8.42223	7.69958	9.28967
29	IL-8(CXCL8)	0.864882	1.36125	1.30427	3.52853	3.41194	-0.0832909	2.97569	4.19053	3.06788	3.65018	3.39618	3.97313	3.97794	3.77279	4.16349
29	IL-10	3.27243	3.68368	6.43216	6.49461	5.59864	2.98714	2.6404	5.82116	6.26286	6.3843	4.52395	4.36476	7.30404	4.00552	6.22177
29	IL-12p70	0.358993	0	0	4.54275	0	0	0	2.07762	4.02487	1.12178	2.28945	0	1.79095	0	1.08048
29	IL-13	2.30167	0	1.22021	2.93099	0.803647	0.46201	0.0487774	2.52264	3.71142	5.10266	9.8056	3.89775	4.43531	4.22427	2.75724
29	IL-15	0.531763	0.419396	0.332753	0.158776	-0.608936	0.415936	0.341044	-0.692724	-0.0426695	0.748761	0.70738	1.02826	-0.715608	-0.336903	-0.694788
29	IL-16	-0.179876	-0.302718	-0.243882	-0.0789201	0.111423	0.145135	2.57564	-0.288152	-0.0483027	0.276204	0.452847	1.19043	-0.214263	-0.350141	-0.402449
29	IL-17	0.142983	0.151674	0.0432074	0.0596185	0.347799	0.572954	0.249545	0.679916	0.991334	0.677064	3.60007	1.5771	2.19805	-0.114976	0.0619456
29	IL-18	2.31433	5.35478	3.93109	2.37577	1.61298	1.04098	3.94466	2.07613	3.19618	2.77653	-1.18709	0.227091	1.65741	-0.0503651	2.10087
29	IL-25	0	0	0.74087	0	1.54178	0	0	0	0	1.6166	2.06287	3.51797	0	0	0
29	IL-33	-0.0299317	-1.38945	-1.38945	-0.901002	-1.38945	-1.38945	-1.38945	-1.38945	-1.1611	-0.190827	-0.788099	-0.41436	-1.38945	-0.684178	-0.788099
29	Eotaxin-1(CCL11)	0.772947	1.27022	0.448008	0.533543	0.948458	1.41314	0.747839	0.713442	0.612907	-0.160064	0.883071	0.883071	0.583812	0.593597	0.502241
29	Eotaxin-3(CCL26)	-0.272542	-0.912193	-0.161152	0.370073	-0.0297467	0.522337	1.02407	0.742936	0.50453	0.029961	-0.312641	0.284187	0.0585237	0.467939	0.0585237
29	IP-10(CXCL10)	4.2512	4.27607	6.10494	2.59894	3.20184	4.005	1.17392	2.57874	1.87934	2.56508	4.21286	2.6949	2.91215	2.95203	2.46454
29	MIP1beta(CCL4)	2.73401	1.81937	4.69663	5.27953	4.44191	2.22178	2.1603	5.21371	4.93637	5.23709	4.7448	4.04683	5.41205	3.77927	5.34325
29	MCP1(CCL2)	2.69135	2.34125	3.25671	0.165017	3.56259	2.21971	0.867901	1.20516	-1.32479	-0.139202	3.33085	2.81319	2.05562	2.86662	1.49891
29	MCP4(CCL13)	0.771781	2.02194	1.07685	0.0515983	0.190325	0.659623	-0.0198868	0.672845	0.0917609	0.0515983	0.440099	-0.0502686	0.190325	0.178619	0.00943784
29	MDC(CCL22)	0.71924	1.43472	1.26608	2.73368	1.84331	0.500785	1.27919	2.30796	2.57719	3.20179	2.42976	3.0189	1.05766	3.11994	3.14353
29	TARC(CCL17)	0.152414	-0.477361	0.31199	0.390436	0.244296	0.226603	0.152414	0.652768	0.434621	0.556203	2.76895	0.76131	0.0292093	0.811327	0.171504
30	IFN-alpha2	6.47761	4.41028	5.91788	1.02657	3.84116	7.86907	0.0979972	-2.22918	0.638922	0.0979972	-2.22918	-1.22593	1.24905	-0.219714	0
30	IFN-beta	0	0	0	0	0	0	0.446203	0	2.64341	0	0	0	3.97926	0	0
30	IFN-gamma	4.05978	3.74284	4.03669	3.72381	0.630536	1.50273	0.185527	2.94281	10.2953	3.1696	8.08766	1.75555	4.09037	1.62218	1.79457
30	IFN-lambda1(IL-29)	0	0	1.04026	0.686997	0	0	0	0	0.461588	1.48273	0.0160155	0	0	0.330668	0
30	TNF	-0.317076	1.11418	1.49609	3.90218	2.30902	-0.307951	2.107	4.51482	4.20671	3.3017	4.12065	2.17794	3.64462	1.91131	3.32515
30	IL-1beta	0.222644	1.0858	1.46926	3.76747	2.51869	0.519201	2.69501	4.24856	4.21006	3.34465	2.82093	2.11393	2.32625	1.7719	3.22554
30	IL-2	4.1219	3.39862	2.66608	1.91506	0.919955	0.468894	0.176507	0.224025	4.95225	1.12044	10.0266	1.85361	4.06733	1.65857	0.757137
30	IL-4	0.700423	-0.0604989	0.445137	0.743339	0.372973	0.151932	1.0782	0.685807	4.41197	0.35431	5.23662	0.151932	-0.0604989	0.084776	0.372973
30	IL-5	-0.759373	0.0597423	-1.2834	0.300071	-0.415363	0.405151	0.0969748	0.0597423	4.10287	1.21122	6.22243	0.488805	1.15643	0.34617	-0.0181435
30	IL-6	4.20792	3.29465	3.20541	7.49998	5.56644	0.97778	4.66735	7.86988	7.25553	7.30174	6.29438	6.11959	5.96363	5.68113	7.12247
30	IL-8(CXCL8)	-0.400687	1.06471	1.24196	2.64631	2.55469	-0.0916625	2.31312	3.5085	2.22527	2.66496	3.60618	3.01588	2.96894	2.83594	3.02962
30	IL-10	1.72615	2.15152	3.26682	4.92186	3.60088	1.93354	1.31737	4.65886	5.01966	4.81895	5.10768	3.38836	5.75434	3.19042	4.2855
30	IL-12p70	1.2408	1.2538	0.816307	0.383379	0.56449	0.256937	1.11791	1.27946	4.89451	1.72227	2.94694	0.998765	1.18751	1.18751	0.686384
30	IL-13	-0.0961361	-0.265687	-0.801671	2.50665	0.0524312	0.136752	0.0348351	1.22711	4.37413	2.5984	7.68767	2.01085	2.01427	2.0513	1.52297
30	IL-15	0.400408	-0.351605	-0.0890143	-0.774689	-0.27782	0.252171	-0.47692	-0.593522	-1.39318	-0.249695	0.0378044	-0.0248568	-0.516033	-0.0802871	-0.469227
30	IL-16	-0.340096	-0.0893318	0.283493	-0.325802	-0.421163	-0.532808	1.76225	-0.370201	0.0094305	-0.301569	0.0524756	0.204147	-0.375288	-0.351517	-0.363551
30	IL-17	-0.960164	-1.29476	0.116654	-0.159311	-0.191785	-0.361927	-1.19964	-1.58461	1.24291	1.21434	5.89554	-0.280032	3.72226	-1.1412	-1.1456
30	IL-18	1.97137	5.2862	3.61226	1.64105	0.654088	-1.04253	3.60965	1.73975	2.47609	1.54242	0.764406	0.18866	0.77064	-0.087454	0.687418
30	IL-25	0	0	0	0	0	0.656968	2.22269	0	0	0	0	0	0	0	0
30	IL-33	-0.294817	1.11806	0.76995	0.813176	-0.533081	0.791729	1.32474	0.478245	1.15191	0.85511	0	0.631662	0.365781	0.725351	1.15191
30	Eotaxin-1(CCL11)	-0.340576	2.75748	1.75304	0.357923	0.948513	1.67044	-0.273286	-0.908258	-0.706737	-0.908258	1.52409	0.560774	0.357923	1.24408	0.758535
30	Eotaxin-3(CCL26)	-0.165045	0.275433	-0.202172	0.148087	0.299148	0.367245	1.36704	0.0924875	0.637124	-0.864474	0.322344	0.299148	0.367245	0.686924	0.275433
30	IP-10(CXCL10)	3.00335	3.34166	3.84396	2.02713	2.36639	3.3341	0.207182	1.6493	1.74275	1.54142	3.82286	1.77602	2.04039	1.51459	1.42303
30	MIP1beta(CCL4)	1.59414	1.40539	3.37269	4.5241	3.52609	1.64303	0.957943	4.42751	4.87798	4.31685	4.34733	3.20713	4.28998	3.05608	4.12908
30	MCP1(CCL2)	2.35137	2.6445	3.20485	0.0857855	3.20829	2.22806	0.117201	0.561835	-1.25719	-0.466868	4.39326	2.98127	2.50749	2.41471	0.570886
30	MCP4(CCL13)	0.913092	3.82221	2.46914	0.027466	0.156898	1.35888	-0.145086	0.0875095	-0.388917	0.0580324	0.491508	0.170101	-0.0716819	0.115968	-0.107567
30	MDC(CCL22)	0.280151	1.12079	1.05641	3.06216	2.29053	0.463639	-0.101893	2.91355	2.67606	3.18172	3.13186	2.7375	1.46351	3.02145	3.07984
30	TARC(CCL17)	0.759443	-0.341705	0.155172	0.492464	0.103238	0.324594	0.418625	0.456257	0.251277	0.418625	2.23133	-0.0508544	0.0669812	0.504237	0.324594
31	IFN-alpha2	7.73566	3.85279	5.78547	-0.300028	5.68614	8.33229	-0.682858	0.193801	0.386774	0.842586	0.386774	0.575841	0.0858425	0.452729	0.91526
31	IFN-beta	0.0920662	0	0	0	0	0	0	0.0789311	2.73138	0	0	0	0	0	0.116086
31	IFN-gamma	1.83401	2.48836	3.61528	1.70873	2.4681	1.2073	0.852056	1.61022	6.1163	4.54581	7.39689	0.920615	3.54201	0.210638	2.09633
31	IFN-lambda1(IL-29)	-2.27608	-2.27608	-1.29133	-0.0159669	-0.972175	0.270655	-2.27608	-1.61595	-2.27608	-2.27608	-2.16383	0.623439	-2.27608	-1.17488	-1.12029
31	TNF	1.40333	0.905129	1.20404	6.27466	6.33711	0.88912	2.88765	6.51972	6.00793	6.19587	4.47151	4.23708	5.80714	3.61287	5.52091
31	IL-1beta	0.583274	-0.0311419	0.817596	5.03398	4.60401	-0.445369	2.09554	4.48218	4.91759	5.17608	2.30169	3.16957	3.81668	2.37664	3.98792
31	IL-2	2.15921	2.44696	3.66158	1.17142	0.951836	1.3255	-2.19918	0.646406	0.962154	2.87654	9.35837	1.74281	2.02699	1.64673	1.14591
31	IL-4	0.328747	0.0828643	-1.52726	0.976177	0.732338	0.91375	-0.079678	0.385691	0.934867	0.466798	5.15565	-0.0583039	0.683085	0.360618	0.207499
31	IL-5	0.377859	0.333686	-0.76472	1.26336	1.43054	0.922347	-0.148532	0.457023	0.964869	1.68842	7.65473	0.11439	0.848299	0.703599	0.810388
31	IL-6	4.93824	1.87918	2.52446	8.91936	8.99067	2.48332	6.4243	8.97617	8.36957	9.08614	5.19787	7.95265	7.58707	7.53752	8.50976
31	IL-8(CXCL8)	0.436194	1.32364	1.02815	3.59474	3.89975	0.619132	2.46757	3.72936	2.91518	3.54397	3.01051	3.8466	3.53297	3.64811	3.856
31	IL-10	1.78197	1.93515	3.29101	6.86001	7.39377	1.79631	3.8697	6.69943	6.94757	6.89205	4.28668	5.05062	6.9894	4.6757	6.64965
31	IL-12p70	-0.243999	0.151991	-0.146166	1.40864	1.71335	-0.846024	-0.846024	1.01628	5.05372	1.13377	2.12603	0.263089	0.171107	0.935229	1.07469
31	IL-13	-0.202403	-0.355479	-0.662781	2.57392	3.03248	0.39336	-0.981987	2.35384	2.61302	4.02072	8.3986	2.64154	2.21927	2.12983	3.03542
31	IL-15	1.24168	0.376633	0.0624573	0.67813	0.366254	1.36774	0.765898	-0.632462	0.918708	0.599986	0.4562	1.29968	0.771872	-1.41592	-0.201811
31	IL-16	-3.26826	-0.225893	-0.0566816	-0.558466	-0.385091	-3.20833	1.73772	-0.213768	-1.41414	-0.256431	-0.0252781	-0.151748	-0.398055	-0.0493369	-0.14097
31	IL-17	0.542747	-1.43344	0.463067	-0.477014	0.545411	0.637966	-0.724389	-1.75972	0.486917	0.730337	1.92404	0.56654	0.968599	-3.86837	-2.06029
31	IL-18	1.48332	4.70079	3.39958	2.51531	2.52456	-0.0569544	4.10375	1.71992	3.09929	3.00731	-0.346201	0.151955	0.980084	-0.0218034	1.79474
31	IL-25	0	0	0.492841	0	0	0	0	0.152686	0	0	0	0	0	0	-0.0370419
31	IL-33	-0.516883	-0.516883	-0.516883	-0.516883	0.0359269	-0.516883	-0.516883	-0.377319	-0.516883	-0.516883	-0.516883	-0.307246	-0.516883	-0.516883	-0.454328
31	Eotaxin-1(CCL11)	2.11708	3.16697	3.75566	1.12137	1.48637	2.66092	1.87823	1.09669	1.0546	0.876802	2.02492	1.35585	1.84375	1.80823	1.48029
31	Eotaxin-3(CCL26)	0.482769	0.960018	0.377545	0.981195	0.893829	0.960018	2.04648	0.919958	0.823281	0.981195	0.870828	0.798697	1.11879	1.3046	0.928753
31	IP-10(CXCL10)	2.8304	3.53865	4.13101	1.84385	2.45713	3.61108	0.83812	1.78573	1.74271	0.980793	2.77973	1.99374	1.78237	2.04066	1.81529
31	MIP1beta(CCL4)	2.94349	1.01527	3.03855	5.91835	5.99353	2.04989	2.6845	5.80086	5.99738	5.79178	4.31127	4.69559	5.54247	4.57334	5.74727
31	MCP1(CCL2)	2.74144	2.6143	3.17344	0.325677	2.72221	2.77659	0.589694	1.02049	-1.22167	-0.129428	3.97717	3.04108	2.30854	2.40535	0.82771
31	MCP4(CCL13)	1.96129	4.08916	3.81015	-0.27029	0.139178	2.15178	-0.0627651	-0.557757	-0.15421	-0.404551	0.439697	-0.0627651	-1.01349	0.130564	-0.487479
31	MDC(CCL22)	1.29404	1.73586	2.09845	3.48328	2.90291	1.69551	1.51964	2.76201	2.75379	3.37299	2.91869	3.45196	1.98399	3.34522	3.34455
31	TARC(CCL17)	-0.680768	-0.160737	-0.727717	0.333776	0.49698	-0.108463	0.365558	0.302392	0.349797	0.137572	1.47816	0.46927	0.0333713	0.365558	0.0500994
32	IFN-alpha2	8.16193	4.54244	5.10019	-0.109377	2.39311	8.10978	-0.29187	-0.29187	-0.428673	-0.751898	-3.39248	-1.05717	-0.0535873	0.0515619	-0.846267
32	IFN-beta	3.2261	0	0	0	0	0	0	0	2.57373	0	0	0	4.46087	0	0
32	IFN-gamma	3.86314	4.23888	4.59483	4.24765	0.781446	0.972264	0.491115	1.33563	8.91541	4.55987	6.65829	0.449744	1.8736	1.6072	4.16566
32	IFN-lambda1(IL-29)	1.83077	2.34316	1.51746	1.39129	-0.559445	2.45626	2.45626	2.04025	1.83077	1.63141	1.39129	-0.559445	0.682287	0.245878	2.18456
32	TNF	1.93332	2.7412	3.14022	6.39806	4.26919	1.45605	4.48993	6.82148	6.93304	6.76204	6.09443	5.42156	6.65566	5.39964	6.56837
32	IL-1beta	0.54269	2.56121	1.58359	5.36617	3.35588	0.303081	4.92294	4.68651	6.0097	6.54102	4.82751	4.18685	5.96848	6.2428	6.3183
32	IL-2	2.81868	2.60297	3.08177	1.13791	1.44343	0.522649	-0.57439	0.108526	2.78191	1.18082	8.33193	0.983104	1.22242	2.29964	1.65713
32	IL-4	0.0276565	-0.580417	0.0276565	1.01944	0.540929	0.830075	0.676946	0.644175	3.08287	0.830075	5.19696	-0.108287	1.15193	0.197989	0.307968
32	IL-5	0.269608	0.700025	0	1.70572	1.05049	1.34818	1.40834	2.51401	4.05461	2.15376	8.62033	1.88161	1.98714	2.51401	3.52633
32	IL-6	8.02196	5.16919	6.03613	10.6268	8.24586	4.2846	7.63193	10.8478	10.4151	11.001	7.02919	9.92004	8.93215	8.71943	10.8067
32	IL-8(CXCL8)	0.6427	2.42438	2.22773	4.16444	3.70511	0.527729	3.49386	4.82392	3.95762	4.31933	4.22374	4.67277	4.36595	3.95284	4.5414
32	IL-10	2.68052	2.38729	4.36566	6.09955	4.30545	2.22879	1.14749	5.327	6.02764	6.5264	3.45146	3.75724	5.7325	3.22615	5.12928
32	IL-12p70	0.918276	1.49187	1.78819	4.59956	2.94518	1.85041	1.30756	2.27768	6.43873	3.05287	3.05287	1.86254	2.56896	1.92163	3.50182
32	IL-13	1.87155	1.58427	1.09188	3.2934	1.36971	1.22324	1.51278	2.40359	3.97799	3.32429	8.34163	2.02586	2.66794	3.03101	2.98426
32	IL-15	-3.22671	-0.201944	1.33002	0.796213	0.863968	0.839716	0.567156	1.82826	-3.22671	0.153647	-0.191504	-3.22671	-3.22671	-1.31102	1.60344
32	IL-16	-0.57863	0.411261	-0.22641	0.356984	0.594044	-0.358018	2.41984	0.252154	0.968914	1.12317	0.555802	1.00427	0.74312	0.277945	0.315225
32	IL-17	-1.47109	0.471852	1.59359	-0.611661	1.2961	1.58983	0.724764	1.35349	1.53454	1.00928	3.12545	1.40529	0.746795	-0.029841	1.11628
32	IL-18	3.67499	7.57986	5.93503	4.11834	0	0	6.86532	0	5.32928	5.63975	0	0	0	0	0.284922
32	IL-25	0	0	0	3.20871	0.712995	0	0	0.522124	0	0	0	0	0	0	0
32	IL-33	-1.57729	-0.881568	-1.57729	0.515341	0.239129	0.166282	-0.345368	-0.141463	-0.141463	0.571656	-0.827594	-0.881568	0.0624644	-0.586502	-0.631335
32	Eotaxin-1(CCL11)	1.12956	3.72181	3.0468	0.244435	1.34551	1.40418	1.41837	0.0891099	0.774448	-1.24162	1.49326	0.90609	1.56949	0.97172	-1.14646
32	Eotaxin-3(CCL26)	0.905206	0.965008	0.253723	0.808154	0.417638	0.889675	1.66452	0.513576	0.661956	0.339059	1.04846	0.558282	0.857865	0.920498	0.513576
32	IP-10(CXCL10)	5.66973	6.18514	6.07746	3.21593	2.91123	4.30917	1.63653	3.09094	3.06921	2.96754	4.49168	2.97097	3.14203	3.09401	3.06292
32	MIP1beta(CCL4)	2.96611	2.16459	4.14322	5.38218	3.80288	2.3171	1.53862	5.39194	5.49007	5.66031	4.14487	4.08047	4.72452	3.68254	5.25248
32	MCP1(CCL2)	3.72749	4.03257	4.62208	1.13734	4.50345	2.9434	0.366368	0.978685	-0.860899	0.772894	4.9542	3.33659	3.00132	3.35211	1.12774
32	MCP4(CCL13)	1.55943	4.02019	3.66633	-0.214061	0.610956	1.24609	0.346223	-0.254738	0.207196	0.0670296	0.787069	-0.0861151	0.218795	0.336349	0.183477
32	MDC(CCL22)	0.879142	2.02084	1.91739	3.2697	2.24651	0.312344	0.627151	2.22048	2.77069	3.08492	2.13102	3.08559	1.54385	2.79202	2.9479
32	TARC(CCL17)	0.265679	0.27915	-0.247181	1.1796	0.252009	0.118912	0.368321	0.292427	0.427123	0.827616	1.84007	0.438447	0.292427	0.621617	0.630801
33	IFN-alpha2	8.4665	5.73438	4.68706	-3.0064	4.93801	8.68495	-0.211758	-0.349571	-1.08597	0.115059	0.185873	0.437338	-0.0386154	0.916853	1.30472
33	IFN-beta	3.52508	0	0	0	0	0	0	-0.0736012	3.45033	0	0	0	0	0	0.0958755
33	IFN-gamma	4.25383	2.49373	2.86475	0.866845	0.125212	0.982373	0.582537	1.18672	7.96022	3.79532	7.55056	1.49283	2.27898	0.383838	1.49542
33	IFN-lambda1(IL-29)	0.0940366	-1.2216	-1.50107	-1.50107	-0.676895	-1.50107	-0.47698	-0.365948	-0.157111	-1.50107	-1.50107	-1.50107	-1.50107	-0.306192	-0.945579
33	TNF	0.114661	0.266839	1.05852	3.15027	2.14414	0.0411837	2.53159	3.893	4.07656	2.96572	3.74925	2.64597	5.304	2.27069	3.78493
33	IL-1beta	0.701411	1.90763	1.0427	4.1542	2.6328	0.406047	4.14312	4.11283	4.37281	3.65343	3.96763	3.21928	4.12582	2.91945	4.47259
33	IL-2	3.20238	2.62212	2.1909	0.970473	0.769368	0.632494	0.406448	0.976354	3.05838	2.31806	9.28198	2.28327	1.85229	1.88741	0.904926
33	IL-4	0.414176	-0.183477	0.381532	0.828257	0.897866	0.477209	0.595154	0.861596	3.15359	0.754898	6.04503	1.41808	1.14542	0.414176	0.605856
33	IL-5	1.24306	-0.461061	-0.461061	0.590887	-0.118134	0.863116	0.678745	1.96713	3.30444	3.23599	7.54848	1.38162	4.46977	1.91266	2.66306
33	IL-6	5.93031	1.68239	3.31653	6.07496	4.96087	1.99106	4.89328	7.13834	6.51246	6.42001	4.30006	6.45903	7.14834	6.31959	7.26003
33	IL-8(CXCL8)	-0.529442	0.798313	1.17606	1.39851	2.09194	-0.0190277	2.5648	3.3321	1.82521	1.61224	2.92477	3.3304	3.4919	3.07552	3.29238
33	IL-10	2.89376	2.1303	4.15509	4.10104	4.20198	2.18474	1.49641	4.71243	4.88141	4.37502	3.53184	3.39731	7.0792	3.59018	4.59717
33	IL-12p70	0.140702	-1.05144	0.418755	0.118557	-0.0724519	0.781701	-0.0724519	0.614486	4.40407	0.47178	2.69081	1.01192	1.01192	0.344782	0.816795
33	IL-13	1.06493	0	0.17134	2.06895	0	0	0.721031	1.85762	4.12521	4.27986	9.20996	3.68402	4.83698	3.37617	3.12296
33	IL-15	0.572473	0.192543	0.850436	-0.26855	0.915811	0.846552	-0.448703	-2.88358	-1.14063	1.24298	-3.84376	0.401021	0.485282	-3.84376	-2.18638
33	IL-16	-0.370819	-0.238679	-0.109468	-0.23938	0.0886698	-0.520088	2.24618	-0.0872697	0.0482973	0.149639	0.343594	0.730407	0.178909	0.10824	-0.0105664
33	IL-17	0.765925	-0.0984834	1.52279	0.531823	0.665917	1.04287	1.00717	-1.23296	1.00861	1.37356	3.94037	1.22243	1.34327	-2.9106	-1.36273
33	IL-18	2.07694	4.98969	3.69975	0.332194	0.257544	-0.391527	1.86674	1.28142	1.63643	0.731625	0.147823	-0.0410241	1.71533	0.218647	1.19019
33	IL-25	0.184677	-0.508953	0.218036	-2.05168	1.21868	0.693915	1.39043	-2.0131	0.59314	0.625038	-2.05168	0.456539	0.847597	-2.05168	-0.53296
33	IL-33	1.17376	1.33575	1.40995	0.736611	0.0838924	0.654649	1.58983	0.647896	0.424724	0	0.696256	1.2572	0.736611	0.736611	0.825091
33	Eotaxin-1(CCL11)	0.751072	1.86948	1.44596	0.7276	1.16144	1.69543	0.183945	0.615422	-0.273603	0.413028	0.679066	0.123389	0.428782	0.762621	0.29042
33	Eotaxin-3(CCL26)	-0.227503	-0.0321568	-0.791493	0.0253363	0.180314	0.521806	1.22614	0.190019	0.105812	0.156095	-0.158068	0.24966	-0.158068	0.394937	0.25731
33	IP-10(CXCL10)	5.14693	4.75751	4.6028	2.40964	3.75747	4.27632	2.09613	2.97399	2.87662	2.93807	5.08463	3.15115	3.33493	3.26734	3.03257
33	MIP1beta(CCL4)	2.13508	1.22062	3.11152	3.45198	2.96295	1.49426	1.16826	4.1729	4.2211	3.5088	4.14358	3.39327	5.27345	3.05529	3.93123
33	MCP1(CCL2)	2.78275	2.85544	3.50538	-0.954317	3.46647	2.25678	0.298345	0.581117	-2.12064	-1.74064	3.97208	3.48452	1.94297	3.47572	0.342139
33	MCP4(CCL13)	0.563094	2.35298	1.73704	-0.238688	0.210194	0.715451	0.154437	0.115368	-0.0701728	-0.317265	0.272425	0.0563994	0.282347	-0.202074	-0.00117342
33	MDC(CCL22)	0.743615	1.17063	1.48612	3.19527	2.05348	0.301712	0.969726	2.29154	2.76016	3.54083	2.15492	3.24573	1.41558	3.67256	3.2701
33	TARC(CCL17)	-0.152304	-0.447834	-0.615695	0.655886	0.0273789	0.392411	0.158367	0.224083	0.137745	0.540067	1.88015	0.43915	0.236672	0.832433	0.662047
34	IFN-alpha2	5.38747	4.31774	3.19274	0.321842	3.23776	7.08196	-1.17178	0.0830123	0.321842	0.224561	0.257761	-0.033709	0.00631715	-0.302204	0.321842
34	IFN-beta	0	0	0	0	0	0	5.02632	0	4.5606	0	0	0	0	0	0
34	IFN-gamma	2.13555	1.90761	2.69507	1.40042	1.03046	0.706923	-0.441832	-0.274825	7.78036	1.03802	6.43444	0.869713	0.229268	-1.11651	0.65805
34	IFN-lambda1(IL-29)	1.07248	1.15178	0	0	0	0	0	0.284408	0	0.434748	0	0	0.201354	0	0
34	TNF	1.03624	0.607396	2.5835	4.36499	3.3523	0.32263	2.81508	5.08329	4.95615	4.97541	4.20861	3.77947	4.06789	3.17496	5.07818
34	IL-1beta	0.90129	0.603575	2.18971	4.47629	2.94091	0.358061	3.34368	3.65366	4.57684	5.08122	2.84122	3.09438	3.39419	2.05404	4.27267
34	IL-2	2.1513	1.574	1.95659	1.64017	1.83572	1.3885	0.222446	0.298769	2.24322	1.369	8.6124	2.89189	1.22426	1.85661	0.669067
34	IL-4	0.0776815	-0.420655	0.483609	0.15926	-0.0450744	0.00884677	0.206036	0.337729	1.16107	0.323689	4.00692	0.22129	-0.834294	-1.2831	0.251313
34	IL-5	0.580867	0.344747	0.565304	0.656119	-0.163639	0.713444	0.565304	0.45102	1.59096	0.741222	8.0479	0.795123	0.580867	0.78185	2.51645
34	IL-6	5.04796	1.67668	3.54943	6.20424	4.91517	0.88106	4.10489	6.4757	5.95037	7.21213	2.61437	5.45368	4.51996	4.87218	7.08763
34	IL-8(CXCL8)	0.180748	0.649926	2.02099	1.87938	2.25059	-0.468123	1.4984	2.97689	1.77107	2.86802	2.49896	2.78077	2.28872	2.45952	2.67807
34	IL-10	2.61029	1.9619	4.65185	4.59291	4.84792	1.8089	1.31234	3.84114	4.74837	5.46417	2.61676	3.12017	4.08545	2.71036	4.33065
34	IL-12p70	0.276162	-0.765507	0.538956	-0.28476	0.733826	-0.0777536	-0.380706	-0.68964	2.26858	1.11538	-0.110243	0.0744656	0.198861	0.263566	-0.462384
34	IL-13	-0.0977504	-0.935577	1.08234	2.93151	1.16497	0.0835779	0.834655	1.10353	2.71973	2.61076	7.692	1.64632	1.54798	1.65305	3.52713
34	IL-15	0.112336	1.17678	0.612778	0.285415	-0.415316	0.408785	0.865057	0.657204	-1.92504	0.292461	0.693516	-0.147294	0.449617	0.0950237	1.07087
34	IL-16	-0.440161	0.122483	-0.061155	-0.606421	-0.265021	-0.484663	1.51522	-0.241501	-0.103869	-0.157563	0.0685368	0.00388481	-0.274963	-0.254974	-0.0222026
34	IL-17	2.63288	0	2.76748	0	0.117535	3.42733	0	1.94478	0	4.15012	4.77706	0	0	0	0
34	IL-18	2.40415	5.27452	3.73544	0.794371	0.663104	0.305105	3.86693	0.649283	1.63126	1.6173	0	-0.0333365	0.136026	-0.0790419	0.825372
34	IL-25	0.233721	1.39487	0.770596	0	0.559119	0	0	0	0	0	0	0	0	0	0.406714
34	IL-33	0.428929	0.0225869	0.0667088	-0.33199	0.109499	0.305984	0.191389	-0.33199	0.0448195	-0.248189	-0.303503	-0.169067	-0.094128	0.0225869	-0.361062
34	Eotaxin-1(CCL11)	0.677329	-0.451986	0.0527733	-0.433912	0.30164	1.05246	0.0173897	-2.17443	1.9583	0.131236	0.14201	0.722939	-0.398625	-0.741391	0.0643246
34	Eotaxin-3(CCL26)	3.60546	-0.089696	-0.520852	-0.113793	0.0863141	0.307127	1.25828	0.106479	1.7817	-0.754269	0.255888	2.00264	0.00177841	0.505389	-0.388624
34	IP-10(CXCL10)	3.93443	3.99686	3.75475	3.0002	3.45939	3.85717	1.56472	2.71321	2.88637	3.45298	4.69401	2.7776	3.28395	2.68273	3.5397
34	MIP1beta(CCL4)	1.51708	1.27935	3.54482	3.79514	3.14326	1.50374	0.979669	3.62677	4.61994	4.37373	3.67446	2.9357	3.2723	2.40102	3.949
34	MCP1(CCL2)	3.24791	2.60854	3.75779	0.322252	3.99986	2.93696	0.162631	0.755013	-0.322655	0.263148	4.40195	2.4686	1.94628	2.23267	0.578951
34	MCP4(CCL13)	0.978419	0.942382	0.382514	0.170388	0.201385	0.390599	0.260058	0.180852	0.170388	-0.359063	0.510099	0.0814754	0.287893	0.349356	0.0454687
34	MDC(CCL22)	0.885513	1.25232	1.81884	2.91504	1.57246	0.166979	-0.200592	1.49623	1.88714	2.85561	1.824	2.35462	0.762682	2.5623	2.37915
34	TARC(CCL17)	1.4813	-0.161884	0.198033	0.832492	0.560862	0.511281	0.663838	0.814123	0.572865	0.344975	1.5986	0.885571	0.726809	0.850514	0.814123
35	IFN-alpha2	7.06729	2.71536	4.82388	1.04433	5.80661	9.24847	-3.65902	0.0508434	-1.01267	-0.0480273	0.178628	0.000433928	0.298446	-0.58565	-0.176062
35	IFN-beta	0	0	0	0	0	0	0	0.0802855	2.22263	0	0	0	0	0	0.094043
35	IFN-gamma	3.85361	3.29313	4.37028	2.13522	2.15098	2.33989	2.28466	1.12723	6.39346	3.41302	5.76178	1.91074	0.704105	0.774437	1.41098
35	IFN-lambda1(IL-29)	0	0.703191	0	0.782627	4.25419	1.27626	1.15166	-0.197656	0	4.36291	1.11439	1.3728	0.196631	0.526005	0.601591
35	TNF	-0.425836	1.54511	1.56842	3.61208	2.70632	1.6155	2.84945	4.10278	4.53716	4.28147	2.93296	3.35696	3.49728	2.45824	4.08065
35	IL-1beta	-2.17994	1.26473	0.602379	1.83792	1.12523	0.808376	2.83333	2.2111	2.66557	2.70503	1.27428	1.42859	0.566775	1.19744	2.03112
35	IL-2	2.78298	1.80281	2.83943	0.0613401	1.6479	0.665766	1.34894	0.158595	1.3942	1.86125	7.20081	2.54216	1.11157	2.07494	1.12122
35	IL-4	0.361945	-0.549022	0.452135	-0.741478	-0.159837	0.509163	-2.27822	0.311807	1.28956	0.704288	4.28817	0.480942	-0.159837	0.509163	0.279339
35	IL-5	-1.16816	0.92195	0.766465	0.538737	-0.118201	-0.0653294	2.04897	0.837658	1.77061	1.30505	6.7722	1.06536	0.436721	2.19594	1.025
35	IL-6	4.19799	2.50407	3.26201	6.60295	4.99061	4.00289	7.60945	7.02123	6.96504	7.33233	3.56105	6.70089	5.05435	5.65208	6.55076
35	IL-8(CXCL8)	-0.363413	1.31007	1.10056	1.99244	1.97918	1.84805	2.34862	2.32607	2.12907	2.28958	2.13431	2.39141	2.25227	2.33753	2.62639
35	IL-10	2.11514	2.06157	3.75649	5.94192	4.60525	4.37714	6.98603	5.86608	6.51921	6.49536	3.19509	5.51185	5.77871	4.62312	6.11253
35	IL-12p70	-0.0515736	0.370241	1.27089	1.20676	1.01197	-0.218543	-0.820844	0.690034	3.42801	0.756908	0.653584	0.796239	0.716467	2.58e-05	0.689233
35	IL-13	0.108206	1.34441	1.74535	2.20075	1.19922	1.01404	3.362	1.35712	2.24711	3.27308	6.99443	2.60055	0.828407	2.67057	2.40877
35	IL-15	0.498774	-0.159634	0.88161	0.377833	0.11545	0.542072	0.377529	-1.11011	-0.274616	0.699437	0.473453	0.711207	-0.0304937	-1.75645	-0.88337
35	IL-16	-0.372995	0.700552	0.391137	-0.39071	-0.115625	1.3529	1.37228	-0.046809	-0.201452	-0.140275	0.308282	0.443531	-0.208734	0.0882378	-0.0314373
35	IL-17	0.607342	-2.72501	1.70332	-1.69863	-0.332703	-2.72501	2.01485	-2.25701	-0.360105	-0.0902464	4.61176	-0.344297	0.751733	-2.72501	-2.09554
35	IL-18	3.06988	5.97858	4.44889	2.42909	2.51006	2.47016	5.43518	1.84544	3.50043	3.53899	1.48399	1.85929	1.64637	1.73429	1.75457
35	IL-25	-0.209277	0.687987	-0.209277	-0.209277	2.71195	-0.209277	-0.209277	0.0330586	-0.209277	3.07496	-0.209277	-0.209277	-0.209277	-0.209277	0.48856
35	IL-33	0.845919	0.531221	0	0.581283	2.89357	1.12195	1.9581	0.593998	1.36829	3.12514	1.38706	0.926787	0.339931	0	0.329312
35	Eotaxin-1(CCL11)	0.523194	0.536574	2.38464	0.516446	1.33207	2.30659	1.59434	0.148874	0.172234	0.44672	0.983407	0.575806	0.417609	0.387743	0.0165181
35	Eotaxin-3(CCL26)	-0.170396	-0.0150117	-0.329708	-0.0986231	0.229492	-0.351344	-0.116132	0.06246	0.351474	0.292169	-0.516005	-0.0150117	-0.116132	-0.0630268	-0.14887
35	IP-10(CXCL10)	3.56526	2.01997	3.71288	1.29643	2.68538	4.32739	2.78544	1.84089	1.18045	2.06077	2.58405	2.28321	2.09498	1.97187	1.8531
35	MIP1beta(CCL4)	2.02304	1.23759	2.95275	3.36685	3.50321	3.56442	3.48818	3.58323	3.75402	3.64923	2.88365	3.54415	3.55589	3.03472	3.48618
35	MCP1(CCL2)	2.33084	2.03743	3.21082	0.21808	3.51531	3.98818	3.35984	1.37009	-0.700827	0.272548	3.48144	2.59769	2.21277	2.19716	0.928007
35	MCP4(CCL13)	2.04603	2.31493	3.92543	0.484281	1.35328	3.88337	0.0511475	0.232394	0.371539	0.227241	0.877026	0.822483	0.290548	0.200449	0.210209
35	MDC(CCL22)	0.678736	1.60903	1.51039	2.22939	1.29432	2.02433	3.805	1.66443	1.81023	1.94066	1.71782	2.35221	1.2983	2.51412	2.11742
35	TARC(CCL17)	0.00771275	-0.275896	0.352244	0.888727	0.684378	0.645659	2.96857	0.636732	0.424519	0.537021	1.45614	0.764437	0.757429	0.870139	0.479606
36	IFN-alpha2	7.54088	4.4791	4.61686	0.600743	4.21959	6.82297	-2.45569	0.0606927	0.289118	1.59986	-1.7243	0.50059	0.446794	-0.172994	0.0825984
36	IFN-beta	3.1962	0	0	0	1.05292	0.37474	1.64834	0.175321	2.49343	0	0	0	0	0.251393	0.0686254
36	IFN-gamma	-0.0403411	-0.342001	0.794025	2.57459	0.412554	-0.419077	-2.49095	0.915566	2.84412	1.9415	3.89289	-0.564092	1.38041	-0.823337	0.749907
36	IFN-lambda1(IL-29)	0	-0.394311	0.197391	0	0	0.140655	0	-0.0752303	0	0	0	0.706646	0	0.105271	-0.126612
36	TNF	1.03059	-0.00597405	2.71124	4.01656	2.79483	0.222119	1.34999	4.27557	4.60031	4.06217	3.53057	2.9533	3.70099	2.2283	3.81357
36	IL-1beta	1.02668	-0.651276	2.00802	3.79968	1.48511	-0.485079	1.00617	2.73628	4.64455	3.24734	2.94771	1.8171	2.4945	1.20573	2.84006
36	IL-2	1.70414	2.62186	0.978206	1.81116	2.64244	1.44808	1.23583	1.26179	2.32421	2.48213	8.98023	1.25164	1.9697	2.14872	1.15866
36	IL-4	-1.06038	-0.891413	-3.0607	-1.40338	-1.27485	-0.208955	-1.53435	-0.363628	-1.16828	-0.0101734	2.66141	0.391479	-0.547067	-0.868582	-0.486693
36	IL-5	-0.961751	-1.07832	-1.39428	1.48877	1.34821	0.626739	0.118708	1.17301	2.40962	1.43251	6.61625	1.40934	1.98714	0.74505	0.944519
36	IL-6	3.60334	0.975531	3.09793	6.37707	4.89707	0.373315	3.7631	6.58842	6.59549	6.69288	3.29501	5.33069	5.43034	4.86879	6.36292
36	IL-8(CXCL8)	-1.28018	0.292122	0.492292	1.24982	2.15166	-0.714488	1.33414	2.42902	2.12223	2.19228	1.45907	2.63093	2.61313	2.46004	2.39134
36	IL-10	1.78572	0.760766	4.3432	5.41115	4.81485	1.91949	1.67901	5.36817	5.7775	5.61066	1.63918	4.10726	6.20093	3.7475	5.39782
36	IL-12p70	0.660594	0.793756	1.16178	4.00257	3.15544	1.72652	0.767923	2.20069	4.78278	2.34693	1.88955	2.66258	3.25406	1.39796	2.79789
36	IL-13	-0.110403	1.89225	1.42751	2.07557	2.62214	0.663538	0.586533	2.20335	2.4506	3.49366	5.39657	2.50452	2.79235	2.24793	2.90838
36	IL-15	1.17706	-0.0336871	0.614763	0.818343	-0.150805	-1.50555	-0.226721	0.581256	-0.00222144	-0.558395	0.402969	-1.78692	0.539707	-0.876244	0.684299
36	IL-16	-0.124245	0.484406	0.156607	-0.510824	-0.26987	-0.201972	0.788744	-0.0971425	-0.305448	-0.149116	0.0126262	0.179242	-0.225354	-0.240929	-0.200939
36	IL-17	1.17949	-3.3498	0.20498	-0.522279	-1.5179	-1.01019	-0.323222	-1.53267	0.00103085	-1.31728	-0.389664	-0.698923	0.199623	-2.04067	-2.10249
36	IL-18	1.56195	4.7043	3.24904	2.03378	0.778977	-0.295462	3.5012	1.77203	3.12793	2.2886	0.127593	0.187371	1.57592	0.0447334	1.88718
36	IL-25	-0.634713	-0.634713	-0.634713	-0.634713	-0.634713	-0.522085	-0.187571	-0.676438	-0.634713	-0.634713	-0.634713	-0.634713	-0.634713	-0.705801	-0.5662
36	IL-33	0.195187	-0.0233508	-0.0233508	-0.0233508	0.120472	0.0763852	-0.0233508	0.0408358	-0.0233508	-0.0233508	-0.0233508	-0.0233508	-0.0233508	-0.158549	-0.050594
36	Eotaxin-1(CCL11)	0.694391	3.32632	2.35655	1.50763	0.52991	1.91174	-0.456153	1.10553	0	-0.344531	0.956709	1.21078	0.673157	0.681426	0.346628
36	Eotaxin-3(CCL26)	-0.0294996	0.526633	-0.154098	0.571762	-0.320603	0.351277	1.13946	0.0526625	0.268578	-0.470679	-0.0883719	-0.192911	-0.0294996	0.0878227	0.0656731
36	IP-10(CXCL10)	2.45438	2.41901	2.66318	1.4657	1.48812	2.13047	0.284927	1.16477	0.717263	0.92752	1.88625	1.14523	0.973011	0.93964	1.12441
36	MIP1beta(CCL4)	1.96228	1.08099	2.75179	3.82046	3.13164	1.05753	0.899154	4.12855	4.53135	4.2699	2.89161	3.16607	3.87012	2.88068	4.00902
36	MCP1(CCL2)	1.48959	1.75664	2.17763	-0.549803	2.51724	1.54312	-0.235416	0.244768	-1.65478	-0.203501	1.97172	1.55453	1.39497	1.33717	0.315242
36	MCP4(CCL13)	0.787528	2.82593	1.99912	0	-0.224944	0.957302	-0.276322	-0.150601	0	0	-0.633196	-0.289685	0	-0.0861873	-0.124605
36	MDC(CCL22)	0.238017	1.18465	1.39671	1.59517	1.14249	0.321922	1.11285	1.08372	1.50332	1.60565	1.03647	1.73474	0.603411	1.88139	1.63019
36	TARC(CCL17)	-0.0982659	0.926219	0.433772	0.892635	0.50532	0.577476	0.493507	0.526243	0.926219	0.788329	0.960662	0.60967	0.428506	0.686997	0.474788
37	IFN-alpha2	9.11879	5.90071	7.66222	0.561024	3.44205	8.85629	-0.619708	0.408467	0.561024	1.26063	0.625005	1.00377	0.686082	0.763709	0.335166
37	IFN-beta	0	0	0	0	0	0	0	0.0732409	0	0	0	0	0	0.0959175	0.0280311
37	IFN-gamma	4.62148	4.14193	4.60262	5.76935	0.417417	0.586616	-1.03646	1.99388	6.63407	3.16191	5.82278	0.57774	2.4734	0.154976	1.90803
37	IFN-lambda1(IL-29)	0.213559	-0.0707977	0.0875546	-0.00725468	0.0269097	0.113702	0.176513	0.092506	0.028876	-0.0228411	0.0947207	0.24163	-0.0380607	-0.0276991	-0.0615534
37	TNF	0.390948	-1.1549	1.05446	2.8214	1.19287	-0.628792	0.894323	3.16503	3.4004	2.96164	2.37104	1.63245	2.83237	1.05374	2.76675
37	IL-1beta	1.15871	-0.103292	1.88288	2.32552	1.08165	1.14762	1.85035	2.62497	3.19712	3.08979	0.885888	1.90833	1.75563	1.7696	2.69692
37	IL-2	2.19842	2.39883	1.73025	1.35208	0.561918	-1.27076	-2.43743	0.0796207	0.543588	0.728481	7.57729	0.679143	1.00206	1.07174	-0.761472
37	IL-4	-0.57557	-0.205891	-2.00211	0.559814	-0.629406	-0.0888951	0.67334	0.770653	2.34707	0.583258	6.02278	1.00267	0.876219	0.218851	0.477522
37	IL-5	-1.43707	-1.51009	-0.928415	-0.271377	-1.51009	-1.12779	-1.51009	-0.387831	1.69004	0.120451	7.24761	-0.928415	0.0959501	-0.609418	-0.0448006
37	IL-6	0.653898	-3.02881	-1.07221	2.18592	0.907634	-3.28746	1.21185	2.9221	2.89946	2.71733	0.625323	2.01212	2.18368	1.63859	2.49462
37	IL-8(CXCL8)	-2.12132	-1.89621	-1.27582	-0.398686	-0.536302	-2.89063	-0.758247	-0.0470653	-0.0897779	-0.264458	-0.0924453	-0.046044	-0.227243	-0.277353	-1.37226
37	IL-10	-1.40834	-2.70479	-0.575952	1.02455	-0.5385	-3.49901	-1.98119	0.699576	1.38878	1.04101	-2.0665	-0.792003	1.85043	-0.814122	1.01448
37	IL-12p70	-0.246961	-0.246961	0.546681	3.34738	1.1513	-0.246961	0.924867	1.22143	3.97216	1.83109	2.32501	-0.246961	-0.246961	-0.309449	1.13133
37	IL-13	-0.570036	-2.16788	-2.16788	1.36012	-0.955634	-2.16788	-1.71616	0.750199	1.81261	2.96705	6.88612	0.954205	0.342925	0.93429	1.76762
37	IL-15	0.715	0.30232	0.479866	0.0844458	0.206499	0.137161	0.276316	-0.0513712	0.0756314	0.0253682	0.335778	0.230566	0.0851875	0.196534	0.17021
37	IL-16	-0.513131	-0.0957575	0.0187692	-0.338814	-0.245178	-0.45749	1.88836	-0.252878	-0.152174	-0.195249	0.223275	0.405536	-0.339886	-0.28319	-0.257007
37	IL-17	0.251536	0.283113	0.446813	-0.267743	0.18212	-0.13011	0.137117	-0.0596331	0.769146	0.095416	4.50996	0.29011	1.76077	-0.0981373	0.114686
37	IL-18	1.99558	5.00221	3.56137	2.0314	0.942062	-0.106139	3.31925	1.61386	2.80514	2.42301	0.340062	0.725942	1.17746	0.252509	1.60856
37	IL-25	0.192909	0.0307034	0.147067	0.18037	0.197256	0.155408	1.07784	0.0717452	0.117104	0.14009	0.246056	0.253078	0.0258855	0.131866	0.0203195
37	IL-33	0.155823	0.125554	0.0973986	0.0367785	0.142215	0.06995	0.317862	0.0776866	0.025055	0.0629435	0.071672	0.278491	0.00977406	0.00136495	0.0292215
37	Eotaxin-1(CCL11)	-0.46966	0.95911	0.322141	-0.39565	-0.635923	0.461933	0.0736266	-0.29615	-0.666457	-0.616063	0.349363	-0.522142	0.0326487	-0.146379	-0.210038
37	Eotaxin-3(CCL26)	0.00822489	-0.461548	-0.230388	0.145788	-0.571008	0.0561717	1.08581	-0.0862652	-0.0950206	-0.077072	0.441557	-0.209914	-0.410931	-0.0598885	-0.0378254
37	IP-10(CXCL10)	1.38362	2.35237	3.7405	0.097161	0.0826034	1.20676	-2.19635	-0.0764443	0.0826034	-0.471711	1.15291	1.19963	-0.229657	0.16563	0.296308
37	MIP1beta(CCL4)	0.661122	-1.20704	1.11781	1.84467	0.757957	-1.01663	-0.328076	1.93111	2.50202	1.90137	0.876192	0.925683	1.94786	0.752522	1.92446
37	MCP1(CCL2)	0.112975	-0.244792	0.475012	-2.06268	0.108212	-0.409467	-2.94454	-1.88244	-2.5132	-2.66125	1.19177	-0.609197	-0.302964	-0.501732	-1.59451
37	MCP4(CCL13)	0.489908	2.67031	2.01937	0.055434	0.17601	1.52934	-0.183248	0.140693	-0.10841	-0.305043	0.169011	0.0133942	0.315364	0.295995	0.182718
37	MDC(CCL22)	-0.51963	0.047015	0.483644	0.652957	0.0919718	-0.642141	-0.538135	0.0306429	0.626528	0.562938	0.738392	0.767983	-0.611319	0.9094	0.640261
37	TARC(CCL17)	-0.257419	-0.397265	0.0747068	0.529537	0.0836245	-0.0708674	0.200012	0.0392281	-0.0814618	-0.0398113	1.75762	0.192178	-0.20704	0.257643	0.224834
38	IFN-alpha2	6.02896	1.64128	4.20557	-0.204507	2.5648	4.57026	-3.35864	-0.674719	0.332162	-1.01436	-0.616623	-0.106708	-0.309967	-0.365965	-0.924858
38	IFN-beta	0	0	0	0	0	0	0	0.0692065	0	0	0	0	0	0	0
38	IFN-gamma	5.12861	2.27878	2.35273	3.13691	0.318707	0.379946	-0.0982955	1.52251	6.03799	1.56397	5.7031	-0.303167	4.80599	0.494852	1.58293
38	IFN-lambda1(IL-29)	0.213559	-0.0707977	0.0875546	-0.00725468	0.0269097	0.113702	0.176513	0.092506	0.028876	-0.0228411	0.0947207	0.24163	-0.0380607	-0.0276991	-0.0615534
38	TNF	2.13714	0.111201	1.89148	5.42309	4.21442	0.818246	4.34787	6.34174	5.28918	5.38283	5.23968	4.9139	5.89843	4.33033	5.1971
38	IL-1beta	2.26943	-0.947026	0.937106	4.26482	3.47653	1.00869	3.89335	4.66645	4.3686	4.44183	2.28901	3.80187	4.28786	3.96865	4.01014
38	IL-2	4.84991	1.44669	3.26948	0.378618	0.219016	0.988863	-0.764736	-0.226549	1.88268	0.939424	8.70944	1.29945	4.60788	0.852899	0.378618
38	IL-4	0.05188	0.241584	-0.475205	1.22446	-2.0549	1.05207	0.460412	0.598883	1.22446	0.534454	5.73574	-0.869475	0.81684	-0.380183	0.355232
38	IL-5	-0.671906	-0.201342	-0.59881	0.564859	-0.255354	0.146606	-0.783018	-0.310123	0.53456	0.300924	8.24896	-0.283202	0.389098	0.941303	-0.149416
38	IL-6	6.0452	1.73923	3.44921	7.38912	6.32333	0.669879	6.81634	8.64125	7.06773	7.70418	4.87268	8.02852	7.98096	7.15281	8.15084
38	IL-8(CXCL8)	0.740586	1.19059	1.6672	2.46543	3.17611	0.363512	2.95581	3.96911	2.1221	2.79172	3.14141	3.98081	3.79045	3.52741	3.47984
38	IL-10	4.62448	1.34443	3.91964	5.53305	4.7959	1.12124	3.83569	6.51337	5.15421	5.71898	5.73473	5.63437	7.97008	5.25673	5.87374
38	IL-12p70	0	0	0	1.63264	0	0	0.723711	0.634979	1.39826	0	1.11831	0	0.924096	0.178919	0.246955
38	IL-13	1.79594	0	0	4.30116	2.80272	0	0.168303	3.81297	3.98286	4.21443	8.86659	3.42082	5.50547	3.73523	3.74099
38	IL-15	0.715	0.30232	0.479866	0.0844458	0.206499	0.137161	0.276316	-0.0513712	0.0756314	0.0253682	0.335778	0.230566	0.0851875	0.196534	0.17021
38	IL-16	-0.513131	-0.0957575	0.0187692	-0.338814	-0.245178	-0.45749	1.88836	-0.252878	-0.152174	-0.195249	0.223275	0.405536	-0.339886	-0.28319	-0.257007
38	IL-17	0.251536	0.283113	0.446813	-0.267743	0.18212	-0.13011	0.137117	-0.0596331	0.769146	0.095416	4.50996	0.29011	1.76077	-0.0981373	0.114686
38	IL-18	1.99558	5.00221	3.56137	2.0314	0.942062	-0.106139	3.31925	1.61386	2.80514	2.42301	0.340062	0.725942	1.17746	0.252509	1.60856
38	IL-25	0.192909	0.0307034	0.147067	0.18037	0.197256	0.155408	1.07784	0.0717452	0.117104	0.14009	0.246056	0.253078	0.0258855	0.131866	0.0203195
38	IL-33	0.155823	0.125554	0.0973986	0.0367785	0.142215	0.06995	0.317862	0.0776866	0.025055	0.0629435	0.071672	0.278491	0.00977406	0.00136495	0.0292215
38	Eotaxin-1(CCL11)	0.148914	0.3551	0.576056	0.700693	0.269433	1.04236	0.293514	0.437023	-0.0634547	0.00183799	0.533	-0.14528	0.427217	0.244774	0.501098
38	Eotaxin-3(CCL26)	-0.464269	-0.351781	-0.158358	0.222976	0.238012	0.337481	1.14513	-0.00428548	-0.0738672	-0.226662	0.428098	-0.0341127	-0.13657	-0.0148037	-0.0738672
38	IP-10(CXCL10)	2.63179	2.67366	3.00489	1.35701	2.72259	1.98988	0.295365	1.90117	-0.244657	0.530863	3.57926	1.37465	1.77907	3.35492	1.90886
38	MIP1beta(CCL4)	2.42624	0.787	2.96733	4.55181	3.85948	1.32803	2.26176	4.98212	4.34908	4.7648	3.62292	3.99905	5.29215	3.89301	4.80271
38	MCP1(CCL2)	2.53872	2.00993	2.57178	-1.26292	2.731	1.88236	-0.0297924	0.536241	-2.56753	-1.60823	3.24869	1.63917	2.69364	2.20879	0.562329
38	MCP4(CCL13)	0.723657	1.6711	1.92429	0.024991	0.172011	1.07264	-0.0953086	0.684399	-4.97029	0.016394	0.324119	-0.00110496	-0.0754965	0.0334921	0.0334921
38	MDC(CCL22)	0.364986	0.800701	0.935423	1.22997	1.79527	0.788786	0.296927	1.84583	0.945358	1.33616	2.13755	2.08065	1.35533	2.38471	2.02969
38	TARC(CCL17)	-0.321507	-0.399148	-0.0207053	0.0410714	0.0209452	-0.110264	0.108168	-0.0194632	-0.122111	0.0310635	0.855672	-0.075629	-0.075629	-0.0422749	0.000360974
39	IFN-alpha2	8.37492	2.26587	7.26204	-0.0285334	5.87819	9.44963	0.185507	0.534634	0.135002	-0.0876124	-1.73417	-3.05769	0.495485	0.0281397	-0.776067
39	IFN-beta	0	0	0	0	5.21322	0	0	0	2.2585	0	0	0	0	0	0
39	IFN-gamma	3.33459	4.53105	6.25716	4.56591	3.73868	2.0631	-0.943989	1.07435	6.27276	4.62455	7.47948	1.13993	3.69027	-0.99952	1.33248
39	IFN-lambda1(IL-29)	0	0	1.19866	0	0	0	1.54036	0	0	0	0.610326	0.554457	0.610326	0	0
39	TNF	0.430004	2.2206	1.79632	4.04617	2.79105	0.839082	2.18642	4.26133	4.69174	4.27608	4.51821	2.79105	3.47172	1.81903	3.7187
39	IL-1beta	-0.779612	2.71908	1.51761	4.01016	2.8503	1.97107	3.61185	3.39962	4.6163	4.19525	4.57566	2.72589	3.23363	1.67061	2.655
39	IL-2	2.93545	3.20737	2.7713	1.57687	1.97625	0.36084	-0.586735	0.13735	1.04702	1.62446	8.49269	1.51542	2.87779	0.421688	0.914229
39	IL-4	-0.531144	-0.570818	-0.347992	0.256741	-0.0133674	-0.382763	-0.473649	0.384775	0.415043	-0.297395	5.13017	0.36423	-0.382763	-0.232647	0.128161
39	IL-5	-0.182872	-0.288376	-0.802897	0.624432	-0.724038	-1.0479	-1.17642	0.160802	0.160802	0.479674	7.27592	1.25881	-0.358897	-1.78346	-0.247813
39	IL-6	2.69183	3.7625	2.29218	5.30273	3.96388	0.540685	3.60759	5.23719	5.14656	5.63735	6.88273	4.66483	3.80861	3.81628	5.04235
39	IL-8(CXCL8)	-0.568579	1.68775	0.65246	2.04126	1.76398	-0.0303852	1.82063	2.38694	1.79707	2.15261	3.22776	2.47329	2.00076	1.98246	2.23109
39	IL-10	1.54679	2.29757	3.2684	4.77823	4.31965	2.0363	2.01428	3.77791	4.64148	4.79397	6.53678	3.62711	4.20162	2.5091	3.74489
39	IL-12p70	-1.18376	0.647749	0.257767	0.844903	0.173978	-0.314058	-0.254802	0.635267	2.56425	1.92633	1.03269	-0.453668	-0.0394737	-0.0903697	0.147868
39	IL-13	-0.292946	1.48019	0.296547	1.7237	1.92447	-1.63039	-0.420223	0.429676	1.04581	2.4876	8.94727	1.25647	2.73801	0.20918	1.16725
39	IL-15	0.445267	-0.942749	1.81017	-0.829759	1.21578	0.479662	0.736827	1.34906	-0.947662	-0.691721	0.79257	-0.947662	-0.947662	1.34906	1.96854
39	IL-16	-0.697935	-0.43182	0.167882	-0.819037	-0.393252	-0.992089	2.13807	-0.489678	-0.725965	-0.388526	0.22807	0.919744	-0.407865	-0.532155	-0.425292
39	IL-17	2.51844	1.10151	2.29008	3.05642	2.77343	1.96938	-0.365948	-0.554614	4.18351	0.689159	10.1593	0.232821	2.71327	-0.554614	-0.0427612
39	IL-18	1.99711	5.19527	3.76869	1.49492	1.41175	0.310077	4.0469	0.798387	2.33541	1.98935	3.05103	0.29309	0.249714	0.28452	1.04021
39	IL-25	0	0	0	0	0	0	1.89742	0	0	1.27195	0	0	0	0	0
39	IL-33	-0.664228	0.108404	-0.339616	-0.885494	0.55009	-0.885494	1.705	-0.885494	-0.885494	-0.885494	-0.885494	-0.492336	-0.885494	-0.29227	0.759761
39	Eotaxin-1(CCL11)	0.0861207	1.05135	1.04241	-0.10898	1.00588	1.2822	0.47297	-1.22693	0.518232	-0.192599	2.3962	0.0171191	0.80138	1.30342	1.04241
39	Eotaxin-3(CCL26)	0.538268	0.559743	0.182328	-0.0149804	0.806032	0.717778	1.60852	0.580794	0.699229	-0.0149804	1.29056	0.349289	0.516362	0.93386	0.806032
39	IP-10(CXCL10)	2.26209	1.7113	4.17692	0.635234	1.79724	2.41788	-0.777964	1.00677	0.0579625	0.344769	3.26635	0.688609	0.329699	0.344769	1.14359
39	MIP1beta(CCL4)	1.5619	2.15014	2.94589	3.55199	2.96408	1.56835	1.24582	3.46119	3.6255	3.64628	4.373	2.80015	3.05614	2.17824	3.24427
39	MCP1(CCL2)	0.580518	1.40623	1.56188	-1.34068	1.66552	0.873772	-0.865444	-0.870684	-3.09987	-1.75416	2.73934	0.880472	0.490207	0.542446	-1.23201
39	MCP4(CCL13)	0.592978	0.499988	1.49102	-0.0711231	0.215552	1.05979	-0.015647	-0.100369	-0.130725	0.0609687	0.471311	-0.0291609	-0.178527	-0.056891	0.0235754
39	MDC(CCL22)	0.249171	1.93845	0.974769	2.41982	0.662707	0.434467	0.702706	1.15543	1.67231	2.13757	3.60854	2.02484	0.251893	1.90929	1.71877
39	TARC(CCL17)	0.0257172	0.134452	-0.0605402	0.432955	-0.155601	-0.0426375	0.432955	0.231811	0.0420468	0.484701	4.18224	0.0580975	0.148998	0.119673	0.580298
40	IFN-alpha2	9.09805	5.49077	7.70505	3.10272	8.06342	9.73848	-0.731385	1.92631	2.45852	1.25286	1.82763	0.0268275	1.08097	0.280687	2.06704
40	IFN-beta	2.11223	0	2.62655	0	0	0.288414	-1.25114	0	0.780121	0	0	2.6929	0	0	0
40	IFN-gamma	1.55384	1.72757	1.95598	0.412964	0.403649	-0.0900665	-0.343988	-0.898779	6.15184	0.414871	6.08221	-0.852123	-0.757506	-1.67582	-0.774428
40	IFN-lambda1(IL-29)	0	-0.394311	0.183651	0	1.11439	0.367906	0.461588	0	0	0	1.37208	0	1.25016	0	0
40	TNF	0.89065	0.320498	2.88682	4.27466	2.71006	0.672498	2.73149	4.28977	5.07095	4.45485	4.33308	3.90317	3.56116	3.17335	4.04015
40	IL-1beta	1.34918	1.39173	2.48452	3.46518	2.30773	0.152487	3.24397	3.71405	5.26237	3.89226	4.0051	2.98755	3.00437	2.6926	3.80163
40	IL-2	2.97538	2.36666	2.19751	1.14321	1.83239	0.825301	-0.48502	-0.623712	2.58871	0.588544	8.73396	2.31817	2.53622	1.50841	0.625865
40	IL-4	-1.22575	1.27979	-1.27871	3.04878	1.19367	1.33486	1.43021	1.27598	2.21819	1.7367	7.86294	1.9628	0.217978	-0.0246406	0.757422
40	IL-5	-0.961751	1.34696	-1.39428	2.07774	1.78189	1.36899	1.44706	1.68148	4.00807	1.87603	10.706	1.77701	1.18201	1.9664	2.25042
40	IL-6	3.05969	0.317934	2.68959	6.79638	4.48685	-0.525307	5.48566	6.95936	7.32923	7.178	3.49148	5.44831	3.84527	5.07318	6.96615
40	IL-8(CXCL8)	-1.38211	0.645827	0.984395	2.32385	2.67559	-0.0947489	2.20808	2.33688	2.93463	2.39373	2.81402	2.80745	2.77296	2.80332	2.73998
40	IL-10	1.41472	0.0138778	2.36631	4.95113	3.61049	0.881207	3.63018	5.47099	5.76679	5.49945	2.20372	4.00521	4.35788	3.5025	5.60576
40	IL-12p70	0	2.19842	1.65403	3.9863	2.22825	1.29979	2.00147	1.20481	4.25413	2.00252	4.84039	2.43321	-2.11201	0.509687	1.77712
40	IL-13	-0.944291	2.65155	-1.73819	3.74276	2.32673	0.220112	2.22301	2.38226	5.55522	3.60771	11.2724	3.52087	3.73175	3.25398	3.47568
40	IL-15	0.91403	-0.466214	0.473392	-1.4697	0.319068	0.703532	0.123536	0.296485	-0.193638	-0.284446	0.138191	0.489057	0.118	0.114297	-0.0260293
40	IL-16	-0.578134	-0.0517719	-0.218668	0.0157147	-0.636612	-0.545942	2.29055	-0.358023	-0.426346	0.00612871	0.187407	0.10745	-0.636853	-0.713641	-0.409016
40	IL-17	0.5475	0.290082	0.254302	-0.935588	0.318858	1.15997	-0.675819	-0.813462	1.90529	0.902123	6.81096	0.572361	3.0232	1.28737	-1.20609
40	IL-18	2.05348	5.52821	3.67061	2.93357	0.868587	-0.74541	4.42554	2.1877	3.612	3.34854	0.692699	0.768832	-0.23704	0.332596	2.10867
40	IL-25	0	0	0	0	0	0.250768	1.81115	0	0	0	0	0	0	0	0
40	IL-33	0.176277	-0.079872	-1.03609	-0.393438	-0.541522	-0.189245	-0.541522	0.681946	0.244817	-1.03609	-0.197032	-0.358735	-0.079872	-0.845495	-0.503011
40	Eotaxin-1(CCL11)	0.469166	2.33712	3.06307	0.256196	1.06044	1.55112	0.832928	0.0667596	-0.748688	0.827204	1.55726	0.930979	1.12971	1.13202	0.739712
40	Eotaxin-3(CCL26)	0.509538	0.320746	0.398831	-0.781013	0.0281617	0.462427	0.856725	-0.138851	0.164984	0.553283	0.599809	0.400378	0.0904385	0.438039	0.560136
40	IP-10(CXCL10)	2.19277	3.81758	4.11873	1.96503	2.07306	2.86083	1.64899	1.81821	1.88306	1.91686	2.43125	1.92908	1.69829	1.51984	2.20176
40	MIP1beta(CCL4)	1.24203	0.450116	2.34098	4.80726	3.22207	0.417347	2.31432	4.87596	5.39362	5.20143	3.75706	3.65754	3.60838	3.11862	4.60151
40	MCP1(CCL2)	2.07092	2.25346	2.92442	0.670535	3.1281	2.19701	2.1442	2.03733	-0.449978	0.862055	3.31775	2.4623	2.3925	2.50216	2.02883
40	MCP4(CCL13)	0.905347	2.90263	3.19616	0.0955323	0.489924	1.82081	0.0199369	-0.106753	-0.186936	0.0588497	0.313532	0.276179	0.153265	0.487881	0.19671
40	MDC(CCL22)	-0.11609	0.872522	1.30234	2.1505	0.974913	0.344977	1.80528	1.20122	1.46563	1.77548	1.71139	1.8613	0.446806	1.7413	1.76675
40	TARC(CCL17)	-0.0792202	0.281472	0.329645	0.744543	0.488521	0.382466	0.590442	0.149734	0.50696	0.768942	3.3122	0.768942	0.269845	0.335056	0.571094
41	IFN-alpha2	6.30769	1.70362	4.15345	0.0563732	3.28373	5.19096	-0.946429	-0.405025	-0.425403	-0.407007	-0.360626	-0.470744	-0.320231	-0.270786	-0.301796
41	IFN-beta	0.954624	-0.0964329	0	-0.177221	0.0477659	-0.111486	0.637991	0.0395554	1.77094	-0.027808	-0.0137942	0.0463938	0.0498112	-0.0227442	-0.0322755
41	IFN-gamma	1.59	0.279495	0.504915	1.04594	0.27589	0.208472	0.00144513	0.610605	5.10007	1.41763	4.8722	0.155501	0.732553	-0.298433	0.62953
41	IFN-lambda1(IL-29)	0.213559	-0.0707977	0.0875546	-0.00725468	0.0269097	0.113702	0.176513	0.092506	0.028876	-0.0228411	0.0947207	0.24163	-0.0380607	-0.0276991	-0.0615534
41	TNF	0.282479	0.777053	1.26318	4.06718	2.69463	0.15361	2.36474	4.51754	4.59093	4.29322	3.56369	3.06444	4.21678	2.44709	4.0608
41	IL-1beta	-0.00467901	0.892788	1.28154	3.75893	2.41831	0.160573	2.47371	3.63602	4.36204	4.15299	2.36361	2.86092	2.92474	2.37866	3.61075
41	IL-2	2.12404	1.62907	1.50059	0.465236	1.03614	0.180421	-0.645661	-0.0055693	1.76708	0.809002	7.76001	1.01396	1.43076	1.17375	0.191684
41	IL-4	-0.137675	-0.270915	-0.68648	0.44275	-0.0469286	0.36112	0.117105	0.354013	1.56598	0.394933	4.99731	0.239577	0.308371	-0.0950407	0.130715
41	IL-5	-0.161488	-0.208902	-0.607888	0.88904	0.0752733	0.162388	0.149369	0.763472	2.03434	1.42253	7.25067	0.525881	1.12163	0.504195	0.953396
41	IL-6	2.90592	0.88349	1.41865	5.44465	3.80783	-0.0498917	3.98318	5.88899	5.61443	5.81217	3.19944	4.8878	4.85419	4.27565	5.55152
41	IL-8(CXCL8)	-0.461375	0.765311	1.06704	2.23593	2.19039	-0.134032	2.1928	2.86061	2.22025	2.49329	2.43595	2.87217	2.63313	2.54232	2.64833
41	IL-10	1.44898	0.879104	2.82636	4.57053	3.59076	1.07833	2.04135	4.56454	4.89916	4.91266	2.73002	3.46422	5.37484	2.96247	4.57373
41	IL-12p70	-0.0709474	-0.217944	0.0323901	1.54363	0.929783	0.277351	-0.150699	0.717469	3.04191	1.00774	1.6861	-0.00122626	0.526797	-0.0484326	0.731959
41	IL-13	0.102639	0.160305	0	2.62435	0.981887	-0.0487968	0.45708	1.95278	3.10172	3.25628	7.93312	2.02776	2.58503	2.18739	2.78737
41	IL-15	0.715	0.30232	0.479866	0.0844458	0.206499	0.137161	0.276316	-0.0513712	0.0756314	0.0253682	0.335778	0.230566	0.0851875	0.196534	0.17021
41	IL-16	-0.513131	-0.0957575	0.0187692	-0.338814	-0.245178	-0.45749	1.88836	-0.252878	-0.152174	-0.195249	0.223275	0.405536	-0.339886	-0.28319	-0.257007
41	IL-17	0.251536	0.283113	0.446813	-0.267743	0.18212	-0.13011	0.137117	-0.0596331	0.769146	0.095416	4.50996	0.29011	1.76077	-0.0981373	0.114686
41	IL-18	1.99558	5.00221	3.56137	2.0314	0.942062	-0.106139	3.31925	1.61386	2.80514	2.42301	0.340062	0.725942	1.17746	0.252509	1.60856
41	IL-25	0.192909	0.0307034	0.147067	0.18037	0.197256	0.155408	1.07784	0.0717452	0.117104	0.14009	0.246056	0.253078	0.0258855	0.131866	0.0203195
41	IL-33	0.155823	0.125554	0.0973986	0.0367785	0.142215	0.06995	0.317862	0.0776866	0.025055	0.0629435	0.071672	0.278491	0.00977406	0.00136495	0.0292215
41	Eotaxin-1(CCL11)	0.0384466	0.154802	0.245554	0.140029	0.150995	0.866475	0.119067	-0.0191112	-0.23542	-0.223341	0.439779	0.0498127	0.0538197	0.190593	-0.121619
41	Eotaxin-3(CCL26)	0.0895403	-0.0887344	-0.0538591	0.194747	0.188436	0.432641	1.16138	0.238777	0.181768	0.0812384	0.298735	0.141829	0.245706	0.38543	0.166186
41	IP-10(CXCL10)	2.92581	2.30017	3.30158	1.25188	1.70566	2.21636	0.197798	1.28212	1.28581	1.1541	2.77971	1.44102	1.48005	1.37323	1.29801
41	MIP1beta(CCL4)	1.06267	0.262571	1.80922	3.4524	2.37307	0.448089	1.02007	3.5554	3.87199	3.63366	2.7	2.58563	3.62312	2.25133	3.48829
41	MCP1(CCL2)	1.63211	1.27508	1.99584	-0.96082	2.12073	1.49379	-0.194365	-0.188101	-1.83068	-1.34763	2.50144	1.42113	1.134	1.34182	-0.257234
41	MCP4(CCL13)	0.888595	1.60279	1.7289	0.0336856	0.426839	1.12354	0.0406854	0.0924932	-0.0682266	-0.039345	0.470006	0.0832841	0.0371738	0.178163	-0.00577841
41	MDC(CCL22)	0.576943	1.36873	1.60345	2.61477	1.77042	0.657733	0.911234	1.8164	2.15251	2.57117	2.12256	2.51742	1.07296	2.63313	2.47657
41	TARC(CCL17)	0.141803	0.0338901	0.156996	0.693569	0.429018	0.400901	0.537575	0.441224	0.477813	0.551522	2.04132	0.622177	0.395371	0.693141	0.586095
42	IFN-alpha2	9.01791	6.44304	8.43905	3.70509	7.08727	10.2404	1.7731	2.15135	2.45852	1.49161	0.127911	1.72711	1.94768	1.55485	0.139687
42	IFN-beta	3.47773	3.59727	3.64613	0	0	-0.100117	0.952	0	3.56828	0	1.27565	0	0	0	0
42	IFN-gamma	3.50265	1.73365	2.76676	3.43841	-0.282881	-0.520626	-2.37896	2.35841	7.5851	2.38749	5.44552	-1.16149	3.22564	-1.10568	3.26067
42	IFN-lambda1(IL-29)	-0.0671191	-0.847351	0.229108	-2.35915	-2.00729	-0.54579	-0.245612	-0.0671191	0.137766	-2.00729	-0.453039	-1.12902	0.354969	-1.41249	-2.00729
42	TNF	0.738725	0.179602	1.82217	4.68108	3.65624	0.505003	2.27516	5.00758	5.00161	5.0055	4.21173	3.31208	3.90821	2.05165	5.45003
42	IL-1beta	1.06296	1.10451	1.28878	4.09381	3.29556	0.29715	2.28018	3.67362	5.41881	4.53199	3.64431	2.30479	2.78882	1.47425	4.57235
42	IL-2	3.81368	2.62415	1.82166	-0.372559	-0.0681898	-0.663654	-1.8304	-0.465848	2.01186	-0.188967	7.7236	0.998479	2.05214	0.582388	-0.226629
42	IL-4	2.56292	1.85292	1.10004	2.99919	1.61211	1.67939	1.4903	1.29125	4.48232	1.68829	7.00914	1.71403	1.62915	1.56581	1.08367
42	IL-5	0.14587	1.75166	-1.39428	1.68506	1.51945	1.12311	1.28872	1.91306	3.32605	2.05746	8.98315	1.17854	1.84462	1.86199	2.18772
42	IL-6	2.87156	-0.245414	2.20498	6.77518	4.84502	-0.455914	4.55007	7.33526	6.90111	7.1094	3.96718	5.61207	5.2501	4.4854	7.3432
42	IL-8(CXCL8)	-1.97103	-0.596199	0.00651356	2.32607	2.17373	-0.482887	1.86966	2.7511	1.63064	2.62911	2.03974	3.16916	2.93869	2.81047	3.16593
42	IL-10	1.96862	0.479608	3.12092	4.80959	4.10705	1.51254	1.45931	5.59594	5.23536	5.17097	3.11237	3.82164	5.70634	2.90095	5.77463
42	IL-12p70	0	-1.1395	3.60201	4.56013	2.60384	1.14771	0.53916	1.36794	5.70334	1.74268	3.93751	2.1526	1.71549	0.887949	1.77712
42	IL-13	3.31826	2.06242	0.917317	4.59414	4.11612	1.96331	2.40279	3.35794	4.90429	3.66683	10.1857	3.4568	4.87466	3.64482	4.57254
42	IL-15	0.866733	-0.0381492	0.0199595	-0.387746	-0.151982	-0.495782	-0.0226209	-0.71165	-0.800526	-0.466178	-0.121811	-0.079352	0.162215	0.372678	-0.553805
42	IL-16	0.0882676	0.411037	1.1938	0.172071	0.142042	-0.228507	3.15507	0.379195	0.278263	0.0723015	0.699986	0.963466	0.24382	0.401427	0.258026
42	IL-17	-3.82797	-0.333613	-1.47184	-0.510908	-1.45389	-0.97734	-2.26988	0.455686	2.0653	0.204658	5.13265	-0.305223	4.41375	-0.778346	-0.76809
42	IL-18	1.41356	4.60001	2.93333	2.70584	0.631563	-0.81139	3.50158	2.02537	3.51045	3.35319	0.554001	-0.021514	0.950234	-0.255705	2.50573
42	IL-25	-1.87382	-0.856566	-1.87382	-1.87382	-1.87382	-0.173126	0.967839	-1.87382	-0.0953996	-1.87382	-1.87382	-1.87382	-1.87382	1.13043	-1.87382
42	IL-33	-0.496331	1.57785	-0.0670971	0.532363	-0.727664	0.55622	0.592441	-0.727664	0.908365	0.705593	-0.727664	0.592441	0.263472	0.908365	-0.727664
42	Eotaxin-1(CCL11)	0.74091	0.940753	1.54301	0.0293812	0.796136	1.61857	0.667021	0.411575	0.597612	0.39475	1.54069	1.7023	1.63697	1.65463	1.0539
42	Eotaxin-3(CCL26)	-0.44892	0.22384	-0.722798	0.22384	0.938087	0.819642	0.444625	0.47379	-0.256492	0.435893	-0.330123	1.57202	0.930389	0.688999	0.587294
42	IP-10(CXCL10)	3.29211	4.51257	5.29955	1.68264	1.82565	3.27146	0.791216	1.65677	1.49629	1.34865	2.81718	1.97227	1.9622	2.17485	1.95966
42	MIP1beta(CCL4)	2.44311	0.627417	3.2859	4.58002	3.58802	1.20561	1.12456	4.97587	5.81643	5.16417	4.18103	3.59143	4.52377	2.92692	5.01138
42	MCP1(CCL2)	2.40171	1.71538	3.01109	-0.59572	2.80039	2.22314	1.52856	1.24901	-0.676975	-0.231878	3.75947	1.99194	2.10729	2.04446	1.21737
42	MCP4(CCL13)	0.0077947	2.03227	1.33992	0.198762	0.594457	0.974065	-0.587527	0.336601	-0.406531	0.326776	-0.0883063	0.393009	0.23267	0.519824	-0.0101336
42	MDC(CCL22)	0.229356	0.250445	1.21836	2.30379	1.27409	0.354163	1.35251	1.05938	1.9792	2.09047	2.27896	2.20408	0.606439	2.43511	2.12195
42	TARC(CCL17)	-0.316679	0.415538	-0.454834	0.482746	0.681308	0.324397	-0.274981	0.29934	0.491078	0.501716	2.05012	0.715412	0.147274	0.472352	0.303409
43	IFN-alpha2	5.13914	0.164953	6.77668	-0.0905011	4.60246	6.02073	-0.526786	0.312299	0.566867	0.830633	-2.48999	-0.661388	0.781754	-1.38872	-2.48999
43	IFN-beta	1.08561	-1.67055	-1.67055	-1.67055	-1.67055	-1.67055	-1.67055	-1.67055	2.19482	-1.67055	-1.67055	-1.67055	-1.67055	-1.67055	-1.67055
43	IFN-gamma	0.333185	4.34496	3.03398	0.231066	3.78499	0.345427	1.62397	0.450921	8.73993	5.73579	3.11288	0.428175	0.771068	0.270264	1.22864
43	IFN-lambda1(IL-29)	0	0.471335	0	0.783173	0	0	0.0449939	0	0	0	0.14359	0	0	0.0449939	0
43	TNF	1.20109	1.41116	2.496	4.21627	4.25353	0.5654	3.98302	5.1578	5.19118	4.70703	2.98498	4.57614	4.65256	4.08582	4.79596
43	IL-1beta	2.21249	1.12339	2.40761	3.67403	3.89465	0.937577	4.84189	4.06238	4.89838	4.50258	1.73263	3.73772	2.6839	3.31737	4.11886
43	IL-2	0.493888	2.28543	1.66327	0.717672	2.08241	0.901851	-0.194541	0.620449	4.0024	2.30329	5.1872	1.54008	1.44951	1.31661	0.81722
43	IL-4	0.021086	0.17857	0.140804	-0.958312	0.121536	0.433744	0.021086	-0.156043	2.73055	0.15981	1.86753	-0.0647232	0.553164	0.650012	-0.626956
43	IL-5	-1.36138	-0.123897	-0.145713	-0.260504	-0.495897	-0.0813055	-0.495897	0.18389	2.8386	0.44793	4.7356	-0.386115	-0.524812	-1.36138	-1.36138
43	IL-6	4.49751	2.16079	2.63666	4.29924	4.87073	0.169806	6.36319	5.60144	5.21803	5.82956	1.35358	5.83784	4.4933	5.66133	5.94756
43	IL-8(CXCL8)	0.450364	1.05319	1.14609	2.09444	2.4706	-0.291301	4.0895	3.30244	2.29383	2.65271	1.92967	3.48337	2.59966	3.14817	2.85634
43	IL-10	1.31816	1.0741	2.15907	3.05747	3.30667	0.0136318	6.03622	3.21528	3.76057	3.94699	0.135348	2.97092	3.97498	2.54717	3.19534
43	IL-12p70	-0.464878	0.846427	0.226979	-0.118104	2.14655	0.109285	-0.691042	0.46445	3.70963	1.35312	-0.852967	-0.315964	0.748871	0.0916544	0.408669
43	IL-13	-0.652368	0.61136	0.462457	0.408608	0.595663	0.0499773	0.479905	0.352334	3.40573	1.73696	4.5945	0.595663	1.0314	0.77215	1.77447
43	IL-15	-0.355322	0.134845	-0.765111	-4.05415	-0.742182	-0.0157313	-0.156916	-0.186976	-3.0575	-3.51998	0.311993	-4.05415	-0.438745	-0.0166901	0.165436
43	IL-16	-0.948441	-0.236868	-0.403316	-0.147901	-0.653397	-0.130146	1.44072	0.16993	-0.429397	-0.233176	0.0675261	0.622806	-0.117289	0.0452306	0.18142
43	IL-17	-3.19638	0.244306	-0.141627	-3.84357	-0.647665	-3.84357	-1.01713	0.10141	-3.53483	-0.485238	0.699126	-3.84357	-2.06772	-0.373706	0.146311
43	IL-18	1.32967	4.38299	2.81554	0.553706	0.428523	-0.948139	2.55545	0.454499	1.13767	0.743168	-0.404713	0.441573	0.0533626	0.467303	0.657288
43	IL-25	-1.6495	-1.6495	-1.6495	-1.6495	-1.6495	-1.6495	-1.6495	-1.6495	-1.6495	-1.6495	-1.6495	-1.6495	-1.6495	-1.6495	-1.6495
43	IL-33	0	0	0	0	0	0	0	0	0	0.302974	0	0	0	0	0.405009
43	Eotaxin-1(CCL11)	-0.583301	-0.821842	-0.60509	-0.0674674	0.694042	0.918602	0.359512	0.0388998	0.13643	0.359512	0.63433	0.159594	0.0261133	0.443518	0.0886665
43	Eotaxin-3(CCL26)	-0.612325	-0.37919	-0.0662405	-0.688904	-0.136688	-0.211847	0.214264	0.196395	-0.264905	0.231855	-0.441009	-0.264905	-0.136688	0.102505	-0.0662405
43	IP-10(CXCL10)	1.90652	1.81916	3.98583	0.817749	2.18498	1.40701	1.13653	0.866048	1.52253	2.23497	1.7343	1.4719	1.51146	1.12893	1.17383
43	MIP1beta(CCL4)	1.04402	0.64251	2.18235	2.18193	2.67742	0.245395	2.76778	2.80453	3.18331	2.87477	1.66676	2.65733	2.82153	2.32428	2.74055
43	MCP1(CCL2)	1.64219	1.1415	1.79243	-1.77328	2.71747	0.923778	0.822476	-0.799083	-2.13487	-1.56895	2.31861	0.982667	0.583604	0.923732	-1.15996
43	MCP4(CCL13)	-0.0121763	0.0820833	0.221591	-0.435612	0.0820833	0.232189	-0.119057	-0.301812	-0.0412837	-0.365917	-0.242469	-0.343971	-0.301812	-0.0714926	-0.460266
43	MDC(CCL22)	0.271132	1.14118	1.0741	2.44203	1.71465	0.176372	1.59091	1.31347	1.97852	2.65609	0.762702	2.48392	0.494043	2.38168	2.04133
43	TARC(CCL17)	-0.129505	-0.500287	-0.871788	0.158729	0.0249207	-0.0603995	-0.016833	-0.203726	0.0650029	0.260751	0.244453	0.396644	-0.283878	0.308123	0.410664
44	IFN-alpha2	5.38463	3.39793	5.46189	0.026263	4.76124	8.37466	-3.56487	-0.687301	-0.160739	-0.851887	-0.248926	-0.233376	-0.880498	-1.13473	-1.41297
44	IFN-beta	0	0	0	0	0	0	0	0.205457	0	0	0	2.9093	0.946406	0.458377	-0.0301965
44	IFN-gamma	1.15576	-0.072873	3.05521	0.426769	-0.139134	0.983029	2.97936	0.15595	8.08971	0.634183	5.76992	0.217274	0.844981	0.158076	0.495628
44	IFN-lambda1(IL-29)	0.3291	-0.00866882	0.239309	-0.0187749	0	1.00228	0.21331	0.2483	0.261906	0	0.233513	0	0.0814882	0.1005	0.18258
44	TNF	-0.984191	2.27654	2.67084	4.86826	3.67267	1.73459	2.95102	5.20471	5.36401	5.00303	2.72222	4.58675	4.85563	4.07962	4.9027
44	IL-1beta	-0.954541	1.35014	1.71606	3.07231	2.33004	1.46833	2.38016	3.52593	3.73308	3.62484	0.143194	3.29802	2.8531	2.65702	3.24195
44	IL-2	1.61601	-1.08411	0.615876	0.402956	-0.241843	-0.35606	0.286744	-0.0409504	3.84915	0.60981	6.89867	0.86534	1.4554	0.774059	-0.700472
44	IL-4	0.11972	-0.579067	-1.91593	0.555857	-0.310017	0.226236	0.471399	0.000871077	2.22368	0.0482535	3.03387	-0.612403	-0.0895247	-0.62655	-0.275027
44	IL-5	1.42076	0	0	1.45285	0	0.463622	1.72432	1.42577	3.24842	0.754927	6.38075	0.557856	1.17788	0.60573	1.15978
44	IL-6	6.36378	2.37034	4.62697	7.39738	5.87723	2.45904	5.65718	7.93689	7.66543	7.87309	3.21268	6.86887	6.36227	6.32174	7.69403
44	IL-8(CXCL8)	0.438921	1.14083	2.04319	2.96723	2.67809	0.369967	3.66937	3.89387	3.079	3.42575	2.55975	4.08797	3.62949	3.62605	4.2518
44	IL-10	2.24805	1.8812	5.06286	5.8589	5.22725	3.03895	3.90774	5.43729	6.12084	5.63481	2.35959	4.21989	6.37446	3.89074	5.6643
44	IL-12p70	-0.228997	-0.228997	-0.228997	-0.228997	0.891584	-0.228997	0.889316	0.293328	5.64124	-0.228997	1.57164	-0.228997	0.316913	0.430022	0.553178
44	IL-13	0	0	0	1.78833	0	0	0	1.1346	3.09803	1.72299	6.54369	0.0182524	1.64932	0.971917	1.79069
44	IL-15	0.920337	0.66245	0.933675	0.225567	0.945343	1.07408	0.656045	0.309634	0.168447	0.576536	0.473971	0.189253	0.232187	0.322796	0.544176
44	IL-16	-0.385086	-0.114932	0.00427286	-0.295424	-0.247371	0.0483894	1.83413	-0.246392	-0.176433	-0.165617	0.239523	0.341189	-0.308415	-0.26146	-0.232096
44	IL-17	0.293603	0.370513	0.830348	-0.119177	0.691662	0	0.259085	0.145546	0.708565	0.789485	4.51605	0	1.58118	-0.0775843	0.326861
44	IL-18	0.835619	3.80564	2.43163	-0.793755	-0.130571	-1.62642	0.890235	-0.362068	-0.233009	-0.721814	-0.879851	-0.949541	-0.980256	-1.15932	-0.586935
44	IL-25	0.240076	0.0207305	0.0271747	0.045865	0	0.572813	1.23171	-0.145213	0.0313412	0	0.0376154	0	0.0946539	-0.00838228	-0.0135274
44	IL-33	0.192594	0.294179	0.182596	0.225811	0.167488	0.0609257	0.432876	0.197634	0.137216	0.695335	0.140805	0.132911	0.148942	0.13578	0.13313
44	Eotaxin-1(CCL11)	0.457154	-2.93305	-0.0871118	-2.93305	-1.05829	-0.671039	0.906062	-2.62487	0.437774	-0.860877	0.616844	-2.93305	-1.06161	-1.11208	-1.2814
44	Eotaxin-3(CCL26)	0.67868	-0.327508	0.132714	-1.10037	-0.37849	-0.43207	1.76653	-0.526028	0.695451	-2.52105	1.00809	-0.678715	-0.199613	-0.0619216	-0.47325
44	IP-10(CXCL10)	4.23224	3.63346	5.79079	2.58792	3.26341	3.87912	4.20037	2.57586	4.12908	2.25246	4.92922	2.66633	3.04137	2.93782	2.66169
44	MIP1beta(CCL4)	2.28075	1.03239	4.79597	4.59482	4.29974	2.51405	3.23565	4.81121	5.82173	4.68919	5.32999	3.96764	4.83214	3.70333	4.69286
44	MCP1(CCL2)	1.87386	1.22762	2.65353	-1.28953	3.03505	1.89571	3.00466	0.252056	-1.82101	-2.25626	2.95934	1.94121	1.77858	2.05816	-0.1968
44	MCP4(CCL13)	1.26525	0.700564	1.80464	0.0759988	0.0630356	0.137846	1.05909	-0.943776	0.765484	-0.621726	0.895597	-1.60002	-0.537578	-0.911743	-0.808233
44	MDC(CCL22)	2.19809	-1.30447	2.60506	0.263968	-0.737734	-1.23536	3.69351	-0.173993	3.50218	-0.0920385	2.63323	0.0148011	-0.874162	0.430902	0.374814
44	TARC(CCL17)	0.918019	-2.85653	0.447334	0.47196	0.221053	-0.573795	1.23331	0.141142	1.1114	-0.573795	1.29217	0.188667	-0.0702955	0.234169	0.00423965
45	IFN-alpha2	8.5698	4.75282	6.61056	1.21372	5.91589	8.487	1.11023	0.659655	6.07563	-0.659848	2.68577	0.993488	1.37061	0.989913	1.25291
45	IFN-beta	4.6211	0	0	0	0	0.0920157	-1.25114	-0.285747	1.26206	0	0	0	0	0	0
45	IFN-gamma	3.57885	3.28258	5.30545	3.64901	5.66344	2.71877	1.97796	2.40946	6.4909	1.80871	6.47375	1.91538	5.25538	2.09402	3.21941
45	IFN-lambda1(IL-29)	0	5.25668	0	2.23525	0	0.3763	0	3.13001	0	0.58216	1.35138	0	2.53212	2.06758	0
45	TNF	-0.396596	-0.263373	1.66561	1.99658	2.08628	-0.158966	0.215105	3.32071	2.18233	2.24305	2.05768	1.71612	4.24631	0.797843	3.26533
45	IL-1beta	0.274911	0.0221047	1.77393	2.46872	1.08698	-0.0117646	0.856124	2.43722	3.03403	2.19033	2.11275	1.34009	3.79492	0.38456	3.10338
45	IL-2	0.00450548	1.98277	1.08502	0.796257	0.894799	-0.598604	-2.86908	-0.801713	0.576844	-0.482363	7.43012	0.251952	1.03758	-1.06729	-1.70269
45	IL-4	0.207968	1.48295	0.758226	-1.3501	-2.27284	0.842745	1.14859	1.41032	0.331746	1.52555	5.23977	1.47931	2.10158	1.56842	1.07657
45	IL-5	-0.961751	2.04104	-1.39428	-0.544934	2.10442	1.16162	-0.0569719	0.289865	-2.45829	0.836882	6.81251	0.753929	2.67037	-1.6356	1.31402
45	IL-6	-0.127235	0.260596	0.979219	1.9976	2.23147	-1.38968	1.09447	2.80269	1.7526	1.98551	0.204652	2.27933	3.34021	1.7171	3.24517
45	IL-8(CXCL8)	-0.894345	1.31753	1.36626	0.0962961	2.48278	0.205001	1.10455	2.63513	0.371966	1.1262	1.38293	2.86769	2.62699	2.36916	2.56623
45	IL-10	-0.256282	-0.307256	1.46453	1.79306	2.92226	-0.152362	-0.73728	3.43037	1.70869	1.93684	0.249383	2.18284	5.06577	1.29664	3.29196
45	IL-12p70	0	0.688506	5.34237	0.32431	4.08965	1.64113	1.99721	1.47186	2.63312	1.90835	1.04665	2.44665	3.44847	1.13859	2.50848
45	IL-13	-5.94155	0.142203	-1.26454	-1.14158	0.399977	-2.69897	-5.85374	-0.898096	-0.346687	-0.243318	3.41094	0.0179621	0.67138	-0.954745	-0.00561719
45	IL-15	2.36107	1.61315	1.89371	0.273641	2.11355	2.02638	0.768902	1.74954	1.02372	0.576879	0.830814	2.24553	2.85285	2.75896	2.71043
45	IL-16	-0.351864	0.506828	0.359894	-0.217329	-0.0492487	-0.154169	1.30404	0.180128	-0.133742	-0.0764353	0.0849423	0.842777	0.207466	0.435039	0.340496
45	IL-17	0.699251	0.127598	0.608302	-2.43778	-0.731398	-1.12469	-0.971502	-1.8876	0.13966	-0.269387	2.20001	-0.606712	0.291938	-3.3297	-0.326877
45	IL-18	1.4239	4.69157	3.06087	2.06294	1.36047	0.0760309	3.90015	2.88854	2.60056	2.31771	-0.812215	0.236761	3.44769	0.445775	2.76645
45	IL-25	0	5.8253	0	0	0	0.541714	0.447143	2.42123	0	0	0	0	1.49996	0.666163	0
45	IL-33	0.601373	0.0738275	-0.461816	0.52932	-0.461816	0.569763	1.54736	0.773603	-0.461816	-0.461816	-0.461816	-0.461816	1.40525	1.2587	-0.461816
45	Eotaxin-1(CCL11)	0.968226	0.465377	0.897763	-0.863043	0.214021	1.30101	1.19892	0.197342	0.247159	-0.498237	1.25402	1.14411	0.950716	2.45644	1.7713
45	Eotaxin-3(CCL26)	0.470306	-3.5052	0.0668039	-0.100057	0.0972388	0.0453766	1.09779	0.744563	0.200502	0.03899	0.105072	0.000165166	-0.211709	0.743034	0.470306
45	IP-10(CXCL10)	0.116282	0.238866	0.556563	-1.14582	-0.0629637	-0.288359	-2.49569	-0.801699	-1.50599	-1.35611	0.824815	-0.359913	-0.384879	-0.379286	-0.569612
45	MIP1beta(CCL4)	-0.323924	-0.158565	0.552707	0.989885	1.50528	-0.467727	-1.21606	2.03531	1.35884	1.41988	0.460374	1.34333	2.67439	0.882304	2.15666
45	MCP1(CCL2)	0.71023	0.887716	1.3933	-3.99762	1.53095	0.53318	-2.63945	-2.43418	-4.88326	-3.84717	1.6508	0.535502	-1.60843	0.129707	-1.63971
45	MCP4(CCL13)	0.603715	1.30767	1.25738	-0.0164661	-0.39943	0.774129	-0.820927	0.186799	-0.353801	-0.153065	-0.118758	-0.662638	-0.412643	0.753774	0.966952
45	MDC(CCL22)	-0.56885	1.21116	0.67084	0.944076	0.542764	0.14172	-0.926104	0.654485	0.0340521	0.858919	0.369197	1.10952	-0.0251457	1.33582	1.28815
45	TARC(CCL17)	-0.167869	0.0184611	-0.204495	0.281033	0.265019	0.307134	-0.190073	0.173296	0.0338329	0.277121	0.863271	0.346873	0.121509	1.2046	0.438337
46	IFN-alpha2	5.22855	-0.212258	5.41298	-1.96378	3.89986	5.65035	0.918468	0.263023	-1.96378	0.832524	1	0.356887	-0.596293	0.166531	0.49613
46	IFN-beta	0.210946	0	0	0	0	-0.025103	2.83444	0	3.16289	0	1.87902	0	0	1.50858	0
46	IFN-gamma	1.61719	1.05723	-1.13731	-2.95364	2.99511	0.6535	1.53382	1.26899	7.21343	2.76429	4.6509	1.43062	2.03325	1.76503	2.107
46	IFN-lambda1(IL-29)	0.300268	-0.394311	0	0	0	0.165989	0	0	0	0	0	0.770129	0	0	0
46	TNF	0.801303	-1.12212	1.95503	4.41946	3.07892	0.179824	1.18536	4.32041	4.58032	4.39879	2.87651	3.04408	4.11911	3.03454	4.69943
46	IL-1beta	-0.103803	-1.64121	1.20066	4.56664	2.46668	-0.049624	0.993545	3.45818	4.77037	4.4421	1.34871	2.03974	3.4053	2.97036	4.91333
46	IL-2	3.5466	4.25483	3.9467	0	4.06299	1.43257	3.13518	2.75909	5.56374	3.89806	9.69692	3.88301	4.5672	2.34389	2.76921
46	IL-4	-1.52075	1.91736	-1.27871	-1.3501	2.41103	0.974066	1.52165	-1.82406	0.878693	1.20323	2.15576	1.05755	1.01269	-0.599799	-0.182229
46	IL-5	-0.961751	-1.07832	-1.39428	-1.93903	1.9263	1.02746	0.474141	-1.87517	0.288841	1.24403	6.2569	1.85341	1.99017	1.80856	-2.11612
46	IL-6	6.27965	2.05084	3.80544	7.50913	6.72792	1.70796	3.7132	7.74419	7.10137	8.05764	1.83107	6.79541	5.86523	5.81264	7.69168
46	IL-8(CXCL8)	0.0844437	0.832972	2.28563	2.61102	3.4614	0.462182	2.0291	3.44827	2.23779	3.3005	1.69948	4.11872	3.39953	3.26332	3.58565
46	IL-10	2.34075	0.779642	3.84664	4.55262	5.18931	2.01539	0.183175	5.25664	4.42665	4.8256	1.82375	4.10727	5.75039	3.62504	4.98699
46	IL-12p70	0	3.24732	1.04382	1.92426	3.10196	1.5296	2.2298	-1.32408	1.62319	2.4312	-2.84744	2.84956	0.293984	-1.52531	0.06716
46	IL-13	-0.944291	-1.7786	-1.73819	0.936373	4.39451	-0.78288	-2.72698	1.34683	2.28262	2.96604	6.76511	1.81968	2.72136	1.98164	1.84888
46	IL-15	1.30842	0.816225	1.28328	0.664203	1.13192	0.247872	0.0314254	-1.34837	1.1552	0.642732	-1.68756	0.735612	0.919231	0.875066	-1.41325
46	IL-16	-0.181573	-0.115554	0.226271	-0.456707	-0.427198	-0.417635	1.31508	-0.234955	-0.307392	-0.449034	-0.221779	0.114553	-0.460739	-0.207411	-0.467342
46	IL-17	2.73695	4.0272	0.756302	2.44352	0	3.33997	1.16269	1.45379	3.344	3.21685	4.11187	0.99118	2.32395	2.09213	2.66317
46	IL-18	1.98088	5.09267	3.58185	1.82497	0.881072	-0.29338	2.39072	1.45414	2.4901	2.12858	0.741727	0.277872	0.589296	0.362329	1.6499
46	IL-25	0	0.11489	0	0	0	0.673774	2.0141	0	0	0	0	0.565768	0	1.4467	0
46	IL-33	-0.0400721	-0.0400721	0.6296	0.3811	-0.0400721	0.261838	0.403599	0.403599	0.685333	0.105987	-0.0400721	0.237844	0.0495164	0.0203931	0.82384
46	Eotaxin-1(CCL11)	-0.695701	-0.848435	-0.357529	0.98495	-0.805419	1.0513	-0.068852	1.13671	-0.243054	-1.37474	-0.121976	0.233414	-0.176767	-0.0971804	0.276307
46	Eotaxin-3(CCL26)	-0.853949	-1.50445	-0.358569	0.314981	0.514313	0.176505	0.658516	-0.0353941	-0.236862	-0.344376	-0.36704	0.114591	0.114591	0.0943999	0.228459
46	IP-10(CXCL10)	2.21395	1.87777	3.5433	2.0514	1.70429	2.01832	-1.16808	1.61506	1.99623	1.25932	2.41723	2.19382	1.73264	1.98489	1.89015
46	MIP1beta(CCL4)	1.76273	0.288631	3.50808	3.60009	3.36541	1.12299	-0.46896	3.97173	4.28223	4.16528	2.10985	2.87587	3.73929	2.61625	3.81103
46	MCP1(CCL2)	3.05984	1.99328	3.89337	0.148274	3.70614	2.55788	0.114029	1.2256	-0.853781	0.298445	4.16329	3.15182	2.2361	2.7981	1.5481
46	MCP4(CCL13)	0.270053	0.169151	1.54978	0.246079	-0.161454	0.644073	-0.0989154	0.246079	-0.571812	0.12168	-0.175751	-0.187486	-0.151399	0.12168	-0.444004
46	MDC(CCL22)	1.61501	1.91969	2.12624	2.89163	2.0925	0.887042	-0.0505919	2.05171	2.5358	2.87878	1.8378	2.60937	1.04812	2.72898	2.96708
46	TARC(CCL17)	0.0452818	-0.876151	-0.700592	0.464409	-0.00958052	0.0562031	-0.141951	-0.0854768	-0.0678565	-0.130007	0.038744	0.532533	0.23728	-0.0803246	0.282104
47	IFN-alpha2	7.13403	2.45619	7.70047	-0.0467675	4.48604	8.25131	-4.01027	-0.854663	-1.56544	-1.31675	-0.0993739	-1.12149	-1.42658	-1.14304	-1.32569
47	IFN-beta	0	0	2.96947	-0.132267	0.0108519	0.0397919	0	0.0913487	0	0.236138	0	0.311665	0.0166393	-0.122749	-0.168123
47	IFN-gamma	4.25892	4.00098	5.0774	4.12605	2.82504	1.97406	2.0557	2.26836	7.6161	3.93325	8.92794	1.17439	3.45063	1.17641	2.5991
47	IFN-lambda1(IL-29)	-0.577798	-2.87255	-0.311876	-1.00027	-1.13934	-0.554917	-2.87255	-1.24857	-0.795644	-1.38987	0.341219	-0.923186	-1.30753	-1.04086	-1.25433
47	TNF	1.63152	0.82502	1.63564	5.27837	3.71569	0.846858	3.87087	5.74031	5.83796	5.53285	4.68232	4.28429	5.19871	3.5313	5.371
47	IL-1beta	2.19436	0.194955	1.76219	5.43543	3.73179	0.946851	4.37844	5.16872	6.20276	5.77094	3.99936	4.34305	4.08025	3.90775	5.66019
47	IL-2	3.79608	2.51718	3.15249	0.489853	0.998686	0.135166	-0.819078	-0.0843768	0.961783	0.873828	7.85991	0.962894	1.81324	1.34037	0.413838
47	IL-4	0.417463	0.300007	0.198286	0.871475	-0.106777	0.451265	0.0596136	0.634452	0.0596136	0.617424	7.13613	0.377361	0.622305	0.081042	0.399262
47	IL-5	-0.123181	-0.123181	-0.0526355	1.90866	0.483504	0.540013	0.0506206	0.952051	2.16856	2.36778	11.3197	1.19001	2.04966	1.07301	1.77599
47	IL-6	4.85052	1.00774	2.71946	8.70997	6.28458	1.38684	6.71664	8.90406	8.83665	8.96561	6.50021	7.64382	7.43659	6.674	8.52615
47	IL-8(CXCL8)	-0.360728	0.14808	-0.0320773	2.34733	1.96187	-0.641895	2.08586	2.59282	2.54314	2.52367	2.22115	2.64959	2.44724	2.36897	2.43318
47	IL-10	2.26653	0.892903	3.31865	7.89012	5.23714	2.27444	3.75884	7.37023	8.3268	7.8848	4.75481	5.72822	8.01035	4.87247	7.56958
47	IL-12p70	-2.06241	-0.690635	-0.023937	0.987914	-0.200298	-1.22468	-1.61595	-0.136931	-0.111072	0.046643	2.80672	-1.27145	-0.564035	-0.855054	-0.696802
47	IL-13	0.640514	0.301731	1.1226	2.60861	0.845337	0.0846408	-0.263634	1.65204	2.24947	3.40053	9.18674	1.88058	2.81694	2.44627	2.56048
47	IL-15	1.69182	0.693107	0.445229	-0.178	0.0343946	-0.475847	-2.81264	0.143393	-2.81264	0.181539	1.55164	0.50369	0.0541439	-0.0871461	0.028599
47	IL-16	-0.333952	-0.373525	-0.0439595	-0.199312	-0.125377	-0.224825	2.42152	-0.191758	0.0532392	-0.0927103	0.573073	0.72215	-0.10443	-0.108697	-0.144514
47	IL-17	0.593215	-4.70186	0.266236	-3.03923	-0.87582	-2.35051	-4.70186	-2.15948	-4.70186	-1.97924	4.45885	-2.65498	-0.258486	-2.85946	-2.33078
47	IL-18	3.393	7.0922	5.65804	4.86703	2.24075	0.665357	6.97391	3.54113	6.71561	6.21009	0	1.75292	2.83915	1.26031	3.72776
47	IL-25	0	0	0	-0.0139049	0.10217	-0.22089	0	0.0375455	0	-0.0562771	0	0.119146	-0.360314	-0.115059	-0.154964
47	IL-33	1.19466	0	0	0.265007	0.455064	0.792262	0.851461	0.505724	1.5271	0.47296	0.801557	0.905281	0.592023	0.140214	0.200749
47	Eotaxin-1(CCL11)	1.26243	2.66953	1.71663	0.336003	0.966281	1.42921	0.394985	0.255868	-0.951231	-0.219164	1.38492	0.427003	0.56847	0.946633	-0.0349558
47	Eotaxin-3(CCL26)	0.150578	0.899292	-0.0415094	0.509945	0.304319	0.76582	1.68572	0.340807	0.150578	0.15999	-0.13012	0.217636	0.36292	0.480258	0.275187
47	IP-10(CXCL10)	3.47398	4.0084	5.54538	1.36295	1.7676	3.29591	0.344618	1.26645	1.26886	1.25416	2.49598	1.52808	1.50917	1.23022	1.28132
47	MIP1beta(CCL4)	2.74241	1.37452	3.3365	5.2553	4.03098	1.81777	2.33841	5.34655	5.67042	5.41787	4.94033	4.20486	5.17859	3.73793	5.21609
47	MCP1(CCL2)	2.18167	1.73321	2.37808	0.758422	2.54928	1.79466	0.745269	1.2366	0.846014	0.411762	2.34871	2.06997	1.98802	2.06767	1.49201
47	MCP4(CCL13)	2.05079	3.51966	2.88638	0.0670346	0.873995	1.92299	-0.0538659	0.012021	0.0256261	-0.0884417	0.720692	0.296931	0.100115	0.264098	0.0727996
47	MDC(CCL22)	0.425569	0.70115	0.998358	2.31761	1.44562	0.335342	1.19827	1.5617	2.0495	2.26258	1.98576	2.28365	0.869666	2.38786	2.21349
47	TARC(CCL17)	-0.329023	-0.397371	-0.397371	0.318805	0.109315	0.081769	-0.0312782	0.183913	0.101819	0.244522	2.58438	0.241116	0.0567779	0.337507	0.334281
48	IFN-alpha2	5.71573	-0.811465	4.67107	0.0275626	1.80947	6.22812	0.0692128	-0.304142	0.261001	-0.304142	0.149057	-0.152446	-0.152446	-0.666727	-0.105268
48	IFN-beta	0	0	0	0	0	0	0	0	3.87345	0	0	0	0	0	0
48	IFN-gamma	0.756639	0.677554	4.07509	0.627716	0.324439	0.386882	-0.550938	0.540221	2.74692	0.540221	5.43692	0.345585	2.00758	0.281103	1.43681
48	IFN-lambda1(IL-29)	0	0	1.32182	0	0	0.852048	1.44316	0	1.32182	1.27829	2.19777	0	1.62026	0	0.638946
48	TNF	-0.974933	-2.08597	1.04527	2.10465	1.63942	-0.440908	0.241759	3.02361	2.77196	2.53294	3.13127	2.35085	3.50748	0.947379	2.97276
48	IL-1beta	0.777319	1.18827	0.247884	3.93037	2.86213	1.81453	2.41933	4.09582	4.85089	4.70599	5.07923	4.89676	4.88933	3.50421	5.44231
48	IL-2	1.06707	-0.416123	3.83695	0.211989	2.34256	0.415583	-1.19326	-0.0120102	0.732043	1.05318	8.30991	0.714271	0.612169	1.17977	1.58445
48	IL-4	-0.248209	-0.39723	-1.23672	0.487601	-0.132043	-0.0596482	-0.514355	-0.39723	-0.0421235	-0.00771927	3.65921	0.240655	-0.374943	0.211921	0.182584
48	IL-5	-0.562907	-0.904164	0.524932	0.144137	0.455436	0.118888	-0.904164	-0.441763	-0.696022	0.415126	7.63084	-0.295506	0.878102	-0.843729	-0.330609
48	IL-6	1.66538	-2.68947	0.399337	2.78442	1.56387	-2.72966	0.457033	3.71377	2.61165	3.32407	0.081469	3.16908	3.35778	1.83667	3.21805
48	IL-8(CXCL8)	-1.88844	-1.7092	-0.974486	-0.320056	0.303354	-1.98604	-0.461284	0.86464	-0.593411	0.043494	0.11389	1.01088	0.696619	0.27162	0.303878
48	IL-10	0.393589	0.277221	3.26541	2.36518	2.57297	0.746381	-1.08076	3.02296	2.39576	2.9275	2.40465	2.20542	4.3747	1.57695	2.94973
48	IL-12p70	-1.07185	-0.626392	-0.311487	0.634785	0.297865	-0.33826	-1.47074	-0.0407104	2.54119	-0.691679	-0.205385	-0.303869	-0.221336	0.0681941	-1.39608
48	IL-13	-0.446807	-0.446807	0.957785	1.5813	2.78066	1.1224	0.681661	2.67345	2.08541	3.21418	8.48785	1.92713	2.95498	2.28124	3.18406
48	IL-15	-0.0292272	0.166044	0.637562	-0.0228384	0.611202	0.787843	0.521534	0.588999	-0.0234179	0.137184	0.181968	-0.614857	0.405369	-0.33667	0.212275
48	IL-16	-2.63679	-2.21733	-2.14471	-2.32109	-2.02301	-2.27252	0.268442	-1.83164	-2.16273	-2.19953	-1.81764	-1.37215	-2.02524	-2.00958	-2.08107
48	IL-17	-0.398148	-0.117994	0.13989	-0.54054	0.273791	0.0987055	-0.463602	0.241621	-1.77871	0.126506	0.670181	-0.72605	0.0203779	-0.472027	-0.0269434
48	IL-18	1.00588	4.22131	2.74508	-0.486781	-0.622232	-1.42879	1.60045	-0.181549	0.310091	0.189846	-0.349609	-0.502045	0.185185	-0.819871	0.662164
48	IL-25	0.357318	3.53276	3.02145	2.66863	0	2.6552	4.04602	4.3658	3.50113	1.36942	3.10626	3.13318	3.38649	3.75322	4.18771
48	IL-33	-0.725467	0.742284	0.768062	-0.104645	0.163223	0.500048	0.260537	0.163223	0.689163	-0.6864	0.768062	0.101186	0.101186	0.661777	0.203015
48	Eotaxin-1(CCL11)	-2.2099	-2.2099	-0.490211	-1.51825	-0.889395	-0.364296	-0.699437	-1.93927	-2.2099	-0.96549	-1.11637	-1.62388	-1.24888	-0.949865	-2.2099
48	Eotaxin-3(CCL26)	-2.00262	-0.702485	0.147822	0.091934	0.0146485	0.0345038	0.19823	0.181237	-0.15921	-0.0472564	-0.258147	0.128566	0.247627	0.128566	-0.258147
48	IP-10(CXCL10)	0.196559	-1.09026	1.36467	-0.685737	-0.628688	-0.16834	-4.58808	-1.35357	-1.52189	-1.20673	0.684437	-0.787578	-1.42537	-1.25363	-1.56289
48	MIP1beta(CCL4)	0.365745	-1.24619	3.14139	2.46811	1.81511	0.132758	-1.16559	2.84497	2.58053	2.60893	1.60927	1.81591	3.08647	1.25874	2.55414
48	MCP1(CCL2)	-0.414338	-0.95724	0.239174	-3.75	-0.0466451	-0.264904	-3.07679	-2.95154	-4.53654	-4.40396	0.669504	-0.521952	-0.999568	-0.492148	-3.0587
48	MCP4(CCL13)	0.245656	-0.173193	0.876903	-0.0364497	0.183621	0.901905	0.245656	0.230577	0.080877	0.275012	0.444008	0.407958	0.133842	0.289309	0.330776
48	MDC(CCL22)	0.215732	0.593975	1.17929	1.98121	1.63634	0.431094	-1.17967	0.850143	1.28027	2.21741	1.79076	2.21436	0.251965	2.15243	1.97426
48	TARC(CCL17)	-1.00295	-2.0547	0.0250203	0.284008	-0.0687946	0.0317009	-0.0427064	0.0553267	-0.877046	-0.573159	1.21108	0.123037	-0.273269	0.355738	0.0553267
49	IFN-alpha2	6.66891	1.53284	3.10612	0.201788	4.4194	4.88995	-1.61845	-0.624966	-1.11025	-0.412116	-1.61845	-1.49962	-0.229332	-1.89479	-0.568389
49	IFN-beta	3.14826	0	0	0	0	0	0	0	2.93971	0	0	0	0	0	0
49	IFN-gamma	2.61504	3.90244	2.69039	4.08692	2.66221	0.329651	0.974897	2.41111	9.05826	3.38336	7.76552	1.0525	3.56619	2.35348	2.85065
49	IFN-lambda1(IL-29)	-1.53747	-2.57926	-1.15473	-2.57926	-2.57926	-0.783932	0.668566	-0.954809	-0.327958	-2.57926	-2.57926	-2.57926	-1.26903	-2.57926	-2.57926
49	TNF	-0.423961	2.05953	0.355918	3.41957	1.94265	-0.703328	1.55554	3.5876	3.61043	3.39674	2.55985	1.77738	3.69583	1.63918	3.21473
49	IL-1beta	-0.377675	1.44011	0.155791	3.40704	1.03408	-1.12946	1.54209	2.99504	3.75247	3.49946	0.245222	1.22025	1.90737	2.71609	2.94053
49	IL-2	1.75588	3.26645	3.11557	1.3957	1.81091	0.946168	0.93216	0.751056	3.18381	0.917991	8.93556	2.82015	3.72871	1.86025	0.431641
49	IL-4	-0.827369	-1.04166	-0.133942	0.3026	-0.788363	-0.309472	-0.480909	0.0823602	1.5872	-0.677787	5.27943	-0.157644	0.590408	0.250865	-0.713633
49	IL-5	-0.209533	3.22012	0.150901	1.78578	1.09078	0.766651	1.01192	1.60555	2.91915	2.0941	9.46499	2.27568	3.52787	2.67132	2.5523
49	IL-6	1.4366	3.16298	1.57308	5.01064	3.01357	-1.34027	3.82714	5.32117	4.44462	4.92197	2.0524	4.07419	4.05937	5.35717	5.27769
49	IL-8(CXCL8)	-1.16446	1.57634	0.684017	1.61392	1.4057	-0.650733	1.43076	1.92006	1.25286	1.68831	1.54428	1.79727	1.69605	1.90776	1.88593
49	IL-10	0.961421	3.10945	2.56694	5.1884	3.9537	0.837317	3.05493	4.95824	5.09604	5.18173	2.61214	3.85464	6.03663	5.67956	5.55153
49	IL-12p70	1.14787	1.77805	1.55551	3.2039	3.9569	1.83988	1.80931	1.89906	5.57834	2.28775	3.23175	2.34133	2.14997	2.07555	2.58188
49	IL-13	0.504604	3.53696	1.51551	4.00586	1.07723	-0.174178	1.7468	2.33392	3.4778	3.73138	8.84592	3.07944	4.80634	3.70242	3.0193
49	IL-15	1.02852	0.401491	-0.292728	0.447562	-0.516183	0.400002	0.461146	0.256068	0.577483	0.231743	0.46824	0.441801	-3.15253	0.39253	0.482314
49	IL-16	-0.555801	-0.516222	0.869324	-0.66563	-0.423668	-0.644666	2.6515	-0.510244	-0.206332	-0.613199	0.183167	0.836175	-0.410309	0.378553	-0.453791
49	IL-17	1.51744	1.58457	1.38784	0.445651	-0.705615	0.474911	1.08934	1.22666	0.881078	0.912243	5.14875	1.21274	2.0178	1.87326	2.59981
49	IL-18	2.11351	4.83902	3.50422	3.35708	1.23821	0.0515476	4.07042	2.55806	3.89009	3.47755	0.0260165	1.46311	2.43074	3.03184	3.06116
49	IL-25	0.83241	-1.79336	-1.79336	-0.698394	0.599377	1.00872	1.52103	-1.11662	1.38016	-1.75935	-1.79336	-0.387808	0.529828	-1.79336	-1.79336
49	IL-33	0	1.08492	0.761098	0.698584	1.72101	1.52927	1.32549	-0.172644	1.87546	0.0529221	0.820816	1.70604	0.56403	0.905668	1.15494
49	Eotaxin-1(CCL11)	0.713189	0.673676	1.62141	0.169036	1.32454	1.3386	-0.231842	-0.166632	-0.187955	-1.09545	1.409	0.658493	0.452308	1.35799	0.322941
49	Eotaxin-3(CCL26)	-0.180202	-0.379457	0.0387567	0.281881	0.412275	0.512772	0.512772	-0.0119764	0.281881	-0.0119764	0.178074	0.220798	0.512772	0.805332	0.702977
49	IP-10(CXCL10)	1.06803	0.546264	0.738518	0.214562	0.591564	0.481985	-0.725978	0.703505	0.260784	0.225394	1.52358	0.596776	0.225394	0.551687	0.321856
49	MIP1beta(CCL4)	1.31067	2.22006	1.59277	4.15779	2.88437	0.028669	1.628	4.03573	4.21669	4.14145	3.0708	2.58718	4.0118	3.11321	4.23778
49	MCP1(CCL2)	1.32092	1.08003	1.52503	-2.0262	1.86516	1.34946	-1.481	-1.86664	-3.19298	-2.62526	2.12195	0.701072	0.697446	1.81792	-0.765316
49	MCP4(CCL13)	0.706026	1.10589	2.01738	-0.0895164	0.485688	2.09141	0.0144392	0.178656	-0.0895164	-0.0358243	0.430256	0.138104	-0.259402	0.198176	-0.0757455
49	MDC(CCL22)	-0.506649	1.48147	1.24164	1.85003	0.852423	0.328917	-0.206294	0.785587	1.15272	1.45995	1.5247	1.74924	0.175742	2.73627	1.61092
49	TARC(CCL17)	-0.199356	0.064711	0.26093	0.304347	0.104661	-0.0660949	0.117618	0.0510205	-0.217382	0.424006	2.01645	-0.0506555	-0.33321	1.17088	0.345898
50	IFN-alpha2	6.07926	-0.119176	3.36814	-1.69207	2.93619	4.18689	1.70901	-0.381677	0.639482	-0.397277	0.112546	0.120365	0.089904	-0.0219996	0.79386
50	IFN-beta	0	0	0	0	0	0	4.93464	0.894762	4.43234	4.39481	0	0.82988	0.271751	0.345322	0.0771593
50	IFN-gamma	-0.343749	-1.36904	0.19344	-0.263818	-0.720736	-0.116789	-1.89613	-0.525554	1.63115	0.136794	2.05844	-0.171451	-0.737884	-0.930286	-0.707024
50	IFN-lambda1(IL-29)	0	0	0.202763	0.715481	0	0	0	0.323248	0	0	0	0.423445	-0.0671954	0.0100773	0.0588361
50	TNF	2.15302	1.59333	3.52029	3.63863	4.11584	2.60046	2.85327	4.57295	4.57419	4.17626	4.55184	4.0397	4.28713	3.21959	4.65182
50	IL-1beta	2.63989	3.08407	2.58735	2.7213	3.98939	2.85472	3.26066	3.77334	3.42127	3.54184	4.52936	3.79355	3.43214	3.32423	4.51663
50	IL-2	2.22587	2.2389	2.28982	0.867272	1.17973	1.90278	0	0.417615	1.45736	1.54589	9.67881	1.73525	1.99417	1.44075	1.28408
50	IL-4	-0.34543	-0.407004	-2.62453	0.176847	0.721088	0.237818	-1.08045	0.143986	0.458254	0.648753	3.53411	0.0950439	-0.0352535	-0.491083	-0.101704
50	IL-5	-0.288322	-0.29011	-0.29011	1.0827	0.383887	0.565635	-0.29011	0.535338	0.297742	0.925349	5.15404	0.341563	0.445715	0.228057	0.368012
50	IL-6	6.09454	1.83884	2.961	4.93301	3.58788	0.893434	2.99188	5.9509	5.4218	5.80329	2.9365	5.09104	4.27585	4.56289	5.89091
50	IL-8(CXCL8)	0.725357	0.861935	2.4319	2.2457	2.3453	0.764327	2.31849	3.39824	2.4277	3.00952	2.94959	3.37897	2.98529	2.90334	3.53708
50	IL-10	1.35364	0.279515	2.79975	1.36264	2.73411	1.46633	-0.0566779	2.52509	2.69205	2.98276	1.97871	1.86925	3.35572	1.86109	2.26872
50	IL-12p70	0	0	0	0.161759	0	0	0	0.358642	0	1.61394	0	-0.247966	0.116304	-0.782414	-0.101906
50	IL-13	-0.0415527	-0.34351	-0.34351	1.05975	-0.34351	0.153543	-0.34351	0.410094	-0.34351	2.20195	6.11148	0.577458	0.964379	1.01163	1.366
50	IL-15	-0.504421	0.21111	-0.872658	0.113869	0.185898	-3.93768	-0.145577	-0.557165	-0.27752	-1.4968	-0.213464	-1.63147	-0.346148	-0.39316	-0.356624
50	IL-16	-0.657778	-0.433686	-0.0668588	-0.465647	-0.31244	-0.599549	1.10844	-0.307282	-0.158908	-0.317523	-0.0283386	0.207568	-0.566843	-0.433605	-0.366137
50	IL-17	-0.353774	0.322266	0.298528	-0.353774	1.0016	-0.353774	-0.353774	-0.711894	-0.264048	-0.353774	-0.264048	-0.365355	-0.846103	-0.844011	-0.0775583
50	IL-18	0.483037	3.777	2.16414	-0.0122679	-1.1898	-3.0777	1.07444	0.116096	-1.06123	-0.634531	-1.27924	-0.843025	-1.09241	-1.74049	-0.59151
50	IL-25	0	0	1.00002	0	1.92278	0	0	0.151319	0	0	0.666853	0.704393	-0.421452	0.830626	-0.0801818
50	IL-33	0.527847	-0.167488	1.05108	0.758594	0.869345	0.129935	0.219652	0.2994	-0.167488	1.14062	1.11144	0.565936	0.125218	0.584586	0.457136
50	Eotaxin-1(CCL11)	-1.08746	-1.08746	-1.08746	1.35498	-0.650448	1.91091	-1.08746	1.00827	-0.0831412	1.07049	-0.173817	0.235656	-0.403387	-0.307647	0.700088
50	Eotaxin-3(CCL26)	-2.03252	-2.03252	-1.55368	0.72523	-0.422497	0.634045	1.98052	0.291412	0.534206	0.753952	0.753952	0.139045	0.36193	0.130873	0.262758
50	IP-10(CXCL10)	1.85026	0.831032	1.59745	0.419665	1.11359	1.16306	0.0610057	0.730622	0.892992	0.798843	1.87765	0.950269	1.00503	0.91224	0.765491
50	MIP1beta(CCL4)	2.63177	0.345651	4.33026	4.52086	3.71861	1.99639	0.556261	4.82664	5.03646	4.98063	3.83267	3.64268	4.55681	3.3209	4.58936
50	MCP1(CCL2)	2.56739	1.38103	3.11492	-0.465107	1.86696	1.64218	-0.44442	0.272422	-1.53066	-0.381258	3.93878	1.92496	1.66127	1.77071	0.25723
50	MCP4(CCL13)	0.930104	-3.48935	1.08466	-3.48935	0.540787	0.645384	0.420183	-0.422957	0.103824	0	0.628885	-0.79135	-1.14531	-0.962443	-1.08116
50	MDC(CCL22)	0.124079	0.0625076	0.293915	0.676618	0.359812	0.111892	0.0219696	0.276591	0.71505	0.760313	0.526374	1.01255	-0.144508	1.21832	0.870151
50	TARC(CCL17)	-1.43658	-3.13924	-1.43658	-0.315165	-1.20227	-0.094042	-0.721212	-0.536183	-0.0616554	-0.660061	0.501103	-0.736066	-0.512002	-0.714184	-0.513438
51	IFN-alpha2	7.6809	2.56668	8.5674	0.0159081	5.21497	8.44424	-0.530568	1.03911	1.12105	-1.21721	0.261925	0.261925	1.0807	0.470043	-0.284966
51	IFN-beta	0	0	0	0	0	0	0	0	0	0	0	0	0	0	0
51	IFN-gamma	5.08729	1.97478	5.28016	4.36213	2.29052	1.9104	2.83883	2.05607	9.92034	3.42657	9.83222	0.385626	2.78664	0.847145	4.30609
51	IFN-lambda1(IL-29)	0	0	0	0	0	2.69504	3.09485	0	0	1.79274	0.237353	3.25201	2.073	2.64609	1.68153
51	TNF	-0.189824	1.72718	2.59137	4.83469	3.29231	0.274386	3.4174	5.04691	5.42773	4.99003	5.53436	2.52042	5.32839	1.30627	4.96847
51	IL-1beta	-1.17395	1.75238	2.1865	4.95098	2.86289	-0.63885	3.35777	4.40281	5.17718	4.83142	5.10601	2.58463	3.70213	1.12325	4.24249
51	IL-2	4.21227	1.96981	2.99837	0.986946	1.9564	-0.765997	0.872621	0.0348881	3.58146	0.341854	7.26429	-0.125656	0.803838	1.49595	-0.497176
51	IL-4	0.0246823	0.095958	-0.499164	0.781991	0.310729	0.677942	0.461952	-0.184863	3.33838	-0.129523	3.78674	0.75303	-0.102641	0.443903	0.461952
51	IL-5	0.14511	-0.558066	-0.90648	0.83155	-0.279185	0.31451	0.893991	0.934009	3.84766	0.492315	5.83753	-0.558066	1.46108	-0.834406	1.10022
51	IL-6	4.27355	3.73077	4.68378	7.41842	5.71978	1.17891	6.22849	7.72405	7.45341	7.83554	8.17975	5.69249	7.01836	4.508	8.00516
51	IL-8(CXCL8)	-0.722455	1.4462	2.35668	3.02564	2.76599	-0.353246	3.2749	3.50608	2.72971	3.20976	4.14615	3.10198	3.34185	2.25645	3.48221
51	IL-10	2.70231	1.95262	5.89598	5.82114	5.01607	2.55554	3.99197	5.43915	6.29323	5.85218	6.81778	3.43419	6.98445	2.80939	5.76927
51	IL-12p70	-0.674744	0.0614809	1.17074	2.6796	2.07934	0.199278	0.741967	0.422372	5.61344	1.00396	3.31488	-0.747748	0.403445	0.664415	2.20092
51	IL-13	0.372419	0.0814561	0.289943	1.62074	1.28861	0.624268	1.26941	1.55339	3.44613	1.62074	7.26135	-0.566496	0.976172	1.59126	2.05806
51	IL-15	2.97157	1.89166	1.84188	0.716355	0.9908	2.6775	2.41685	0.766227	2.22698	1.5271	2.36252	2.38356	2.22698	1.94859	1.5086
51	IL-16	-0.624478	-0.482641	-0.132655	-0.512494	-0.38542	-0.557289	2.23656	-0.302539	-0.0259921	-0.194657	0.799248	0.201799	-0.365454	-0.193063	-0.304141
51	IL-17	1.93208	0.670612	1.64028	1.7155	1.32278	2.21389	1.54841	1.54444	2.98925	1.961	6.98267	1.90547	2.63987	1.36485	1.98086
51	IL-18	2.68051	5.59292	4.19574	2.83819	0.934368	0.320145	4.80723	2.68051	3.68454	3.0534	3.58116	1.26337	2.43661	0.834553	2.40477
51	IL-25	0	0	0	0	0	0	0	0	0	0	2.47215	1.90175	0	0.999268	0.0847574
51	IL-33	0	0	0	0.777041	0	0.330892	0	0	0.115107	0	0.777041	0.5163	0.953915	0.262811	0
51	Eotaxin-1(CCL11)	0.275462	-0.0191564	1.6143	-0.313034	0.495789	0.806306	0.698735	0.197863	0.138629	0.101388	1.45357	0.405712	0.578633	0.242915	0.377081
51	Eotaxin-3(CCL26)	0.132114	-0.585218	-0.19905	-0.518566	-0.155481	-0.585218	0.615569	0.395291	0.50228	-0.155481	0.0685296	0.246976	0.299235	0.299235	0.699984
51	IP-10(CXCL10)	3.68805	1.8503	6.30963	1.10474	1.57656	2.73932	1.31968	0.668605	1.31115	0.938243	4.51182	0.901732	1.04109	1.41725	1.31968
51	MIP1beta(CCL4)	2.00872	1.55499	4.26299	4.39413	3.4361	1.45182	2.7797	4.51639	5.0709	4.54005	5.95424	2.79361	4.74044	2.30022	4.68613
51	MCP1(CCL2)	3.07358	2.48243	4.79661	0.810534	4.18539	2.44192	2.99596	1.60387	0.179161	0.310177	5.66277	3.27537	2.64208	2.88013	1.23196
51	MCP4(CCL13)	1.60556	1.47985	2.8825	0.561098	0.87647	0.777038	0.629672	0.232548	0.0130101	-0.484737	1.62499	-0.228728	0.304522	0.607527	0.400563
51	MDC(CCL22)	0.538082	1.27202	1.77798	2.61145	1.75835	0.301555	1.91378	1.72024	1.97197	2.40245	3.16045	2.35179	1.04533	2.24796	2.49675
51	TARC(CCL17)	0.112064	0.000695957	0.300968	0.665905	0.257262	-0.0293955	0.234603	0.112064	0.420831	0.420831	2.12025	0.257262	0.187532	0.707942	0.78665
52	IFN-alpha2	4.64034	-0.0950648	4.8309	-0.770147	2.97716	0.249496	-1.49213	-1.04775	-0.715932	-1.49213	-0.770147	-1.23053	-0.613874	-1.15269	-0.475711
52	IFN-beta	0	0	0	0	0	0	0	0	0	0	0	0	0	0	0
52	IFN-gamma	3.40206	1.77132	4.69237	1.69007	1.36556	0.942177	3.57325	0.616652	6.8864	1.55762	5.4438	1.40984	0.647085	0.538527	0.36699
52	IFN-lambda1(IL-29)	0	0	0	0	0	2.35819	0	0	0	0	0.0200176	2.15921	0	2.41727	0
52	TNF	0.106952	1.84052	3.39959	4.05966	2.73094	2.84558	5.02561	4.56081	4.50514	4.17082	4.05705	3.0608	4.81799	3.39201	4.83875
52	IL-1beta	-1.06369	1.3631	3.34925	3.83748	1.93598	2.40525	5.67522	4.47959	4.19946	3.94597	1.917	2.53873	3.27418	3.87684	4.33685
52	IL-2	3.48711	2.7996	3.2831	1.5047	2.34251	1.53494	1.96846	-0.445501	3.97258	1.81383	7.92036	1.89797	1.67647	1.83456	0.497507
52	IL-4	0.926807	1.46214	1.29266	1.08216	1.55663	1.4249	-0.408317	-0.160114	1.70735	1.41225	4.39924	1.73753	1.13016	-0.325413	-0.129286
52	IL-5	1.80555	1.64471	1.20019	2.14933	2.1609	2.0403	2.96776	0	3.15246	4.34826	8.21167	2.30265	2.62177	0.398642	0
52	IL-6	5.75547	3.67165	6.38832	7.82128	5.52615	6.04639	9.30771	8.18235	7.43701	8.10768	5.25677	6.75046	6.89156	5.99921	8.01217
52	IL-8(CXCL8)	0.00490329	1.38095	3.22595	2.75643	2.41429	2.90571	4.90962	3.67678	2.47442	2.98833	2.61757	3.12948	3.11764	2.74736	3.59778
52	IL-10	2.5289	1.83844	5.39872	4.71526	4.07135	3.83396	7.17083	4.21254	4.84416	4.85868	3.24153	3.15661	5.61643	2.80186	4.70821
52	IL-12p70	0.961053	1.66269	2.17391	1.79377	2.5461	1.92773	1.83988	0	2.61676	1.55551	2.41303	2.58188	2.25458	0	0.459626
52	IL-13	1.39363	2.37952	3.98298	3.76749	2.20229	2.28992	4.86244	2.1834	4.39139	4.19103	7.87139	2.16539	3.05493	2.85122	3.56601
52	IL-15	0.242831	-3.79559	-2.03842	-3.79559	-3.79559	-3.79559	-2.7194	-3.79559	-1.19209	-3.79559	-2.19179	-3.79559	-3.79559	-3.79559	0.340134
52	IL-16	0.446262	0.398678	0.328534	-0.654609	-0.727137	-1.03646	2.18054	-0.322181	-0.20319	-0.537062	-0.0306227	0.892529	-0.162827	-0.39853	-0.380136
52	IL-17	0	0	0	0	2.6654	0	0	0	0	0	2.82865	0	0	0	2.60391
52	IL-18	2.40323	5.39707	4.15949	1.57415	0.584959	0.373283	3.86092	0.247867	2.13754	1.81179	0.340197	1.5787	1.4702	0.684067	1.02832
52	IL-25	0	0	0	0	0	0	3.50867	0	0	0	1.95277	1.21317	0	1.89052	0
52	IL-33	0.00954628	0	1.8296	1.63213	0.903706	0	1.63213	0.180825	0.402025	1.26598	0.756767	1.80648	1.15595	1.33453	0
52	Eotaxin-1(CCL11)	0.220005	-0.487578	2.00064	0.691288	0.783773	1.28308	1.03258	-0.702188	0.618312	-0.105039	0.691288	0.818751	0.835841	-0.374445	-0.783269
52	Eotaxin-3(CCL26)	0.407199	-1.69609	0.574986	0.38684	0.427179	0.158984	0.750023	0.622853	0.407199	0.0801008	0.158984	0.466062	0.925933	0.899047	0.655397
52	IP-10(CXCL10)	2.2123	1.14607	3.83549	0.465226	1.06266	0.9655	1.76671	0.86961	1.05599	0.768473	2.5938	0.913653	1.69991	1.91933	1.15072
52	MIP1beta(CCL4)	2.05474	1.13425	4.31964	4.18814	3.48708	2.89879	4.57346	4.4907	4.50236	4.22306	4.16955	2.81624	4.49498	3.24417	4.81879
52	MCP1(CCL2)	1.56274	1.56481	3.56212	-0.653125	1.95328	2.44544	2.65992	-0.174884	-2.13747	-1.54438	3.3079	1.34493	1.03891	1.43807	0.0713081
52	MCP4(CCL13)	0.626927	0.645803	2.14306	-0.421019	0.128603	0.373827	0.20834	-0.219454	-0.192569	-0.123578	-0.174747	-0.229473	0.0398695	0.249341	-0.0448257
52	MDC(CCL22)	0.943714	1.60775	3.09136	3.20879	2.01549	2.24384	4.26844	2.14853	2.54992	2.97185	2.1216	2.64619	1.37871	2.82342	3.2947
52	TARC(CCL17)	0.23857	-0.360116	0.676397	0.617856	0.256266	0.290714	1.44877	0.443405	0.104716	0.0839886	0.934211	0.183455	0.432158	1.1482	0.98396
53	IFN-alpha2	8.39164	0.347617	7.33257	-0.338566	4.68028	9.49395	-0.59785	-1.92461	-0.17159	-2.63267	-0.829951	0.383269	-0.0225204	0.234835	-0.22505
53	IFN-beta	0	0	0	0	0	0	0	0	0	0	0	0	0	0	0
53	IFN-gamma	3.89576	1.37877	3.56927	2.95998	1.21491	2.26996	1.03975	1.25532	3.63732	3.91743	7.07111	1.08575	4.3962	1.91597	1.02799
53	IFN-lambda1(IL-29)	0	0	0	0	0	2.35819	0.736984	0	0	0.435721	3.17694	1.8218	0	0	0
53	TNF	0.247045	1.43246	1.25259	2.32641	1.1954	1.35716	1.55764	2.97989	2.56348	2.26013	2.47257	1.36719	3.50187	1.40815	2.56592
53	IL-1beta	0.30483	1.60834	0.782675	2.70362	0.706771	1.03748	1.70869	2.82961	2.80658	2.94641	0.927983	0.930444	3.0572	0.351342	2.13403
53	IL-2	1.20024	0.0870952	0.940623	1.7011	1.82025	0.202873	-1.29485	0.133598	1.02156	2.40228	7.90724	2.11218	3.31928	2.35373	-0.0054126
53	IL-4	1.8162	-0.245504	0.750696	3.18007	2.30038	2.38536	2.54118	2.3576	2.80859	2.94374	7.56548	2.3576	3.29904	2.41257	3.01545
53	IL-5	0	0	0	2.73232	0	1.03618	1.46064	2.19016	2.2334	4.63995	8.17195	2.01793	3.10549	1.58371	0.208467
53	IL-6	1.51886	3.3297	0.778817	3.96522	1.78335	2.46434	3.38831	4.60469	3.87204	4.11646	1.7346	3.55356	4.95779	3.40533	4.09436
53	IL-8(CXCL8)	-0.249172	1.13343	0.0430234	1.05802	0.7176	1.14269	1.03808	1.2464	0.905233	1.05322	1.16552	1.19579	1.33916	1.24509	1.16656
53	IL-10	2.62723	2.85929	2.83651	4.5852	3.35404	3.59162	2.7532	4.33391	4.60551	4.72203	1.80882	3.3286	6.77722	3.04303	3.98785
53	IL-12p70	0	1.18349	0	1.38101	3.11962	0	1.11095	0	3.40828	2.20784	2.90869	1.83234	0.776256	0	0
53	IL-13	1.9006	2.82717	2.23559	4.69527	1.71413	2.59777	1.94103	3.71597	3.73392	5.74278	8.56902	4.71588	5.1619	4.25708	3.93524
53	IL-15	-1.051	-3.07654	-3.07654	-3.07654	-0.273722	-3.07654	-3.07654	1.25935	-3.07654	-3.07654	0.289616	0.127219	-1.34017	0.77699	1.01471
53	IL-16	-0.446993	0.360461	-0.156284	-0.623294	-0.688015	-0.940148	1.97089	-0.22986	-0.330232	-0.492184	-0.0513248	0.406541	-0.29013	-0.531472	-0.252693
53	IL-17	0	3.7944	0	0	0	0	0	4.04728	3.60534	0	7.73219	0	7.41301	3.12482	4.65722
53	IL-18	2.48469	5.02136	3.71221	2.83953	0.952096	1.3333	4.37444	2.391	3.38052	3.27225	0.658116	1.151	3.63668	0.422919	2.09648
53	IL-25	0	0	0	0	0	0	2.85157	0	2.51609	0	3.09979	2.58801	0	0	0
53	IL-33	0.198855	-0.332345	-0.332345	0.823602	0	1.27288	1.12941	0.897968	-0.234373	1.18869	-0.332345	1.60714	-0.332345	-0.332345	-0.15152
53	Eotaxin-1(CCL11)	1.00378	0.126252	1.50874	0.255498	0.843155	1.63993	0.425888	-0.591126	0.469103	-0.278387	0.931949	0.713121	0.417045	0.126252	-0.311105
53	Eotaxin-3(CCL26)	0.331756	0.0429943	0.118031	0.270279	0.361257	0.560527	0.346607	-0.194211	0.205184	0.221817	0.0622325	-0.0585716	0.301445	0.0811502	-0.321517
53	IP-10(CXCL10)	2.2774	0.0484351	2.56405	-0.324371	0.693427	1.00367	-1.45259	-0.610571	-0.834031	-0.680098	1.21648	0.305266	0.153741	0.163261	-0.527221
53	MIP1beta(CCL4)	2.67883	1.6702	2.05496	2.60915	2.1664	2.49855	0.672442	2.71256	2.7242	2.51417	1.91532	2.29602	3.77438	2.09936	2.56605
53	MCP1(CCL2)	1.1672	-0.0204804	1.27442	-2.67809	1.4926	1.725	-3.25523	-2.77784	-4.22639	-3.35723	1.61139	0.449402	-0.226347	-0.454297	-3.03591
53	MCP4(CCL13)	1.82094	-0.484114	3.0631	-0.210491	0.326862	1.43158	0.299934	0.0587891	0.0341639	-0.262118	0.550609	-0.00417554	0.317982	0.352956	-0.161839
53	MDC(CCL22)	-0.0493885	1.46708	0.65844	1.99183	0.612552	0.929512	0.0654384	1.04773	1.48364	1.6774	1.11114	1.89633	1.19993	1.76368	1.56202
53	TARC(CCL17)	0.0224849	0.183647	0.183647	0.737389	0.254962	0.363016	0.171221	0.277585	0.35275	0.412735	1.75439	0.504945	0.450704	0.620558	0.288695
54	IFN-alpha2	9.47299	5.2591	9.807	3.70979	6.28208	9.31074	0	3.385	0	0	3.82782	1.80876	1.80876	2.88698	3.21851
54	IFN-beta	0	0	0	0	0	0	0	0	0	0	0	0	0	0	0
54	IFN-gamma	2.79244	0.801694	3.80973	1.48011	1.88728	0.443772	-1.0199	0.413018	6.94075	0.923862	7.05335	0.397371	0.975905	0.156589	0.503235
54	IFN-lambda1(IL-29)	-0.474498	-1.33585	-1.33585	-1.33585	-1.33585	-1.33585	-1.33585	-1.33585	-1.33585	-1.33585	-1.33585	-1.33585	-1.33585	-1.33585	-1.33585
54	TNF	1.16396	1.10099	2.74744	6.2138	5.50962	1.17549	3.40293	6.91403	6.3716	6.15921	4.85946	5.96713	5.13456	4.69805	6.27071
54	IL-1beta	-0.133422	1.03782	1.23729	6.48831	5.55359	0.365397	3.8743	6.73476	7.11934	6.8257	2.89784	5.86339	4.10805	4.69393	6.23534
54	IL-2	2.7767	2.21423	2.77442	1.16151	1.38264	0.781021	-0.0101543	-0.242419	2.73979	0.653822	9.15706	0.862594	2.77711	1.90054	0.922823
54	IL-4	-1.10591	-2.92385	-0.096225	-0.336652	-1.27275	-0.162798	0.370981	-0.0834582	1.53461	-0.726701	6.2141	0.699189	0.130357	0.0856272	-0.399845
54	IL-5	0.256522	-0.464877	-0.464877	0.935726	0.471533	0.0487347	-0.0330868	0.790083	2.5808	0.626048	8.4818	1.54727	1.57566	0.958489	1.25933
54	IL-6	5.61283	1.95743	4.61196	9.15821	8.15868	2.22999	6.67048	9.24056	8.8838	9.03216	6.19198	8.88187	7.18663	8.32071	9.04205
54	IL-8(CXCL8)	0.0657334	0.806052	1.72907	3.62178	3.48816	0.737166	2.90593	4.05002	3.26648	3.82187	3.35704	4.07874	3.6445	3.97309	3.88923
54	IL-10	1.98429	0.906513	3.96795	5.3577	4.78702	2.72524	1.72725	5.49813	5.15342	5.41131	3.19899	4.84207	5.89055	4.27506	5.33432
54	IL-12p70	-0.276628	-0.276628	1.50401	0.253378	0.154599	0.801432	-0.0031655	-0.276628	2.36075	0.514336	2.85143	1.53183	0.432539	0.5917	1.32226
54	IL-13	0.0806686	1.02757	0.264486	3.42587	0.848385	0.178818	2.04909	2.22029	3.34567	3.37861	9.43444	4.39564	2.94399	4.02398	4.16858
54	IL-15	-0.301156	-1.03703	0.303952	-0.741297	-4.55551	-0.331877	-0.437652	-1.42786	-1.13168	-0.817995	-1.05279	-0.14292	-0.280805	-0.717353	-0.19739
54	IL-16	-0.589214	-0.312272	0.312353	-0.371544	-0.332738	-0.929386	1.33728	-0.309498	-0.0430198	-0.273558	-0.0869656	0.127546	-0.409725	-0.292571	-0.322105
54	IL-17	-0.152745	-0.266387	0.519051	-0.766853	-0.596708	-0.130894	-1.17804	-0.544236	-1.60069	0.163435	1.69656	-0.603663	-0.275431	-1.98052	-0.295064
54	IL-18	-0.537956	2.83857	1.26801	1.92954	1.51078	-2.61595	3.69464	1.61892	2.50657	2.3087	-1.8652	1.08281	-0.811348	0.147078	1.32883
54	IL-25	0	0	0.293203	0.0390454	0	0	0.947294	0.293203	0	0	0	0	0	0	1.04896
54	IL-33	0	0	0	0	0	0	0	0	0	0	0	0	0	0	0
54	Eotaxin-1(CCL11)	1.26157	-0.606298	2.36556	-0.454714	-1.01292	0.205428	1.4101	-1.30625	1.05257	-1.28241	-0.0152214	-1.21392	-0.443898	-0.725449	-1.96519
54	Eotaxin-3(CCL26)	-0.27815	-1.65498	-0.205693	-0.492847	-0.384832	-0.310909	1.38168	-0.00653681	0.358642	-0.264515	-0.870065	-0.582345	-0.789943	0.0610107	-0.359576
54	IP-10(CXCL10)	6.32313	5.40739	6.79234	4.84069	4.43918	5.04169	1.85902	4.63704	6.09285	4.11727	6.12823	4.11403	5.13352	3.95421	4.00159
54	MIP1beta(CCL4)	2.65773	0.923182	4.29065	6.14081	5.30018	2.29488	2.57056	6.27233	6.22557	6.08023	5.16586	5.4839	6.01088	5.18319	6.14446
54	MCP1(CCL2)	3.21369	2.45995	4.68499	1.05983	4.34145	3.01972	0.444118	1.07572	0.529373	0.18637	5.469	3.05742	3.81154	3.33194	1.61464
54	MCP4(CCL13)	3.13371	0.514151	5.05203	-1.26886	-1.21132	0.714736	0.885692	-1.71624	0.332745	-1.34364	-0.728252	-1.54997	-1.50122	-1.18937	-1.25703
54	MDC(CCL22)	1.16453	1.23544	1.7027	2.85007	2.35152	0.958251	-0.246715	2.43662	2.65547	2.72245	2.76496	2.93961	2.05315	3.56446	2.87834
54	TARC(CCL17)	0.217462	0.0145587	0.0306357	0.408994	-0.00515787	0.3558	1.02703	0.328058	0.684837	0.447037	2.1611	0.668154	-0.155848	0.627821	0.382767
55	IFN-alpha2	8.24142	5.21212	6.77058	2.4671	6.27479	9.97238	-2.25052	-0.531144	-2.25052	2.48924	-0.586359	-1.97669	0.784026	-2.25052	-2.25052
55	IFN-beta	0.456829	0	0	0	0	0	0.65318	0.145446	0	0	0	0	0	0	0
55	IFN-gamma	4.94311	5.38711	6.26148	3.83059	3.30797	2.9137	3.99022	1.84282	7.23231	3.57442	9.50596	1.05048	3.36027	1.9715	1.79166
55	IFN-lambda1(IL-29)	1.64501	-0.356448	0.15376	-0.356448	-0.356448	1.30813	0.205263	0.243555	-0.356448	-0.356448	2.11566	-0.356448	-0.356448	-0.356448	-0.356448
55	TNF	-1.16421	-1.11192	0.782048	4.82659	2.4018	-0.737769	3.37303	5.58229	5.42383	5.24986	4.31328	3.81464	5.51444	2.86586	4.78745
55	IL-1beta	-2.67945	-1.72774	-0.925603	3.29273	1.02048	-1.59495	2.77075	3.33873	4.77662	3.97183	2.55871	2.68652	3.15059	2.15237	3.31277
55	IL-2	1.54335	2.47948	1.82472	-1.71044	-1.19317	-0.473375	-0.509055	-1.73883	-0.866008	-2.18149	7.64931	-1.23261	-0.189705	-0.794555	-1.42972
55	IL-4	0.718269	0.255374	0.22427	1.23432	0.373005	1.23432	0.992283	0.802022	1.87741	0.581081	7.55129	1.21948	1.20448	0.126355	0.60495
55	IL-5	0.694824	2.93224	0	4.60817	0	1.30537	2.52307	2.5707	3.82904	3.46868	11.1072	2.4649	3.75618	3.18318	2.5372
55	IL-6	4.13058	0.149563	2.69739	7.87036	4.77436	0.787293	6.19145	8.38775	8.57985	8.48473	5.83006	7.41611	7.37227	6.2058	7.90373
55	IL-8(CXCL8)	-1.78074	-0.259207	0.236596	2.81754	1.9951	-0.909553	2.89741	2.94319	2.94099	2.82478	2.87064	2.92748	2.92059	2.84278	2.87301
55	IL-10	1.14534	1.10483	3.64317	7.42163	4.2021	1.35572	4.12503	6.76658	8.32447	7.6662	4.56719	5.97979	8.36371	4.61183	6.76195
55	IL-12p70	1.62793	1.72068	1.62793	4.33468	2.4881	2.42281	1.65172	1.84761	4.8656	2.82515	5.29432	0.836591	2.0912	0	1.92818
55	IL-13	0	3.19956	1.76826	4.89188	2.44336	2.07287	2.10592	3.52741	5.36688	4.04005	10.802	3.30365	4.10683	3.76689	4.13309
55	IL-15	0.857049	0.719176	-0.210407	0.255678	0.971906	0.381454	1.36159	0.381181	0.631407	0.17533	0.927617	1.2502	1.3358	0.996244	0.270393
55	IL-16	-1.69991	-0.313557	-1.52905	-1.33288	-1.15424	-1.58684	1.16684	-0.919864	2.95192	-1.168	0.188135	-0.03639	-1.35382	-1.4142	-1.40944
55	IL-17	-1.79874	-0.283865	1.81603	-0.356025	0.511322	-1.48382	-0.469868	-1.64163	-0.847952	-1.27446	6.20845	0.759228	2.20097	-2.44174	-0.525325
55	IL-18	1.3329	4.49494	2.88956	2.47544	0.899668	-0.329359	2.73156	1.89918	3.6111	3.15136	0.404053	1.36852	2.25997	0.409869	1.85827
55	IL-25	0.764201	-0.220111	-0.220111	-0.220111	1.26198	-0.220111	1.33811	0.634056	-0.220111	-0.220111	-0.220111	-0.220111	-0.220111	2.05376	-0.220111
55	IL-33	0.693002	-0.552465	0.566238	0.144736	-0.280401	0.631859	0.314751	0.782863	1.47816	0.392145	0.314751	1.44493	0.314751	1.46165	0.631859
55	Eotaxin-1(CCL11)	2.0177	4.56606	3.59978	1.21902	2.67559	2.57515	2.16999	1.01988	2.54124	0.800839	2.90416	2.86324	2.0463	2.21868	1.74116
55	Eotaxin-3(CCL26)	-0.0449955	1.19242	0.881908	0.481793	0.417466	1.29021	1.74541	-0.0139741	0.542042	-0.442823	0.960213	0.902098	0.881908	0.481793	-0.100764
55	IP-10(CXCL10)	3.64313	6.08874	6.70982	2.59092	2.36934	5.32166	1.99459	1.82206	2.72162	2.0162	4.29273	1.87409	2.30777	2.43883	1.73211
55	MIP1beta(CCL4)	1.35326	1.16769	3.57099	5.63057	4.01884	1.58714	3.06918	5.74966	6.24641	5.80221	5.53076	4.69693	6.01203	4.05695	5.39121
55	MCP1(CCL2)	1.72656	2.25312	2.57494	1.49497	2.62231	1.83396	2.77884	1.95128	2.27176	1.19636	2.87689	2.79273	2.36669	2.43569	1.99946
55	MCP4(CCL13)	1.21666	4.37718	3.31002	-0.393027	1.99248	1.35527	0.968934	-0.188695	0.768083	-0.266379	1.90512	0.811329	-0.00881469	0.461931	-0.0259189
55	MDC(CCL22)	-0.994286	-0.00621861	0.536568	1.65092	0.789068	-0.0212048	1.1184	0.920307	1.78379	1.62232	2.22646	1.69185	0.0817561	1.87745	1.59326
55	TARC(CCL17)	0.177007	0.628698	0.500689	0.741438	0.57393	0.680466	0.705329	0.943084	3.97752	0.453861	4.71269	0.798715	0.54531	0.92351	0.370264
56	IFN-alpha2	7.69303	3.69605	7.33908	-0.232025	4.77625	8.89492	0.129418	-0.527333	0.798886	1.01239	-2.1649	-1.24316	-0.121467	-0.468072	-0.407773
56	IFN-beta	-0.0276723	-2.44361	-2.44361	-2.44361	-2.44361	-2.21141	-0.971758	-2.02849	0.948063	-2.44361	-2.44361	-2.44361	-2.357	-2.13762	-1.62326
56	IFN-gamma	3.48196	4.86519	6.82084	7.06302	4.259	2.97653	3.30827	3.77323	10.524	7.5834	7.92952	2.57834	4.5452	2.05505	4.41688
56	IFN-lambda1(IL-29)	0	-0.394311	0	0	0	0.089941	0.782732	0.154515	0	0	0	0	-0.119471	-0.122959	-0.0811682
56	TNF	0.258467	0.627113	1.56465	4.39063	2.63058	0.276031	3.19597	4.60516	4.77698	4.13631	3.7306	3.28243	4.39881	2.80322	4.17164
56	IL-1beta	-0.121884	0.309674	0.213178	3.27365	1.19848	-0.306404	2.93853	3.23413	3.01347	2.9483	2.19958	2.26569	2.42678	2.10372	2.84912
56	IL-2	-0.0142019	0.573594	0.407188	0.700596	0.692038	-0.242634	-2.36882	-0.354823	1.38864	0.955848	6.31278	1.25341	0.39799	0.80651	-0.347754
56	IL-4	-1.52075	-0.995694	0.53283	0.0210881	0.676427	1.20521	0.639787	1.64963	4.37634	2.10853	5.96445	2.01945	1.10201	1.30601	1.36805
56	IL-5	-0.961751	-1.07832	-1.39428	3.4574	1.71006	0.874519	-1.49979	1.80273	4.39702	4.45198	7.99947	1.56656	2.47125	1.21668	2.10819
56	IL-6	4.32813	1.22844	2.19067	7.55345	5.21873	1.1007	6.68566	7.97717	7.04106	7.60549	4.51479	6.8153	6.73121	5.87291	7.35227
56	IL-8(CXCL8)	-1.55488	0.0733848	0.931472	2.73259	2.09639	-0.459641	2.01008	2.71025	1.76507	2.06783	2.49479	2.63072	2.39695	2.22102	1.7697
56	IL-10	2.18069	0.532957	3.41571	6.72623	4.31812	1.70922	3.93933	6.2512	5.89289	6.15802	3.0588	5.3649	6.9274	4.20936	6.14469
56	IL-12p70	0	1.33039	-1.56592	2.47316	2.33596	1.41676	1.20587	1.8391	4.60055	3.14397	3.11123	2.47404	1.74801	1.26053	2.00927
56	IL-13	-0.944291	-1.7786	2.01026	6.36221	5.31489	0.609757	4.03779	6.06405	6.03589	7.5865	9.17037	6.95865	5.4548	4.67947	6.45908
56	IL-15	0.569388	0.515031	0.701386	0.51027	0.515031	0.205294	-0.0807651	-0.149606	-1.66656	0.360933	-1.20227	-0.604877	-0.0342784	-0.541079	0.0628402
56	IL-16	-0.575053	1.27717	-0.0708591	-0.158235	0.0170647	-0.690081	2.72978	-0.224102	-0.306097	-0.00431209	0.236113	0.301951	-0.236347	-0.288131	-0.170737
56	IL-17	-1.80768	-0.198606	1.92603	1.08148	0.0135903	-0.918843	-1.53549	0.0634816	4.27209	0.330659	5.26739	-0.960887	2.31118	-0.0952568	-1.02726
56	IL-18	3.28492	6.82201	5.05954	2.8453	0.439007	0.511443	6.38564	2.35632	3.26251	2.29672	2.18847	0.187931	1.54977	0.323999	1.97674
56	IL-25	0	0	0	0	0	-0.0978471	0.447143	-0.0125318	0	0	0	0	-0.249001	-0.124667	-0.119839
56	IL-33	0	0.463895	0	0	0	-0.00799943	0	0.025121	0	0	0	0	-0.160239	-0.115576	-0.0403922
56	Eotaxin-1(CCL11)	0.882752	3.07236	3.27823	-0.107067	1.58112	1.39666	-0.608723	0.240225	-0.15257	0.673567	-0.216665	0.851838	0.393981	0.310495	-0.514486
56	Eotaxin-3(CCL26)	-0.534954	0.588196	0.173447	-0.315431	0.128687	0.559886	0.660398	-0.17778	-2.92419	-0.143478	-0.271762	-0.887617	-0.727276	0.223441	0.058724
56	IP-10(CXCL10)	3.43748	4.87428	5.68953	3.11114	3.07532	4.23175	1.93196	2.77911	2.33352	2.39328	3.79554	3.06068	2.77242	2.76652	2.94017
56	MIP1beta(CCL4)	2.87876	1.81458	3.36909	5.76189	4.27461	1.98122	3.39789	6.0005	6.34484	6.05378	5.44782	5.01938	5.73229	4.40156	5.7712
56	MCP1(CCL2)	3.05498	3.03357	4.0788	2.03471	4.45051	2.99859	1.98567	2.46447	0.104161	1.47564	4.29325	3.96484	3.45263	3.52827	2.49955
56	MCP4(CCL13)	2.15844	3.84299	3.34901	0.146166	1.4223	2.13913	0.162026	-0.111784	0.160602	-0.0873934	0.9769	0.272686	0.182791	0.292091	0.0523374
56	MDC(CCL22)	0.164358	1.39987	1.62813	3.17565	1.89023	0.725614	1.8098	2.01574	2.1034	2.81173	1.85984	2.76007	1.28758	2.76393	2.66879
56	TARC(CCL17)	0.285723	0.420001	0.0545691	0.990578	0.524811	0.517753	0.194725	0.555758	0.473901	0.836668	1.12629	0.975444	0.607187	0.811099	0.821071
57	IFN-alpha2	7.38979	2.32029	4.23225	0.59029	3.31355	6.77322	-0.834871	0.118893	0.809082	0.000482597	0.809082	0.937124	-2.76233	-1.40914	-0.273831
57	IFN-beta	4.1613	0	0	0	0	0	1.50899	0	3.6786	0	0	0	0	0	0
57	IFN-gamma	2.9902	3.19241	2.81659	2.17792	0.628122	0.536722	0.0191786	1.39301	3.86046	0.350186	6.27249	-0.768986	2.32402	1.37666	3.31333
57	IFN-lambda1(IL-29)	1.13354	1.35718	1.54547	1.97891	0.750132	1.54547	0	0	0	1.13354	0	2.29624	0	1.21283	2.09432
57	TNF	1.29658	1.57346	2.74106	5.70113	4.93509	1.48622	3.70657	5.72609	5.86725	5.65862	5.37792	4.97509	6.08999	4.23059	5.27479
57	IL-1beta	0.572348	1.71292	2.04319	4.6984	3.95351	1.21925	2.79097	4.48346	5.05616	4.66869	4.63459	4.21125	4.40935	3.39822	4.28374
57	IL-2	2.50919	2.43443	1.73174	0.488596	-0.39988	-0.64017	-2.60093	-0.431694	1.6205	-0.0189528	8.746	1.54089	2.48349	1.57403	0.0276401
57	IL-4	0.678059	-0.656829	-0.0145886	0.37465	0.753787	1.02099	-0.0145886	0.860129	1.20554	1.36833	6.15376	0.274154	0.825583	0.193677	0.221028
57	IL-5	0.466723	-0.246404	1.22554	1.41616	0.259731	1.69203	0.259731	2.25061	1.41616	3.01361	9.61146	1.8876	2.0824	1.58006	2.0298
57	IL-6	4.93799	1.83973	3.18709	6.37901	5.42408	1.0419	4.61192	6.84913	6.11761	6.47678	3.5726	6.5738	6.6494	6.1344	7.03021
57	IL-8(CXCL8)	0.140115	1.06332	1.60533	2.46829	2.81637	0.28572	2.1727	2.94892	2.24208	2.60809	2.57103	3.08817	2.83479	2.82567	2.80207
57	IL-10	3.04701	2.18653	3.97957	6.0665	4.64404	1.87149	2.74054	6.14892	6.04105	5.819	4.79232	5.21421	7.95328	4.64699	5.9585
57	IL-12p70	0.875275	0.27753	1.54823	0.875275	1.7786	1.24021	-1.17832	0.771103	2.035	-0.0395738	2.4308	0.931541	1.1836	0.931541	1.68441
57	IL-13	1.36652	0.827131	1.75087	3.25383	2.54487	-1.30297	-0.726759	2.49237	3.30145	3.53398	8.97149	2.94606	4.39918	4.61032	3.09375
57	IL-15	0.112953	0.0899701	-0.656566	-0.193763	-0.581257	-0.547329	0.0558385	-0.333625	0.136916	0.138273	0.112953	-0.0143217	-0.142908	-0.419428	-1.90261
57	IL-16	-0.636998	-0.118678	-0.273498	-0.346965	-0.280482	-0.90473	2.03143	-0.485725	0.0263467	-0.119928	0.151795	0.299516	-0.591794	-0.620948	-0.735772
57	IL-17	-0.0159246	-0.13841	0.134978	-0.318271	0.155141	-0.070898	0.0873492	0.0862936	-0.00339562	0.113456	2.20793	0.39002	0.732425	0.095762	-4.28649
57	IL-18	1.5894	4.54723	3.20789	2.02799	0.887488	-0.115062	3.23226	1.97025	2.57288	2.47216	-1.16895	1.09476	1.97842	0.387876	1.50466
57	IL-25	-2.53851	-0.0123759	0.535352	-0.436184	-1.55513	-2.53851	0.389685	-1.04672	-2.53851	-2.53851	-1.36228	-2.53851	-2.53851	-1.83312	-2.53851
57	IL-33	-0.453258	0.317953	-0.383201	-1.6579	0.0253918	-0.974162	-0.64634	-0.253209	-0.823748	-1.6579	-1.02831	0.607672	-1.6579	-0.823748	-0.453258
57	Eotaxin-1(CCL11)	0.400858	1.31281	1.13645	0.472056	0.240957	0.613554	0.00397247	0.613554	0.0118181	-0.0119056	0.406116	0.384909	-0.0280442	0.271471	0.447212
57	Eotaxin-3(CCL26)	0.071437	0.41304	-0.0364044	0.504797	0.482646	0.363733	1.29097	0.45999	0.168596	0.338117	0.45999	0.504797	0.647255	0.482646	0.257011
57	IP-10(CXCL10)	2.49795	2.63724	2.76099	1.53913	1.77047	1.87026	-0.852135	1.37924	1.66686	1.28974	2.64976	2.97906	1.88026	1.41765	1.3714
57	MIP1beta(CCL4)	2.18961	1.12061	3.24163	4.93872	4.25598	1.49328	2.15893	5.00012	4.87087	4.92363	4.10655	3.5625	5.41757	4.04664	4.86147
57	MCP1(CCL2)	2.11248	1.70852	2.56127	-0.698385	1.87266	1.46646	-0.651193	0.229021	-1.96391	-1.11985	2.88463	1.5302	1.45623	1.25879	0.369233
57	MCP4(CCL13)	0.849653	2.68084	2.40141	-0.160143	0.123948	1.45917	-0.415897	0.228788	0.195411	-0.107654	0.652355	0.148525	-0.415897	-0.05854	-0.415897
57	MDC(CCL22)	0.389623	1.56516	1.70753	2.67617	2.63101	0.518923	0.799517	2.26844	2.48587	3.0165	2.20243	2.81311	1.49067	3.1547	2.83389
57	TARC(CCL17)	0.0778662	-0.202068	0.364106	0.3363	0.377703	0.812409	0.0203096	0.231903	0.350306	0.515518	1.34192	0.322082	0.0203096	0.479902	0.455381
58	IFN-alpha2	9.18923	1.87422	9.87604	1.32375	5.47304	10.667	2.16655	1	1.66417	2.26829	1.22496	-0.0286847	0.204043	2.16655	1.32375
58	IFN-beta	0.357046	0	2.603	0	1.12751	0	2.93395	0	4.1503	0	0	0	0	0	0
58	IFN-gamma	3.43085	2.78489	4.95669	3.24517	4.27883	1.7526	-0.706678	3.35039	5.8663	4.08861	6.32816	0.0211226	4.43359	1.06531	1.38944
58	IFN-lambda1(IL-29)	0.107048	1.58228	0	0.107048	0	0	0	0	0	1.48237	0.300662	0	0	0	0
58	TNF	1.25263	1.08481	2.93246	5.28781	4.94826	1.12303	4.96219	6.37355	5.53223	5.60941	5.67545	5.16984	6.50012	3.35191	5.07303
58	IL-1beta	0.0442198	0.834656	2.19997	5.54828	4.46443	-0.287102	5.41536	5.67076	5.91911	5.99385	5.49843	5.48633	5.66882	2.98407	4.73933
58	IL-2	2.14694	1.98103	1.74562	-0.0416396	1.36465	0.122373	-0.577975	0.920894	0.894682	2.02636	8.19122	0.456986	3.72852	1.68735	0.695706
58	IL-4	0.0452432	-1.3689	-0.342684	-1.3689	0.0452432	-0.111401	-1.3689	0.348483	-0.209497	-0.18432	4.15393	-0.923499	0.583137	-1.85158	-0.235137
58	IL-5	0.813953	-0.965194	0.308799	0.373114	-0.292639	0.373114	-0.0701659	0.145325	0.843613	0.393877	6.98655	-0.0412314	0.901009	-0.965194	-0.842517
58	IL-6	6.10786	1.95067	4.12792	8.04055	7.19801	2.52703	6.26651	8.70553	7.52194	8.40105	5.347	7.3218	7.81229	5.95905	8.20486
58	IL-8(CXCL8)	0.312856	1.60663	1.40216	3.03064	3.95352	0.333137	3.22544	4.33193	2.59226	3.45451	3.88237	4.24036	4.20354	3.50001	3.78187
58	IL-10	2.45183	0.872491	3.86841	4.79713	4.87129	2.35148	2.01041	5.22348	4.71461	5.18734	2.93653	3.44048	6.48225	3.14912	4.91669
58	IL-12p70	0.437772	-0.983268	0.773032	1.44396	0.866099	0.591094	-1.11493	0.815139	3.13263	-1.11493	0.52918	-0.719637	0.684934	-0.281611	1.13064
58	IL-13	1.26767	0	0.223744	2.11325	1.39764	0.906407	0.796784	2.66869	2.41032	3.48984	8.55774	1.56239	3.85744	2.52165	2.39469
58	IL-15	0.523458	-1.40959	-0.710445	-0.319762	-1.36513	0.472039	-0.655343	1.22362	0.018014	-2.64599	0.018014	0.290756	1.0986	1.20774	1.01162
58	IL-16	0.193991	0.175567	0.324329	-1.00667	-0.957995	-0.940059	1.36965	-0.484179	-0.615182	-0.825901	-0.394294	0.879941	0.191442	-0.62006	-0.56054
58	IL-17	2.23493	1.44931	2.13942	3.02686	-0.396818	0.550276	1.46735	-1.82169	1.45836	2.45525	5.23774	-1.82169	-0.0266685	-1.82169	-1.82169
58	IL-18	2.10654	4.76791	3.18028	1.95151	1.52575	-0.569981	3.86795	1.89315	2.70976	2.51833	0.173683	0.627341	1.17354	-0.709811	1.60892
58	IL-25	0	0	0	0	0	0	0	0	0	0	0	0	0	0	2.56962
58	IL-33	1.10557	0.242602	0.847081	0.357228	0.242602	0.718552	0.68288	0	0	0.281867	0.320056	1.00163	0.744454	0.86723	0
58	Eotaxin-1(CCL11)	0	1.59257	2.10672	0	0.920348	2.08784	0	0	0	0	0.955956	0	0	0	0
58	Eotaxin-3(CCL26)	-0.150516	-1.1619	-0.27433	-0.210505	0.0104461	0.900651	1.28386	1.24146	-1.1619	0.0588054	-0.415708	-1.1619	-1.1619	-0.342518	-0.093928
58	IP-10(CXCL10)	5.28022	3.62841	6.92968	3.15451	4.4559	5.98027	1.87235	3.19211	3.58936	3.29826	5.02811	4.46541	4.18517	3.22856	2.63542
58	MIP1beta(CCL4)	2.52583	1.04793	4.01577	4.78596	4.55417	2.4631	1.77765	5.23131	4.73154	4.97796	4.15485	4.01862	5.46235	3.24825	4.91357
58	MCP1(CCL2)	2.93177	2.24325	3.52539	0.030493	4.20376	2.75171	0.772842	0.75381	-1.65996	-0.431269	4.67255	3.73746	2.51164	3.47465	1.09734
58	MCP4(CCL13)	1.00244	2.11436	2.22111	0.0180034	0.519641	1.09323	-0.0917087	0.242416	0.280916	0.268284	0.375736	0.0839305	-0.0535271	-0.339738	0.0516119
58	MDC(CCL22)	1.09346	1.61806	1.99154	3.39792	2.57483	1.29883	1.54975	2.74111	3.0061	3.4004	2.69029	3.48336	2.13387	3.21271	3.3158
58	TARC(CCL17)	0.0424164	-0.0979201	0.323942	0.371625	0.16499	0.703349	0.299189	0.135763	0.323942	0.43902	1.34482	0.394612	0.371625	0.841742	0.417069
59	IFN-alpha2	8.86788	4.8923	7.34645	-1.20756	4.54685	9.44536	-0.864173	-1.5571	-1.02506	-2.93384	-2.36935	-1.27093	-0.915432	-1.16386	-1.38401
59	IFN-beta	0	0	0	0	-0.0171054	-0.0815939	0	0.0419118	0	0	0	0.0983612	0.0604965	0.0872075	-0.00295347
59	IFN-gamma	3.42148	-0.195669	2.5145	1.7299	0.767213	0.247475	-2.1786	0.910427	3.63552	1.62538	7.1356	0.0944181	1.57478	-0.124863	0.60155
59	IFN-lambda1(IL-29)	-2.21727	-2.21727	-2.21727	-2.21727	-1.89803	-1.21296	-1.25784	-1.61164	-2.21727	-2.21727	0.04612	-1.2895	-1.4114	-1.4767	-1.59222
59	TNF	-1.2948	-0.65026	-0.447447	3.21455	1.51708	-1.02178	1.38067	3.42897	3.67942	3.19153	2.65735	1.77252	3.42929	1.2457	2.80871
59	IL-1beta	-1.41621	-0.291072	-0.87073	2.85877	1.10839	-1.19819	0.958047	2.38527	3.27558	2.86741	1.70613	1.58626	1.73325	0.787733	1.90438
59	IL-2	3.82329	1.94101	1.57583	1.33504	1.03556	0.246266	-0.931861	-0.125384	0.520438	0.302495	8.17132	1.00193	1.8474	1.55916	0.116178
59	IL-4	-0.496117	-3.56064	-1.78853	0.260394	-0.976008	-0.445853	-0.354414	-0.632753	0.238649	-1.0935	5.13558	-1.08497	-0.643149	-1.3227	-1.01266
59	IL-5	0.40312	-1.58278	-1.58278	0.82775	0.0127118	-0.482602	0.0213475	0.557206	1.08308	0.697029	7.75749	0.216512	0.93251	0.193742	0.672743
59	IL-6	-1.35504	-2.5751	-0.901811	3.00433	1.2989	-2.53902	2.17297	3.22098	2.94842	3.09357	1.7888	2.17201	2.95948	1.58628	2.66091
59	IL-8(CXCL8)	-2.32637	-1.31396	-0.97457	0.098717	0.180954	-1.6299	0.0874759	0.520756	0.0940411	0.065465	0.127792	0.610837	0.503629	0.38781	-0.579856
59	IL-10	-0.40042	-1.41848	2.32699	3.85901	2.77533	-0.0312378	2.04129	3.4351	3.74061	3.67654	2.60476	2.49754	4.52192	1.72001	3.46583
59	IL-12p70	0.353231	-0.959567	-0.718794	0.181027	0.440729	0.25661	-0.98902	0.151824	0.475277	0.432098	3.20416	-0.632034	0.239835	-0.351307	-0.206435
59	IL-13	-0.788404	-2.72341	-0.735848	2.00897	-0.0840259	-1.08833	-0.138563	0.935959	0.75033	2.11842	7.63827	0.607414	1.47386	1.00023	1.79656
59	IL-15	1.19608	-3.684	1.10623	0.252499	0.365226	-0.261002	-0.335393	-0.150364	1.02419	0.566853	-0.200526	0.895604	-1.04229	-0.900098	-1.31399
59	IL-16	-0.168565	-0.111188	-0.0816857	-0.0829533	0.00580415	-0.113543	2.90293	-0.15326	0.203892	0.0715591	0.661033	0.885405	0.0701046	-0.00570358	-0.0595659
59	IL-17	-0.573555	-4.91539	-1.17137	-1.53213	-1.4513	-2.01327	-0.684659	-1.47304	0.235713	-1.30452	5.08203	-0.740716	2.55829	-1.59288	-2.70266
59	IL-18	1.03631	3.97819	2.7328	3.10671	1.13868	-0.523495	3.53346	2.26772	3.49721	3.03764	0.373766	0.776632	1.90294	0.143461	2.50976
59	IL-25	0	0	0	0	0.820547	1.11067	3.54486	0.0740332	1.09829	1.9521	2.79881	1.41502	1.08821	1.63451	0.999612
59	IL-33	0.684151	0.00204452	0	0.850523	0.349985	0.304138	1.80671	0.43731	0	0	0.330064	0.569399	0.669984	0.399257	0.434099
59	Eotaxin-1(CCL11)	0.34581	1.68703	1.32845	-1.12792	-0.119554	0.558725	-0.467028	-0.963096	-0.753215	-1.71016	0.328292	-0.468491	-0.319912	-0.127475	-1.05736
59	Eotaxin-3(CCL26)	-0.0985998	0.219155	0.243087	0.194558	0.187052	0.454923	1.18255	0.207621	0.0600948	-0.0644915	0.243087	0.0366557	0.219611	0.342539	0.15367
59	IP-10(CXCL10)	2.61642	0.99926	2.69195	-0.15581	0.807956	1.34675	-0.374146	-0.0169125	-0.00933723	-0.391455	2.33759	0.34446	0.486505	0.343342	-0.02333
59	MIP1beta(CCL4)	0.50427	-0.806171	1.6654	3.13757	2.17868	0.244285	1.31478	3.13693	3.41516	3.13544	2.81044	2.28799	3.33458	1.94	3.06326
59	MCP1(CCL2)	0.186475	-0.219038	0.499008	-2.76798	0.391424	0.115528	-1.82619	-2.12383	-3.88101	-3.53509	0.277012	-0.39687	-0.704084	-0.366359	-2.16378
59	MCP4(CCL13)	1.77228	3.17084	2.74672	0.0486879	0.873541	1.96794	-0.465443	0.0840822	-0.582455	-0.430002	1.34217	0.112962	-0.105404	0.170125	0.0610315
59	MDC(CCL22)	-2.02131	-1.08163	-1.0457	0.325274	-0.374839	-1.06785	0.130567	-0.205124	-0.0470362	0.281119	0.471624	0.613179	-0.622939	0.580164	0.308935
59	TARC(CCL17)	-0.625127	-0.781321	-0.220153	-0.119538	-0.202777	-0.190272	-0.185426	-0.129403	-0.256191	-0.208436	1.94091	-0.120899	-0.319758	-0.0621308	-0.117418
60	IFN-alpha2	8.08268	3.68332	7.68841	-1.05968	4.56472	10.1799	-3.24208	-1.05968	-3.62943	-3.62943	-0.758744	-1.14647	-0.629856	-1.98402	-2.59688
60	IFN-beta	4.74145	0	2.02527	0	0	0	0	0	0	0	0	0	0	0	0
60	IFN-gamma	3.71867	4.37783	5.69545	2.05246	-0.460516	1.32196	0.485662	0.898927	10.261	3.04163	6.49523	0.354651	2.5544	0.298331	0.99521
60	IFN-lambda1(IL-29)	0.232443	-2.37607	-0.749753	-0.0373769	-0.442681	-0.115963	-2.37607	-0.442681	-0.555921	-2.37607	-2.37607	0.425888	-2.37607	-1.27487	-1.52083
60	TNF	1.24302	0.602006	2.07511	5.96415	3.77619	0.834731	2.9434	6.18203	6.88839	6.97124	4.65863	4.39972	5.76549	2.89504	5.9608
60	IL-1beta	-0.750516	0.222678	1.20084	4.971	4.00463	-1.65983	2.6013	4.06878	6.36284	6.37156	3.33044	3.99777	3.15461	3.18634	4.42164
60	IL-2	2.5584	2.98374	3.51929	0.600548	-0.447714	-0.595455	-1.00627	0.663916	4.57281	1.40197	8.37016	0.190861	1.96096	-0.214326	-0.843747
60	IL-4	0.289425	0.714792	0.0162843	0.763986	0.459328	1.11832	0.171787	1.19157	5.63781	1.17963	5.34708	0.958773	0.355561	0.714792	1.01433
60	IL-5	-0.86095	-0.345425	-0.848128	1.13329	-0.703483	-0.86095	-0.86095	1.01383	5.38145	1.24288	7.90805	-0.86095	-0.00761921	0.0701233	0.444912
60	IL-6	5.75384	1.66532	3.75803	8.55493	6.01692	1.95563	5.47138	8.63188	8.60341	10.1196	4.74734	7.17439	6.92352	6.28313	8.61286
60	IL-8(CXCL8)	-0.0518178	0.911369	1.14522	3.47312	2.83193	-0.592001	2.84396	4.23389	3.23261	4.85235	3.46821	3.92826	3.60496	3.38681	4.09214
60	IL-10	1.69719	2.26131	4.50666	6.55667	4.53078	2.69159	2.52567	6.28705	7.10451	8.68345	4.11383	4.50555	7.0412	3.92148	6.6368
60	IL-12p70	-0.487678	0.597526	1.07399	1.92485	0.813007	0.324334	0.476422	0.896362	6.81071	0.949377	1.43183	0.52957	0.896362	0.108561	1.25344
60	IL-13	-1.58551	0.348245	-0.509225	1.66133	-0.854856	-1.19836	-1.33824	0.43827	5.26301	2.84483	7.36542	-1.2663	1.89881	1.08411	1.36642
60	IL-15	0.543066	0.53799	0.855769	0.938574	1.41616	0.816913	1.16868	0.534596	1.20406	0.780479	1.16493	1.03211	0.834091	0.0432383	0.112016
60	IL-16	-2.89505	0.451293	0.656092	-0.368194	-0.465353	-3.71991	1.76943	-0.182001	-1.09186	-0.540277	0.411008	-1.12065	-1.24925	-0.782913	-0.338826
60	IL-17	4.74773	3.48519	3.68989	2.88689	5.16024	3.45282	4.39637	3.31791	5.30588	4.52851	6.6714	3.85532	5.74652	2.52532	2.99496
60	IL-18	0.610284	4.00072	2.56865	0.804169	-0.470746	-1.89379	2.63658	0.259291	2.34463	2.20067	-1.03364	-1.20391	-0.692152	-0.894036	0.473155
60	IL-25	0	0	0	0	3.07633	0	1.44412	0	0.949885	1.74279	1.92679	0	0	0	0
60	IL-33	-0.501408	0.100894	0.617855	0.403787	-0.501408	-0.501408	-0.501408	-0.501408	-0.501408	0.403787	0.802241	-0.501408	-0.501408	-0.291771	-0.501408
60	Eotaxin-1(CCL11)	0.285516	1.87142	0	0	0.667027	0.62809	1.10833	0.387118	0.480592	0	1.53294	1.2561	0.723104	1.65423	1.01263
60	Eotaxin-3(CCL26)	1.08969	1.3864	-0.0728433	1.76458	1.24829	1.6185	2.89369	1.69403	1.89309	1.83076	2.11145	1.64428	1.7871	1.7871	1.74157
60	IP-10(CXCL10)	3.52708	4.54633	5.41451	2.17707	2.25212	4.2087	1.98077	2.25212	2.71569	2.91646	3.20665	2.41716	2.46393	1.80143	2.53047
60	MIP1beta(CCL4)	2.96496	1.454	4.36835	5.96512	4.37438	2.39988	2.56936	6.22345	6.79412	7.11126	5.63748	4.59683	5.90882	4.16464	6.13747
60	MCP1(CCL2)	2.44249	1.96018	2.76002	0.32596	3.53337	1.60013	1.12555	1.52033	-0.631889	1.73263	2.92078	2.12239	1.57105	2.79762	1.2996
60	MCP4(CCL13)	0.373946	1.97359	1.43304	0.0580239	0.206443	0.216124	-0.260687	-0.0530268	-0.107409	-0.00189595	0.145948	-0.0934976	0.0345601	0.413081	-0.0934976
60	MDC(CCL22)	0.383998	1.34741	1.21257	3.13256	2.0568	0.383998	1.03713	1.99898	2.64081	3.62799	2.0391	3.12497	1.28761	3.118	2.99995
60	TARC(CCL17)	-0.0275055	0.0542343	-0.363675	0.836949	-0.215005	0.129636	0.505969	0.614651	1.19483	0.813281	1.51012	0.671706	0.489405	0.505969	0.657753
61	IFN-alpha2	7.58705	1.04987	6.48549	0.785431	5.74081	8.02153	-2.0037	1.05907	-0.643688	0.950285	-2.58691	-0.0111582	0.534866	0.597497	0.250349
61	IFN-beta	0	0	0	0	0	0	0	0	0	0	0	0	0	0	1.60551
61	IFN-gamma	3.69734	4.66659	5.9805	1.86409	3.8211	1.94249	1.9578	1.90097	7.51177	5.08838	8.36936	1.61155	0.969478	2.65493	0.214148
61	IFN-lambda1(IL-29)	0.256063	-1.03762	-1.03762	-1.03762	0.860649	0.986805	2.00967	-1.03762	0.464389	-1.03762	-1.03762	0.791816	0.135325	0.71848	1.04493
61	TNF	1.84637	1.77802	3.28304	4.15183	3.8262	0.701152	3.91569	5.31027	4.91181	4.62669	5.31102	3.57769	4.904	3.05107	4.2567
61	IL-1beta	0.552966	0.944373	1.49551	2.80668	2.30351	-1.71929	3.09581	3.73569	3.64407	3.28586	3.42456	2.77342	3.01737	2.31069	2.51478
61	IL-2	2.74982	2.8807	3.25266	0.0457246	2.17951	-0.0522981	1.07915	1.42449	2.50733	3.6685	8.69361	2.95	0.548277	2.41202	0.726145
61	IL-4	-1.67309	-0.986354	0.100663	-0.871865	0.203113	0.898446	0.100663	0.307318	1.27011	-0.03953	3.97365	0.0901673	-0.489773	0.440864	-2.52998
61	IL-5	-0.795507	-0.795507	0.229877	-0.795507	0.936661	0.173977	-0.612941	0.522967	1.2401	1.22329	5.88736	0.394582	0.360359	0.251827	-0.795507
61	IL-6	4.92753	2.28506	4.32141	5.87183	5.10815	0.798984	6.9209	6.87911	6.3372	6.79161	5.8556	6.37686	5.94262	6.0136	6.17978
61	IL-8(CXCL8)	0.131838	0.983845	1.35038	1.5207	1.85794	0.000856375	3.16365	2.87754	1.53282	1.67191	2.79598	2.75309	2.55782	2.53167	2.45231
61	IL-10	2.63181	1.53175	4.59021	3.46161	3.8273	1.00806	4.01768	3.75604	3.47493	4.0417	3.2497	3.40169	4.76493	3.25541	3.29146
61	IL-12p70	-0.278395	-0.278395	2.24062	0.87682	1.43664	1.32554	1.47421	1.6957	4.77293	2.00484	4.20877	0.285476	-0.0333742	0.402532	0.704148
61	IL-13	-0.479305	-0.479305	1.91187	1.95056	1.39891	1	0.50514	-0.479305	1.42295	2.98523	7.91943	1.46759	1.94553	1.54511	1.49399
61	IL-15	0.858463	0.315513	0.378049	0.0873261	-0.13509	0.141661	0.4924	0.391506	1.24116	-0.103025	0.184408	1.18162	0.787075	0.532205	0.193978
61	IL-16	-0.469558	-0.326711	-0.0325592	-0.357751	-0.0308436	-0.524852	2.37948	-0.186867	0.0545537	-0.213264	0.674042	1.07691	-0.221597	-0.248542	-0.351653
61	IL-17	0.161644	-0.00790676	0.335247	0.254043	0.271157	-0.537786	-0.55388	0.657864	0.583025	-0.379881	1.97741	0.483909	0.630038	0.00982023	0.235885
61	IL-18	1.84673	4.98868	3.52278	0.711114	0.480807	0.126524	3.70037	1.30277	1.31143	1.32005	0.0541164	0.24254	0.586262	0.0856083	0.480807
61	IL-25	0	0	0	0	0.132926	0	0	0	0	0	0	0	0	0	0
61	IL-33	-0.899191	-0.0512956	-0.408996	-0.71505	-0.758758	-1.53207	-0.188888	-0.672728	-1.53207	-1.53207	-0.443628	0.165434	0.0249267	-0.278813	-0.949491
61	Eotaxin-1(CCL11)	0.237644	0.74164	0.383974	0.468862	0.501766	0.976972	0.273946	0.126411	0.12055	0.399927	0.90556	0.190846	0.139624	0.215548	-0.0786707
61	Eotaxin-3(CCL26)	0.0146856	-0.485474	-0.793538	0.107293	0.147578	-0.111436	0.793754	-0.016994	0.254187	0.175388	0.207698	0.147578	0.0481193	0.451707	-0.0630403
61	IP-10(CXCL10)	2.97114	2.86847	4.03615	0.680061	1.91718	2.03048	0.23374	0.439725	0.503551	0.867104	2.88373	1.2838	1.43967	1.14041	0.533803
61	MIP1beta(CCL4)	2.50792	1.58325	3.91557	3.93874	3.45835	1.45205	3.30967	4.24494	4.15338	4.24827	3.88291	3.45907	4.39495	3.31351	3.92242
61	MCP1(CCL2)	2.31791	2.58048	3.05953	-1.23921	2.65013	1.48704	0.352538	-0.325691	-2.47347	-1.16484	3.27334	1.97065	1.21021	1.46436	-0.408628
61	MCP4(CCL13)	0.563171	1.99462	1.24164	-0.642908	0.701135	1.4586	-0.0866821	0.074786	-0.382606	-0.428446	0.0683134	0.468437	0.279798	0.729383	0.327529
61	MDC(CCL22)	0.103826	1.06172	1.04318	2.1674	0.564749	-0.177698	1.11112	1.31902	1.45578	1.99855	1.87038	1.73816	0.289454	2.23395	1.75919
61	TARC(CCL17)	-0.850171	-1.86802	-0.543929	0.102594	-0.391389	0.159889	0.06829	0.184025	-0.167762	0.300138	1.14499	0.376935	0.376935	0.658562	0.584217
62	IFN-alpha2	8.02632	-0.492868	5.85751	0.46556	3.85581	6.55833	0.345594	0.52182	-0.010389	-0.279078	0.677905	1.29946	1.06135	0.904014	0.86169
62	IFN-beta	2.42966	0	0	0	0	0	0	0	0	0	0	0	0	0	0
62	IFN-gamma	7.43552	3.47481	3.69795	4.74031	1.55901	0.321202	-0.250322	3.17148	7.53694	3.42722	8.34344	0.924689	2.1605	0.627937	2.16971
62	IFN-lambda1(IL-29)	1.41195	0.709814	1.02409	0	1.53717	0	2.13055	0.583111	0	0	1.70304	1.97768	1.5951	0	0
62	TNF	0.865037	2.24447	0.933399	3.92944	2.4088	-0.936221	3.52153	4.96061	4.44706	3.86333	4.76172	2.94811	5.21782	2.13608	4.49266
62	IL-1beta	0.478662	1.85152	0.198688	4.49505	2.01304	-0.368247	4.44439	5.00748	5.22741	4.77252	4.60182	3.46302	3.59162	2.34983	5.03154
62	IL-2	7.29863	3.41781	3.57723	2.3727	1.65635	0.141959	-0.259538	1.63065	2.5948	2.37696	9.13844	2.79951	2.52984	3.37584	0.186026
62	IL-4	3.47974	1.93398	2.30206	1.54546	-0.446532	3.07052	1.70441	2.39555	3.75017	2.30206	7.77214	2.93556	3.32132	1.65346	1.23083
62	IL-5	2.28358	0.666284	0	1.46363	0.957667	1.0819	1.52808	1.62883	2.58416	1.19523	7.4959	3.20945	2.45798	1.64806	2.27185
62	IL-6	3.80666	3.8595	1.45758	6.28024	4.46372	-0.816925	5.19829	6.99812	6.20598	6.34376	5.53788	5.6825	6.56664	4.9681	6.89317
62	IL-8(CXCL8)	-0.455905	1.36576	0.414027	1.65115	1.86303	-0.543312	1.74417	2.54109	1.52175	1.67803	2.36155	2.3797	2.69057	2.21667	2.29107
62	IL-10	2.65344	2.62991	3.00988	4.81708	3.80442	1.3765	2.42551	5.26009	4.84404	4.97668	4.90406	3.96758	6.62164	3.34237	5.20641
62	IL-12p70	1.06868	-0.884297	0.0688713	3.05969	0.638921	0.413596	-0.0969064	0.906504	2.73534	0.433823	2.96079	-0.759605	0.817784	-0.284979	0.948842
62	IL-13	2.5821	2.52367	0.806332	3.53769	1.81098	0	0	4.00798	4.16705	4.65886	9.61285	3.90719	3.89116	2.36393	3.99916
62	IL-15	0.55529	-1.41756	1.09065	-2.1768	0.988663	0.494583	-0.451278	-1.3582	0.0930373	0.25032	-1.02993	0.436529	-2.61444	0.336552	-4.24353
62	IL-16	-0.341597	0.392133	0.106206	-0.381388	0.581066	-0.597924	2.37891	-0.340433	-0.18128	-0.308859	0.253809	0.444816	-0.325618	-0.187919	-0.397377
62	IL-17	-1.04076	-0.77613	0.263976	-1.24201	-0.657183	-0.951593	-2.70393	0.642829	1.24009	0.539177	3.24789	0.0401992	0.237451	-0.0815543	-4.00004
62	IL-18	2.03778	5.29049	3.82828	2.52982	0.69921	-0.385248	4.36445	2.50492	3.43546	3.02009	0.625762	0.215943	1.76922	-0.181329	2.3689
62	IL-25	1.43927	0	2.23636	1.87147	2.06743	2.56986	3.20048	0	2.46221	0	2.31283	3.26062	0	2.44331	0
62	IL-33	0.265501	-0.64222	-0.8496	-0.28225	-0.8496	0.0723625	0.781671	-0.584494	0.486148	-0.8496	0.0012653	-0.112989	-0.765708	0.172405	-0.8496
62	Eotaxin-1(CCL11)	0.658503	-0.369373	1.55295	-0.445612	0.191919	1.3284	0.131914	-1.47207	0.438669	-0.616419	0.766568	0.71389	0.068392	0.0351698	-1.47207
62	Eotaxin-3(CCL26)	-0.156768	-2.11679	-0.939957	-0.473752	-0.271831	0.312157	0.890882	-0.212652	0.29499	-0.334726	-1.00114	0.259738	-0.55124	-0.212652	-0.592349
62	IP-10(CXCL10)	4.04442	2.57771	3.185	1.9041	2.11008	2.57771	-0.216564	1.92759	0.888837	1.41432	3.76904	2.38313	2.99938	2.22653	1.98431
62	MIP1beta(CCL4)	1.52534	1.5397	2.3195	3.73164	2.65874	0.280261	1.04322	4.22978	4.02897	3.66425	3.73483	2.75899	4.68085	2.39321	4.08258
62	MCP1(CCL2)	1.53204	0.722928	1.62533	-2.65832	1.81786	1.12858	-2.44059	-1.67888	-3.96695	-3.1761	2.43813	1.76778	0.174894	1.39624	-2.22868
62	MCP4(CCL13)	0.92224	0.567821	2.25839	-0.0193679	-0.233664	1.22255	0.150051	-0.366562	-0.199363	-0.0750497	0.401677	-0.0750497	0.00710254	0.0697452	-0.0467378
62	MDC(CCL22)	0.654183	1.55552	0.798988	2.31148	1.49656	0.390449	-0.458475	1.41858	1.56971	2.30263	2.51327	2.52979	0.934662	2.33401	2.05166
62	TARC(CCL17)	-0.325075	-0.788466	0.136266	-0.218303	-0.193376	-0.218303	-0.0350257	-0.0350257	0.310942	0.153535	1.71409	-0.169082	0.251053	0.170493	0.0449148
63	IFN-alpha2	7.86569	4.00948	6.17634	1.5233	6.02065	7.7838	0.371593	0.371593	-1.0326	-1.58081	-0.485417	0.0102456	1.09057	0.448563	0.778582
63	IFN-beta	0.00114034	0	0	0	0	0	0	0	0	0	0	0	0	0	0
63	IFN-gamma	2.37022	4.40107	4.54397	2.21438	1.11784	0.388631	0.856876	1.96481	9.97914	3.67636	6.1734	0.606823	2.79111	0.887507	2.32805
63	IFN-lambda1(IL-29)	1.03468	0	2.39017	1.16198	2.81159	0	0.729125	1.47731	0	0	1.86586	1.47731	2.84072	1.38134	0
63	TNF	0.752476	1.81	1.44349	4.88841	2.23265	-0.390389	2.57664	5.14976	5.36872	5.25696	3.69113	3.13391	4.84597	2.5776	5.0919
63	IL-1beta	-0.77632	0.428037	-1.262	3.86442	0.511052	-1.58341	1.33837	3.08921	4.21897	4.22419	1.43945	1.37631	1.68253	1.41653	3.65839
63	IL-2	1.16577	2.49082	2.61419	-0.367137	-0.562664	-0.961113	-0.846215	-0.415847	2.85197	0.155128	7.31101	-0.205325	2.26551	2.10685	-0.131309
63	IL-4	-1.05807	0.0200684	-0.777022	-1.74102	-0.514444	-1.74102	-0.24505	0.241497	2.99511	-0.320369	5.13361	-0.373026	-0.173723	-0.0841366	-0.150761
63	IL-5	-1.26776	0.348916	-1.26776	-0.258752	-0.424731	-1.26776	0.372869	2.44562	4.0146	1.39488	8.46508	1.12271	0.92327	0.0808962	1.40549
63	IL-6	4.27975	2.77022	3.03054	6.7167	3.77557	0.137054	5.28534	7.33184	6.64229	7.05272	3.83937	6.48078	6.2614	5.93812	7.40076
63	IL-8(CXCL8)	-0.682915	1.68569	0.7766	2.37352	1.80653	-0.74082	2.64745	3.42882	2.2334	2.48071	2.87736	3.29735	3.00852	2.87314	3.23022
63	IL-10	2.43396	2.25027	4.91832	4.98	4.12675	1.64018	2.59897	5.11404	5.20957	5.00452	3.25694	4.16625	6.42875	3.94699	5.41736
63	IL-12p70	-0.293047	0.479577	1.10884	2.12116	1.9958	-1.41862	0.365842	2.27532	5.72897	1.43475	0.599104	-0.529538	0.165908	-1.12333	1.36221
63	IL-13	-1.06138	0.85851	-1.06138	2.34606	0.357241	-1.06138	-0.322539	2.92809	4.34961	4.53098	8.4476	3.72325	3.58424	2.90358	3.81699
63	IL-15	1.36724	1.19488	1.54863	1.93989	1.91647	-2.69307	1.38086	0.740872	1.68788	-1.04343	1.55104	0.982242	-0.362813	1.5087	0.712316
63	IL-16	-0.320882	-0.132943	0.119099	-0.0423703	-0.0377792	-0.643518	3.02507	-0.0504471	0.321511	-0.100078	0.643389	0.876837	-0.136046	-0.0769287	-0.449982
63	IL-17	0.0693685	-2.79407	0.859942	0.71455	0.914186	-2.08573	0.375641	0.490396	1.45913	-2.79407	5.08558	1.45612	3.48506	1.09662	1.55173
63	IL-18	2.12698	5.13634	3.64294	2.34284	0.985242	0.278642	3.97166	1.49433	3.39363	2.83553	0.322011	0.851532	0.557788	0.0780796	1.32459
63	IL-25	0	0	1.78703	2.77219	2.08491	0	1.55142	0.540656	1.28183	0	1.06375	0	0	1.19906	1.03972
63	IL-33	-1.28064	0.44881	0.65641	-0.0317096	0.0908761	-0.531035	-0.202545	0.0612611	-0.903794	-1.28064	-1.28064	-0.627426	-1.28064	-0.0317096	0.175999
63	Eotaxin-1(CCL11)	-0.468108	0.656297	0.365101	0.193565	0.648802	0.755949	-0.132283	-0.11646	-0.93218	-0.0703798	0.834371	0.486252	0.537738	0.714407	0.145867
63	Eotaxin-3(CCL26)	-0.361868	-1.76026	-0.56466	-0.121411	-0.220821	-0.0981079	1.06182	0.107901	0.126229	-0.392784	0.601378	0.161864	-0.169807	0.336935	-0.220821
63	IP-10(CXCL10)	3.82739	4.19244	5.08658	2.52078	3.2369	3.13549	0.0661203	2.98836	2.78105	2.51466	4.30324	2.95566	2.82846	3.28438	3.7252
63	MIP1beta(CCL4)	2.08989	1.47199	3.65635	4.40781	3.09823	1.2607	1.83817	4.86086	5.04185	4.4262	3.44017	3.52186	4.67606	3.29331	4.87737
63	MCP1(CCL2)	2.09172	2.68513	3.05527	-0.631986	3.15747	1.82344	0.331499	1.04857	-1.47959	-1.50224	3.66937	2.63642	2.28758	2.57869	0.918916
63	MCP4(CCL13)	0.0827512	1.95585	1.17897	0.0416814	0.281923	0.739341	-0.306271	-0.113167	-0.0634229	-0.223252	0.0693004	-0.0319301	-0.166283	0.170954	-0.166283
63	MDC(CCL22)	0.0656629	1.32166	0.829022	2.30846	0.873372	0.076916	-0.0502072	1.44298	1.76946	2.02865	1.81099	2.00813	0.510995	2.06188	2.0365
63	TARC(CCL17)	0.414163	-0.926889	0.935773	1.88847	1.78792	1.93494	1.86434	1.912	1.93494	1.83956	4.62492	2.20784	2.22458	2.50822	1.76098
64	IFN-alpha2	10.9862	3.1803	7.17898	0.225441	7.03591	9.82552	-0.657383	0.581425	0.581425	0.75765	0.0522976	0.225441	-0.821911	-0.145972	0.449929
64	IFN-beta	4.85703	0	0	0	0	0	0	0	0	0	0	0	0	0	0
64	IFN-gamma	6.25116	1.66106	2.80036	3.50784	0.960654	1.45242	0.0296767	0.589732	3.24816	2.24834	6.86564	-0.0484641	1.76881	-0.197751	1.84525
64	IFN-lambda1(IL-29)	1.41195	0	0	0	0	1.53717	0	0	1.5951	0	2.20012	0	0	0	0
64	TNF	1.50581	0.62607	1.29938	3.81035	1.92828	0.302103	1.72203	3.73717	4.03753	3.81991	2.99724	2.77637	3.39537	1.96722	3.81981
64	IL-1beta	0.802444	0.339032	1.34648	3.80982	1.453	0.104674	2.34922	2.81333	3.82175	3.67914	2.11259	2.2139	1.83243	1.59621	3.14981
64	IL-2	4.62084	2.79177	3.19275	0.713691	0.941284	1.38191	-0.429047	1.00651	2.40511	0.373396	9.98965	0.324988	3.73519	0.0354599	0.252667
64	IL-4	2.37913	1.35505	2.24974	2.81552	0.763825	1.82908	1.94703	2.22693	2.4783	2.51603	9.22423	2.24974	2.18013	1.85954	2.33735
64	IL-5	0.889722	0.524622	-0.100143	3.46981	-0.100143	1.03966	1.67512	1.91162	3.56529	4.6845	10.3443	1.79089	2.34761	2.68881	3.60081
64	IL-6	2.1349	0.922616	2.02522	5.96842	4.19519	1.14846	4.67027	6.3543	5.68117	6.19117	3.9407	5.66743	4.88047	4.75582	6.27756
64	IL-8(CXCL8)	-0.298938	0.434788	0.275792	0.510029	0.450892	0.257638	0.507771	0.486598	0.387617	0.476061	0.537413	0.464493	0.512338	0.522601	0.561063
64	IL-10	2.53935	0.882516	3.7389	6.78399	5.07425	2.55915	3.59361	6.20875	6.30465	6.77086	4.57857	5.14659	7.3618	4.63842	6.3283
64	IL-12p70	0.411722	0.0552376	0.134163	3.01343	1.39557	0.493233	0.71266	0.974344	3.32615	1.66857	1.34261	3.21e-05	2.37286	0.411722	2.53854
64	IL-13	1.97853	1.50612	1.97853	5.81198	1.43472	2.28151	3.32062	4.7059	5.32872	5.62476	11.3822	5.40331	4.72876	5.25242	5.81594
64	IL-15	0.205613	-0.979932	0.091293	-0.207267	0.2923	0.756833	-0.988053	-0.568809	-0.101354	-1.51074	-0.0185273	-0.624247	-0.237596	0.277747	-1.16121
64	IL-16	-0.400097	-0.162631	0.256965	-0.391998	-0.123606	-0.466414	1.81539	-0.232479	-0.153085	-0.407082	0.15434	0.677566	-0.241509	-0.0622474	-0.221251
64	IL-17	-2.12706	-2.58946	-1.80289	-1.97323	-1.10931	-1.13303	-1.97049	-2.09369	-0.775366	-5.08634	4.19375	-1.47578	0.592785	-0.965648	-5.08634
64	IL-18	2.3229	5.25862	3.70152	3.63354	1.54039	0.503724	4.91595	2.36624	3.8404	3.60961	1.24415	2.1584	1.7642	0.877401	2.82859
64	IL-25	0	0	2.19042	0.939931	2.00098	1.692	2.35447	2.19042	1.84073	1.30237	2.81081	1.48171	0.907057	2.56986	0
64	IL-33	0.652285	-0.521473	1.20812	-0.201023	0.532288	0.254315	0.365412	0.563308	0.500532	-0.521473	0.735724	0.254315	-0.521473	0.292379	0.434673
64	Eotaxin-1(CCL11)	0.729314	1.50843	2.37598	-0.483076	0.969246	1.78015	0.2811	-0.334942	-0.294197	-0.977886	1.19606	0.543741	0.878662	0.257364	-0.531798
64	Eotaxin-3(CCL26)	0.153098	-0.3093	0.506252	0.253714	0.487481	0.645025	1.38826	0.070397	0.628692	0.0112178	0.996652	0.366756	0.661091	0.34515	-0.396952
64	IP-10(CXCL10)	4.04414	1.89537	2.62102	1.24538	1.0501	2.7734	0.174879	1.05643	0.332561	0.926248	2.15425	1.02928	2.55537	1.53256	1.50823
64	MIP1beta(CCL4)	2.41661	0.43881	2.06252	3.82641	2.86176	1.77483	1.71274	3.8778	3.64497	3.93684	3.06794	3.02574	3.95514	2.86476	4.06424
64	MCP1(CCL2)	0.776074	0.517504	0.666465	-2.21688	0.712701	0.806069	-0.359144	-0.317425	-3.09726	-2.60927	0.923168	0.585792	0.927206	0.453108	-1.0144
64	MCP4(CCL13)	1.33523	2.54432	3.30452	0.0239972	0.779395	2.78533	0.0126965	0.0887073	-0.208295	-0.109928	0.999364	-0.164679	-0.0968018	0.167666	-0.178954
64	MDC(CCL22)	-0.358012	0.816897	0.272027	1.03496	0.429692	0.0250499	0.418085	0.929649	0.668244	0.936139	1.57756	1.15576	0.560402	1.78136	1.21034
64	TARC(CCL17)	-0.0922426	0.276482	0.401007	0.221745	0.302721	0.249505	0.328255	0.590963	0.249505	-0.311167	4.38315	0.289692	0.235726	0.457669	0.207555
65	IFN-alpha2	7.93766	3.88674	8.82348	1.13521	5.96019	9.46855	0.125018	0.225071	2.20317	-0.338358	0.34266	0.337033	0.237518	0.432257	0.225895
65	IFN-beta	0	0	3.43422	0	0.047444	0.145944	0	0.150812	0	0	0	0.376804	0.123633	-0.00955132	-0.0991952
65	IFN-gamma	6.47655	5.12392	6.57115	7.01537	3.57501	2.61729	2.66017	3.24324	11.3536	3.91256	8.05092	1.33591	4.83732	1.72318	3.74597
65	IFN-lambda1(IL-29)	1.15384	0	1.38563	0.475562	0.475095	0.824948	2.45186	0.781181	0.619891	0	1.06497	1.34637	0.799974	0.339039	0.524012
65	TNF	0.557984	-0.957129	2.22511	4.21417	3.00279	0.0853683	1.80796	4.69852	4.90492	4.61407	3.51957	3.23344	4.01976	2.46151	4.1217
65	IL-1beta	2.27241	1.72915	3.64254	6.52228	4.95641	2.10549	4.10078	6.29483	7.17833	7.73127	3.74138	5.08569	5.07093	4.85005	6.87658
65	IL-2	4.11479	2.91746	1.41765	0.601693	1.21576	0.154273	-0.698113	0.289531	4.77646	0.632876	7.56551	0.86138	1.79374	1.37494	0.461398
65	IL-4	1.81705	1.2375	-1.44105	2.08449	0.632671	0.913642	-1.5547	0.921437	6.65386	0.889217	6.76947	0.597872	0.497827	0.449938	0.742384
65	IL-5	1.45621	0	0	2.50052	0.573743	0.67306	0.443607	2.02102	6.46441	3.14302	9.88564	1.30707	2.75855	1.36726	2.55747
65	IL-6	5.31591	1.24812	4.29623	7.17943	5.36035	1.20076	3.85334	7.42737	7.05038	7.17081	3.80593	6.17828	5.78828	5.55276	7.13001
65	IL-8(CXCL8)	0.00638866	0.11946	0.311994	2.27939	2.05199	-0.374409	1.86904	2.69039	2.11102	2.47025	2.35706	2.71471	2.3846	2.326	2.4007
65	IL-10	2.38331	1.18746	4.57469	4.90011	4.28455	2.01265	0.44122	4.67025	5.30477	4.90513	3.05311	3.51564	5.32633	3.2485	4.63261
65	IL-12p70	0.0269663	0.515375	0.418747	3.08615	1.51555	0.26781	0.916468	1.15415	6.16599	0.248293	2.93065	0.13505	0.812193	0.729303	1.4142
65	IL-13	1.82032	0	2.01374	4.41626	2.16358	0.797289	0	3.81316	6.76503	4.4358	9.49783	4.00618	4.14372	3.47578	4.36019
65	IL-15	-0.121798	1.03047	-0.065566	-3.67109	-0.308338	0.761863	0.417859	-1.47201	-2.18113	0.567912	0.045037	-1.64619	0.0378815	0.538594	-0.111816
65	IL-16	-0.460507	-0.38553	-0.292113	-0.655556	0.317805	-0.00337619	1.79478	-0.142292	-0.173771	1.23218	0.116204	0.223541	-0.339742	-0.0758364	-0.12768
65	IL-17	-4.06684	0.268324	-4.06684	-4.06684	-3.26891	-3.16279	-4.06684	-2.55586	-4.06684	-4.06684	0.743916	-3.283	-2.98066	-2.42165	-0.849924
65	IL-18	2.75728	6.0666	4.49567	1.54389	1.41941	0.704578	3.42915	1.68286	2.73785	2.3223	2.85956	1.14837	1.4134	1.22763	1.5757
65	IL-25	0	0	0	0	-0.0326666	0.448577	2.20128	-0.189614	0	0	0	0.067123	0.230763	0.0432265	0.00245827
65	IL-33	1.17169	1.09111	-0.379349	0.36591	-0.108661	0.270617	0.889926	0.285034	-0.379349	-0.201221	-0.314375	0.397026	0.184216	0.0128748	0.2164
65	Eotaxin-1(CCL11)	-0.539318	-0.0491658	-0.0592815	-0.122069	-0.029348	0.418734	0.00956064	-0.0570117	-0.639783	0.409433	-0.284871	-0.310768	-0.241347	-0.187731	-0.340391
65	Eotaxin-3(CCL26)	0.36716	0.633167	-0.279873	0.611772	0.348454	0.686105	1.55858	0.36304	0.567519	0.217128	0.544618	0.346514	0.498041	0.578698	0.358087
65	IP-10(CXCL10)	3.35078	2.64483	4.79709	0.960967	1.82275	2.55033	-0.189647	1.08665	2.2502	0.864535	2.58483	1.52458	1.50078	1.27606	1.01054
65	MIP1beta(CCL4)	2.52993	1.06625	3.82511	3.97654	3.38001	1.67341	0.877439	4.232	4.85814	4.02691	4.05879	3.29459	4.11081	3.01498	4.01896
65	MCP1(CCL2)	2.1698	2.36925	2.54778	0.0202471	2.8905	2.13252	0.891345	0.791383	-0.471204	-0.422993	3.48848	2.3042	2.03554	2.2086	0.70951
65	MCP4(CCL13)	0.591798	2.50995	0.790307	0.790307	0.740078	0.754275	0.124551	0.311985	0.591798	0.206703	0.802772	0.545507	0.491341	0.717985	0.348805
65	MDC(CCL22)	-0.0530392	0.546636	0.22737	1.91375	1.02455	0.0800484	0.467891	1.15549	1.25717	2.00055	1.65026	2.00797	0.52125	2.09261	1.8457
65	TARC(CCL17)	0.0951637	0.443121	-0.144259	0.868161	0.402187	0.451568	0.711334	0.439758	0.356264	0.559846	2.3064	0.635325	0.462354	0.740415	0.670838
66	IFN-alpha2	8.97	5.28163	7.21646	0.237072	6.06695	9.4326	-2.02419	0.0552327	-1.37562	0.520098	0.976847	-0.536872	-0.146105	-0.516789	0.352707
66	IFN-beta	0	0	0	0	0	0	1.6962	0.338093	3.21686	0	0	0	0.185721	0.203556	0.18099
66	IFN-gamma	6.36238	3.51199	4.84043	4.48363	1.82153	1.35057	2.06757	2.36728	8.95028	3.15107	8.12524	1.77126	3.84297	1.26207	2.49196
66	IFN-lambda1(IL-29)	0.0894533	0.711123	1.38375	0	0.763465	0	0	0.309036	0	0	0	0	0.31375	0.248947	0.156656
66	TNF	1.87654	0.417643	0.671819	4.43456	2.11802	0.0753292	2.10718	4.39758	4.67454	4.27911	2.81397	2.87651	3.7841	2.1962	4.13102
66	IL-1beta	2.52833	1.01217	0.192169	3.35397	1.34576	0.76652	1.60852	3.11728	3.58589	3.42803	1.30542	2.35982	2.31986	2.02332	3.42809
66	IL-2	3.72488	1.31886	0.551267	0.922882	0.722716	-1.03778	-0.883284	0.270889	2.47168	1.28084	7.02126	0.497978	1.93462	1.42048	-0.500889
66	IL-4	0.434327	0.552323	0.458742	1.85937	0.943933	0.574766	0.618585	1.18897	2.88845	1.32879	5.62676	1.17878	0.857073	0.761244	1.00613
66	IL-5	2.78772	2.47652	0.937274	2.82742	0.688412	0.101534	0.472291	2.02695	3.27466	2.79776	8.24347	2.47652	2.48412	2.02414	2.30485
66	IL-6	5.06826	0.359117	2.77517	6.73529	4.24982	0.771855	5.42964	7.30831	6.37121	6.72391	3.68328	6.12187	5.86163	5.27192	6.74059
66	IL-8(CXCL8)	2.16049	0.461716	0.867403	2.14847	1.97489	-0.294145	2.20727	2.32197	1.93049	2.11821	2.04664	2.21999	1.92256	2.04276	2.43387
66	IL-10	4.7911	1.67859	4.43307	6.24146	4.62021	2.36918	3.58729	6.0055	5.84365	6.00588	2.51689	4.55951	6.56911	4.17783	5.93695
66	IL-12p70	0.860994	0.923699	1.62725	4.18752	2.43795	1.16069	0.530944	1.81847	5.10671	1.82361	2.56461	1.20171	1.44242	0.678143	2.19423
66	IL-13	2.63591	0.991379	-0.328161	2.78799	1.1053	-0.945145	0.750393	1.84866	2.24834	2.82883	7.00562	2.63417	1.88681	2.49435	3.17699
66	IL-15	0.573945	0.030643	-0.346298	-0.422549	0.0128091	-0.504487	-0.561452	-0.460194	-0.385096	0.464555	0.199083	0.778894	0.318042	0.182186	-0.371845
66	IL-16	0.0715687	0.0581602	0.98892	-0.447955	-0.217204	-0.526346	1.77755	-0.228725	-0.0365197	-0.167045	0.00751642	0.508387	-0.227983	-0.157365	-0.23158
66	IL-17	1.34323	-0.0217737	1.09762	0.114833	0.487074	0.979387	-0.0387855	0.272452	1.61741	0.403121	5.39845	2.39507	2.80463	0.413956	0.0750184
66	IL-18	3.24676	5.50107	4.10921	2.5596	1.19306	0.234527	2.85254	1.71037	3.19711	2.83891	-0.23489	0.839986	1.0711	0.23944	1.79754
66	IL-25	0	0	0	0	0	0	0	0.00230261	0	0	0	0	-0.317755	-0.138136	-0.124914
66	IL-33	1.14848	-0.0807674	0.970149	0.556635	1.16923	0.845654	-0.0807674	0.442505	-0.0807674	0.679634	0.103398	0.619511	-0.0486183	0.244236	0.42516
66	Eotaxin-1(CCL11)	2.39445	1.55936	1.48642	-0.0808713	1.05871	1.01005	0.501083	-0.229683	-0.17576	-0.205817	1.05871	0.391338	0.448884	0.746539	-0.566656
66	Eotaxin-3(CCL26)	0.377784	0.00908321	-0.730861	-0.3929	0.136188	0.263594	0.873975	0.0650994	0.180315	0.180315	0.0902233	-0.0604327	0.00641335	0.176301	0.0151059
66	IP-10(CXCL10)	6.34647	2.8316	3.8228	2.16825	1.87004	2.59909	1.43466	2.08646	1.8713	2.05177	2.81144	1.45308	2.15121	1.30998	1.39128
66	MIP1beta(CCL4)	3.85472	0.788933	3.49138	4.91437	3.72668	1.69753	2.88255	5.06739	4.88039	4.76358	4.21232	4.0224	4.93618	3.5233	4.85572
66	MCP1(CCL2)	3.32798	2.06263	2.74955	0.316376	2.79044	1.99703	1.54447	0.746352	-1.50333	-0.490976	3.05601	1.92895	1.93025	1.98883	0.422179
66	MCP4(CCL13)	3.4455	2.6184	2.57973	0.00491042	0.722861	1.39481	-0.0764991	-0.0200708	-0.0246569	-0.0872836	0.571	-0.00482424	0.0386181	0.108308	-0.0196827
66	MDC(CCL22)	2.94087	1.31551	1.36973	2.83284	1.47014	0.36927	1.8027	1.57928	2.02872	2.49005	1.30391	2.50449	0.896731	2.73597	2.38142
66	TARC(CCL17)	2.21922	0.340125	0.239601	0.953846	0.459633	0.391738	0.676655	0.342235	0.574256	0.913823	1.45021	0.878139	0.814485	0.993301	1.20233
67	IFN-alpha2	5.05466	-0.915311	2.08841	0.71828	2.15954	2.03113	-1.6896	-0.293292	-2.1759	-0.0775969	-2.1759	-0.734601	-0.407723	0.572051	0.69823
67	IFN-beta	2.49442	0	0	0	3.42101	1.14582	1.54447	0.532834	3.01746	0	0	0	0	0	0
67	IFN-gamma	-2.29588	-0.228245	-1.01939	-1.57548	0.478613	-0.250859	-0.364244	0.108937	2.49016	-0.699908	0.0147209	0.099737	0.72773	-0.135775	0.295287
67	IFN-lambda1(IL-29)	0	0.93557	0.492728	0.0808781	0	0.0131199	0	0	0	0	0	0	0	0	0
67	TNF	1.7171	-0.448749	2.33126	3.95714	3.07543	0.431955	1.46145	4.50365	4.09875	4.41575	1.81375	2.88075	4.00825	2.37676	4.66075
67	IL-1beta	1.68134	-1.276	1.59163	3.85225	1.62051	-0.134983	0.445197	2.97061	4.26939	3.63695	1.33603	1.3841	2.00504	1.17744	3.58436
67	IL-2	-1.33395	1.27131	1.69542	0.347647	1.82073	0.417656	0.826337	1.86493	1.96125	1.38093	6.81945	1.90621	1.05874	2.43563	1.53833
67	IL-4	-1.75875	-2.40726	-1.04146	-1.11286	0.046211	0.490354	1.62754	1.43913	-0.400832	0.853761	1.69706	0.546494	1.06269	1.71337	0.78867
67	IL-5	-0.961751	-1.07832	-1.39428	-1.93903	-1.08824	-0.0588123	1.98808	1.82051	-2.45829	0.356421	3.64129	0.279383	0.833832	0.0623957	2.53345
67	IL-6	5.48553	0.956962	2.93327	6.05569	4.73575	0.555963	3.03004	6.24362	5.67255	6.07301	1.42942	4.41386	4.40964	4.16822	6.43782
67	IL-8(CXCL8)	-1.25356	0.00176677	0.493731	1.28655	2.34194	-0.612998	0.877025	2.32303	1.15411	2.27424	0.173716	2.70314	2.45963	2.31915	2.64807
67	IL-10	1.47982	0.103849	2.49984	4.11538	4.4058	1.01152	0.237258	4.73407	3.6746	4.13646	0.0545778	2.60389	5.09424	2.81051	4.70188
67	IL-12p70	0	-1.1395	0.476174	-1.92272	1.40882	-0.148818	3.14137	1.9551	2.22288	-1.7379	-2.84744	-2.00854	1.5289	2.32162	2.13042
67	IL-13	-0.944291	-1.7786	-1.73819	3.31207	3.99534	0.0421592	2.97576	4.44408	2.91712	4.24508	5.97437	3.15948	4.6956	4.70997	5.1089
67	IL-15	-0.230494	-0.197401	0.24154	0.589935	-0.621099	-1.86833	0.376682	0.435171	-0.0684071	-0.275116	0.251305	-2.51337	-0.538435	0.207992	-0.159067
67	IL-16	0.160122	0.143264	0.706275	-0.413647	-0.451465	-0.184215	0.687794	-0.0553921	-0.503187	-0.31296	-0.174657	0.154426	-0.344156	-0.346141	-0.46675
67	IL-17	1.59772	-0.523692	0.0346393	0.0943896	-1.43011	0.655677	-0.161559	-0.0973895	0.806026	0.556558	0.984158	-1.8129	0.107537	0.133469	-0.154783
67	IL-18	2.24634	5.05697	3.94668	1.61773	1.55075	-0.032083	1.65679	1.44649	1.94331	2.27552	0.0326516	0.465867	0.819549	0.315487	1.146
67	IL-25	0	1.00639	0	0.813004	0	0.13088	0.447143	0	0	0	0	0	0	0	0
67	IL-33	0	1.62809	0	0	0	0.0373028	0	0	0	0	0	0	0.00218072	0	0
67	Eotaxin-1(CCL11)	-0.560992	-1.25305	-1.13766	0.230162	-0.670711	0.527825	-0.634881	0.879976	-0.178729	-0.52326	-0.912911	0.442029	-0.178729	-0.538894	-0.969224
67	Eotaxin-3(CCL26)	0.392431	0.76367	-0.153188	0.789666	0.284222	0.663458	1.3909	0.463573	0.428574	-0.156699	0.0566451	0.14676	-0.298155	0.392431	0.497501
67	IP-10(CXCL10)	1.76501	1.63702	2.49833	2.38001	2.27249	1.88088	-1.87311	1.85822	1.51994	2.53211	2.14474	1.67688	1.98563	2.16723	2.30174
67	MIP1beta(CCL4)	1.15373	-0.297269	2.46782	3.53877	2.6135	0.408287	-0.510021	3.78726	3.87962	3.99178	0.651102	2.32776	3.64843	2.25937	3.74795
67	MCP1(CCL2)	1.81063	1.02673	2.26961	-0.882156	1.95658	1.46526	-0.68579	0.0434979	-2.10677	-1.92235	2.26808	1.47132	1.03909	0.742247	0.195963
67	MCP4(CCL13)	-0.409109	-1.02829	-0.172076	0	-0.694108	-0.095944	-0.276322	0	0	0	-0.708405	-0.289685	0	0	0
67	MDC(CCL22)	0.935831	1.02403	1.70752	1.95663	1.47571	0.410184	-0.573935	1.38848	1.50192	1.87112	0.867995	1.68189	0.555225	1.97314	1.94782
67	TARC(CCL17)	-0.0712435	-0.857247	-0.610013	0.223775	0.170267	0.0508302	0.167988	-0.232506	0.226411	-0.0464615	-0.554252	-0.122919	0.189367	-0.385515	-0.419656
68	IFN-alpha2	9.83267	5.70346	8.37377	0.778511	6.24216	10.5694	2.6854	0.673466	0	1.10802	0	0.81182	1.333	0.928041	1.17291
68	IFN-beta	-0.712791	0	0	0	0.130737	-0.0659971	1.81189	0.336816	2.57276	0	0	0.180996	0.176661	0.215734	0.107309
68	IFN-gamma	5.05514	1.16491	4.45078	4.22386	2.60017	2.29165	3.1897	2.47053	7.60414	4.27848	7.37003	1.81262	3.33699	1.4146	2.80172
68	IFN-lambda1(IL-29)	-0.452772	-0.0993857	-0.452772	-0.452772	-0.12957	0.249183	-0.452772	-0.252914	0.757881	0.574074	0.162993	-0.253581	-0.185212	0.0739436	-0.231317
68	TNF	2.23589	1.20929	1.83733	5.41149	3.80247	0.968519	3.56096	5.63822	5.89975	5.3726	4.94264	4.36279	5.08769	3.52358	5.32651
68	IL-1beta	0.944442	1.46112	0.2145	4.98285	2.91788	0.341298	3.60839	4.62302	4.94894	4.91078	2.86116	3.5472	3.67395	3.2378	4.77825
68	IL-2	4.05062	2.25519	4.07948	2.72273	2.16472	1.63518	1.99182	0.984268	2.92064	0.937122	9.17348	1.88026	3.17252	2.3592	1.17302
68	IL-4	0.758691	-1.7767	-0.86867	3.28385	0.557157	1.34524	-0.253639	1.49662	2.57501	1.6391	7.6379	0.7483	0.672791	0.377902	1.13315
68	IL-5	1.28766	-1.07832	0.649833	4.46824	0.871002	0.199757	-1.49979	1.39598	3.65632	1.72007	9.73258	0.698182	1.69806	0.738537	1.65713
68	IL-6	4.74853	1.30896	3.84363	8.27065	5.98887	1.39042	6.08375	8.38537	8.97247	8.22219	6.15316	7.3464	7.1391	6.55404	8.26821
68	IL-8(CXCL8)	0.0956845	0.579001	1.26479	3.78652	3.05512	-0.226524	3.08643	3.8807	4.16999	3.61213	3.91634	3.80505	3.66648	3.50183	4.03134
68	IL-10	3.42581	0.906719	4.39702	6.96169	5.44165	2.94766	3.65262	6.91986	7.65259	7.0206	5.22208	5.6265	7.64419	4.91415	6.87101
68	IL-12p70	2.84969	-1.1395	1.32063	3.17836	2.63895	2.11016	1.50802	1.77257	3.55044	1.85548	4.08294	0.55584	1.7002	0.585173	2.13425
68	IL-13	2.71691	-2.70515	1.65788	4.95947	1.76352	1.05523	3.53119	3.57524	4.46395	4.3544	10.3165	3.62789	3.87117	3.27518	4.43045
68	IL-15	-2.3659	1.84533	1.4782	1.54476	1.20018	0.960255	1.40466	0.618071	1.9371	1.76405	1.27999	0.118177	1.09673	1.0147	0.764198
68	IL-16	-0.864197	-0.183989	-0.249846	-0.377753	-0.292023	-0.614121	1.53699	-0.275278	-0.290604	-0.207138	0.198282	0.196978	-0.522608	-0.394532	-0.309115
68	IL-17	-3.71702	0.164709	-0.218013	0.547677	-0.958199	-1.64671	-0.287519	-0.337602	0.427726	-0.239133	4.32552	-0.470318	1.32079	-0.173793	-0.398936
68	IL-18	1.63276	4.40127	3.10199	2.03297	0.763085	-0.342011	1.29971	1.40803	2.77734	2.13143	0.350283	0.422265	1.1035	0.0549986	1.76163
68	IL-25	0	0	0	0	0.102434	-0.10216	0.447143	0.0069099	0	0	0.188105	0.161268	-0.228249	-0.000655877	-0.0837014
68	IL-33	-0.0160019	0.0574559	-0.0160019	-0.0160019	0.624776	0.0682758	0.377433	0.138441	-0.0160019	0.856661	0.480734	0.318785	0.201393	0.210213	0.04935
68	Eotaxin-1(CCL11)	0.487819	1.61877	0.959155	0.560349	0.875813	1.33652	0.745959	0.387556	-0.373385	-0.0148517	1.58302	0.586258	0.688963	1.00846	0.528603
68	Eotaxin-3(CCL26)	-0.566305	-0.421493	-0.253914	0.193926	0.182024	0.224509	0.724534	0.0639408	-0.123948	0.0344865	1.49649	-0.043502	0.156609	0.36633	0.248929
68	IP-10(CXCL10)	6.62738	5.20794	6.15621	2.885	3.58285	5.1076	1.72192	3.13585	2.71556	3.33938	5.41408	3.14269	3.42366	3.04801	3.05695
68	MIP1beta(CCL4)	3.32764	1.29731	4.47467	5.42487	4.31813	2.11296	1.72967	5.73316	6.60198	5.87378	4.887	4.4593	5.2921	4.08198	5.54878
68	MCP1(CCL2)	3.89871	3.00325	4.88555	2.48182	4.62719	3.3255	3.47131	3.26578	2.52093	2.10786	4.43731	4.02125	4.03147	4.00831	3.55221
68	MCP4(CCL13)	1.59564	2.98946	1.89516	0	1.29789	1.24362	2.36529	0.11851	0	0	1.27221	0.635849	0.583528	0.498186	0.207539
68	MDC(CCL22)	1.81485	1.46468	1.76176	3.13449	2.18477	1.16943	2.29824	2.56207	3.27031	3.1415	4.08285	3.18039	1.66815	3.32728	3.14182
68	TARC(CCL17)	0.225417	0.350522	0.0670288	1.75965	0.880255	0.66588	0.540172	1.08918	0.721579	1.11352	5.13244	1.2063	0.963232	1.49173	1.55982
69	IFN-alpha2	6.87311	2.6508	5.32048	0.283131	3.70835	4.84146	-0.579808	-0.410119	-3.77026	-0.307708	-1.488	-3.52733	-0.641422	-0.259258	-0.641422
69	IFN-beta	4.99529	0	0	0	6.79339	7.22477	0	2.07676	2.71247	1.31969	2.37587	0	0.959818	1.92057	2.17788
69	IFN-gamma	4.92536	1.0206	3.12225	4.43423	1.67353	0.210183	-0.0612254	2.6902	7.39867	3.47981	7.11422	-0.203948	1.08436	-0.582933	1.76562
69	IFN-lambda1(IL-29)	0.59532	1.38788	0	0	0.59532	0	0	0	0	0	0	3.77177	0.230276	0	0.87366
69	TNF	0.667128	1.73624	1.61764	5.77811	4.97567	0.359716	3.75312	6.26604	6.20041	6.04637	4.9685	4.44129	5.83806	3.00434	5.5114
69	IL-1beta	0.760312	2.47153	1.12821	5.81113	5.3506	0.0850894	4.18407	5.10826	6.46657	6.17689	2.87692	4.45055	3.93563	2.4405	5.06254
69	IL-2	4.46403	2.24882	1.43937	0.101242	2.12688	-0.19821	-0.433363	0.0522452	2.33279	1.07998	9.01922	0.668031	0.0450952	0.580148	-0.215557
69	IL-4	-0.11247	-0.538493	-0.552111	-0.372989	0.019033	0.105661	-0.579764	-0.0640139	1.01956	-0.02647	4.7637	-0.22565	0.0802531	-0.02647	0.0543564
69	IL-5	-0.437933	-0.73239	-0.437933	0.768158	-0.222393	-0.306741	-0.697958	0.165929	1.35396	1.59969	6.87021	0.264827	0.830473	-0.0792779	2.1534
69	IL-6	4.84754	1.67482	3.42355	8.5263	6.88486	1.34198	7.24117	9.10506	8.83222	9.06641	5.746	8.0579	8.04721	6.72337	8.75182
69	IL-8(CXCL8)	-0.31207	0.766186	1.19551	3.44651	3.3868	0.0964961	3.40028	3.74947	3.30509	3.64696	3.56096	3.79035	3.80201	3.38467	3.61041
69	IL-10	2.2587	0.83525	3.84732	6.56551	4.69839	2.09884	3.1066	6.11089	6.43175	6.58741	3.5534	4.3329	6.51117	3.53848	5.88607
69	IL-12p70	0.430469	0.416573	0.457847	4.49013	2.73697	0.65923	-1.06553	2.99174	4.94034	3.35668	3.15982	0.727754	0.782363	0.172769	3.2268
69	IL-13	0.602968	-1.11084	0.240481	3.61832	1.79087	-0.597063	0.749669	3.27087	3.51341	3.75739	8.55819	1.89599	3.12807	1.42413	3.42032
69	IL-15	1.43607	1.05168	1.75331	1.7654	1.29186	1.26565	0.914125	1.37135	0.800836	0.954351	-1.08642	0.531245	0.438847	1.3328	1.31631
69	IL-16	-0.423238	0.101007	-0.270563	-0.342699	-0.300956	-0.495117	1.83618	-0.478637	-0.28606	-0.202316	0.142682	0.0555537	-0.33916	-0.543292	-0.41911
69	IL-17	0.921421	0.159121	0.484871	0.843593	-0.270711	1.13035	0.468762	0.207562	1.47741	-0.0501449	3.77955	0.771131	2.76201	0.503942	0.350044
69	IL-18	2.46654	5.83881	4.41949	4.08811	2.04004	0.0141583	4.01854	3.24453	4.74055	4.551	0.745032	0.828631	1.7162	0.0271887	3.08924
69	IL-25	0	0	0	1.37664	0	0.986154	0	0	0	1.17507	0	0	0	0	0
69	IL-33	0.718037	2.23147	0	0.855827	1.0397	0	0	0.195821	0	1.20192	0	3.96544	0	0	0
69	Eotaxin-1(CCL11)	1.45831	3.43758	2.60738	1.19757	1.5317	1.39847	0.464579	0.778112	0.518755	-0.964774	1.84968	1.33533	1.51518	1.42878	0.64395
69	Eotaxin-3(CCL26)	-0.324057	-0.299935	-0.373951	0.307251	-0.0268182	0.221723	0.63647	-0.103853	0.14497	-0.00837845	0.347638	-0.0840763	0.14497	0.00976236	0.221723
69	IP-10(CXCL10)	3.78704	3.11165	4.65032	2.31978	2.16979	2.15297	-0.116041	1.85679	1.35159	1.75826	3.06608	1.91458	1.89987	1.59106	2.15297
69	MIP1beta(CCL4)	2.59271	0.799966	3.69197	5.60871	4.58635	1.34594	2.67763	5.93037	5.51362	5.83279	4.84844	4.39182	5.54008	3.7502	5.49053
69	MCP1(CCL2)	3.12173	2.65008	3.48585	1.05842	3.7815	1.74744	1.35024	1.2261	-0.551395	0.403133	3.56585	3.21884	3.1825	2.95131	1.25417
69	MCP4(CCL13)	0.838322	3.03092	2.40639	-0.176397	0.612858	0.782971	-0.0346784	-0.236536	-0.076401	-0.268339	0.290442	-0.0106227	-0.102491	-0.215997	-0.46247
69	MDC(CCL22)	0.207478	0.959199	0.961279	3.23855	2.60685	0.586016	0.566385	2.61084	2.66047	2.97827	2.17206	3.23584	1.93951	3.13596	3.1564
69	TARC(CCL17)	0.548912	0.0427814	0.271673	0.652878	0.61261	0.195941	0.271673	0.700983	0.622835	0.682027	2.74924	0.848803	0.602277	0.504016	0.948441
70	IFN-alpha2	5.67129	3.32549	5.05793	1.28296	3.28338	-0.338881	-2.77588	-0.531416	-3.25824	-2.31127	0.649381	0.446566	-3.25824	-0.159162	-1.00665
70	IFN-beta	0.384585	-1.39266	-1.39266	-1.39266	2.59221	-1.39266	3.87919	-1.20294	3.71444	-1.39266	-1.39266	-1.39266	-1.39266	-1.39266	-1.57443
70	IFN-gamma	6.16195	5.0961	5.5929	1.48868	2.34042	0.528529	1.46192	0.534697	7.12471	0.61511	7.16244	0.0643528	1.45288	0.357292	0.586096
70	IFN-lambda1(IL-29)	0	0	1.68491	1.00228	1.00228	0	0	0.452995	0	0	0	0	0	0	0.19789
70	TNF	0.677133	0.577663	2.52155	3.75733	3.54935	0.769918	3.70749	5.00965	4.70332	4.60527	3.29943	3.74515	4.99735	3.25493	4.73366
70	IL-1beta	-0.128676	-0.132783	1.63888	2.21462	2.74794	-0.307731	2.92294	3.20261	3.19258	3.27478	0.731365	2.85799	2.67248	2.59751	2.77903
70	IL-2	4.20657	2.65313	2.53696	-0.812744	1.28215	-0.473316	-1.40438	-0.186133	2.19177	0.357006	8.1646	0.652511	-0.400075	1.0103	-0.185479
70	IL-4	0.855088	0.49639	0.49639	1.08061	-0.0673359	0.514844	0.719219	0.847569	2.081	0.992087	5.53317	-0.123949	0.603639	0.114568	0.54118
70	IL-5	-0.159781	-0.519749	-0.618636	0.678376	-0.0435884	-0.135721	-0.519749	0.339962	2.50265	0.937126	6.14607	-0.882498	0.926389	-0.551904	0.304
70	IL-6	4.53498	1.17004	2.58149	6.30665	4.49284	0.810307	5.08225	6.89778	6.31543	6.68326	3.97981	5.25817	6.73756	4.80411	6.75034
70	IL-8(CXCL8)	0.122889	1.42974	1.7836	2.79891	2.96292	0.577414	3.55174	3.68424	2.70542	3.28742	3.19624	3.5682	3.60725	3.33767	3.70908
70	IL-10	2.79093	1.79227	4.18118	5.67879	4.48797	1.86796	3.6845	5.6658	5.89967	5.90365	3.13256	3.79192	8.20693	4.15975	5.83008
70	IL-12p70	0.151208	0.767997	0.40718	3.75173	0.939601	0.436192	1.05604	1.21261	4.59471	-0.046016	2.60742	-0.046016	0.464627	0.939601	1.0542
70	IL-13	1.66811	1.85039	0	3.59789	1.63974	0	1.43752	2.74654	4.46961	3.79172	8.55532	2.09167	3.20885	2.35946	3.62247
70	IL-15	0.483625	-0.305709	-0.418848	-1.05776	-0.131046	0.00885478	-0.0995658	-1.00439	-0.2277	-0.367146	-1.0764	-0.696555	-0.884961	-0.859824	-0.47492
70	IL-16	-0.606767	-0.390861	-0.307033	-0.433573	-0.412036	-0.119583	1.78628	-0.223594	-0.226718	-0.223222	0.162385	0.139991	-0.114083	-0.0836124	-0.201986
70	IL-17	-0.505157	-0.0302454	0.835048	-0.505157	-0.505157	-0.505157	-0.190679	-0.356551	2.9875	2.35111	6.55105	-0.505157	-0.505157	-0.505157	-0.734668
70	IL-18	2.19135	5.31508	3.5601	1.37683	-0.509215	0.029978	2.48529	1.47297	2.14884	1.84636	0.599694	1.44606	1.46284	1.00781	1.24793
70	IL-25	-0.403539	-0.403539	-0.403539	-0.403539	-0.403539	0.93745	1.95628	-0.827298	-0.403539	-0.403539	-0.403539	-0.403539	-0.403539	-0.403539	-0.378679
70	IL-33	0.277467	0.393204	0.950394	0.116947	0.644793	0.875541	1.12088	0.49388	0.47382	0.447489	0.365203	0.336599	0.836466	0.277467	0.455372
70	Eotaxin-1(CCL11)	1.13632	3.73631	2.48798	0.900905	1.10694	1.20615	0.954343	0.713458	-2.3571	-0.557848	1.40724	0.459867	0.927975	1.1788	-0.2749
70	Eotaxin-3(CCL26)	1.12413	1.56868	0.608539	0.967444	1.48943	1.1808	2.52748	0.597205	1.33454	-0.0236021	1.42582	0.559914	1.0007	0.860851	0.369972
70	IP-10(CXCL10)	2.98775	3.79381	4.22793	1.09689	1.68366	0.210863	1.15031	1.13819	0.969109	1.15611	2.6068	1.28236	1.98262	1.13864	0.996423
70	MIP1beta(CCL4)	1.97308	1.30523	3.23906	4.44711	3.48743	1.27389	2.30465	4.49497	4.56804	4.62844	3.75998	3.15806	4.75589	3.06979	4.54171
70	MCP1(CCL2)	2.94184	3.08125	3.60093	0.6106	3.86479	1.5138	2.87336	1.75369	-0.548897	-0.171008	4.06391	3.44489	2.92878	3.63348	1.48812
70	MCP4(CCL13)	1.96454	4.34037	3.29213	-0.0832702	1.18562	0.421221	-0.0459791	-0.518603	-0.277047	0.26584	1.25515	0.336211	-1.03761	0.0721933	-0.635803
70	MDC(CCL22)	0.24028	0.828936	0.765708	2.5833	0.996578	0.89032	0.894255	1.2063	1.61364	1.66386	1.18274	1.44749	0.6314	1.86788	1.66282
70	TARC(CCL17)	1.44034	1.328	1.40431	2.18866	1.86279	1.40431	1.86279	1.19713	2.17224	1.50855	3.60438	1.74145	0.588605	1.47502	1.61767
71	IFN-alpha2	3.62938	-1.10903	7.49755	0.503615	3.52444	5.48921	0.176156	-0.0140867	-0.300257	-0.0638525	0.0611986	-0.463339	-0.324374	0.217464	-0.81672
71	IFN-beta	0	0	0	0	0	0	0.279997	0.138351	3.94335	0	0	-0.0673684	0.265268	0.063403	0.216705
71	IFN-gamma	2.10441	0.485533	4.28432	0.219241	0.800082	0.2947	-0.777219	0.161802	7.09402	1.64747	4.58915	0.24031	1.00966	0.15483	0.269781
71	IFN-lambda1(IL-29)	0	0	1.15525	0.936877	0	1.33921	0.540703	0.623679	0	0.0449939	0.0449939	0.751755	0.34747	0.482238	0.499896
71	TNF	1.80439	1.87577	5.86396	4.46239	4.24093	1.19812	3.02208	5.08135	6.03982	4.97326	4.1953	4.523	4.63235	3.95535	5.09193
71	IL-1beta	1.45819	2.22858	4.07444	3.27596	2.70146	0.714802	2.98826	3.43948	4.48056	3.40425	3.61374	3.34122	3.32924	2.82817	3.92469
71	IL-2	1.80658	1.75801	2.05003	-0.779524	0.00188009	-0.0130851	-0.538552	-0.56512	3.85905	0.0601427	6.04258	0.0859253	0.667991	0.3401	-0.0515771
71	IL-4	0.371157	-0.220098	0.384121	0.0987448	-0.411817	0.114489	-0.0873084	0.0392295	1.20048	0.175749	2.46345	-0.129823	-0.0236678	-0.26105	-0.0759752
71	IL-5	-0.174963	-0.915559	0.792113	-0.453158	-0.75488	-0.0838494	-0.915559	-0.111793	1.51185	0.0817646	6.57229	-0.258101	0.312356	-0.376964	-0.0127887
71	IL-6	5.69402	1.158	6.86163	5.25287	5.15324	0.772806	2.91198	6.12806	5.67456	6.11693	1.68703	5.32425	4.50819	5.01377	6.22057
71	IL-8(CXCL8)	0.432362	0.554991	4.46966	1.94841	2.51182	-0.527612	1.60779	3.06313	2.11053	2.54209	1.808	3.10503	2.57578	2.75551	2.99212
71	IL-10	1.27222	0.125125	6.4407	3.22553	3.96268	1.61753	0.111397	3.0987	3.68628	3.86862	2.65409	2.32016	3.88059	2.1364	2.93815
71	IL-12p70	0.810447	-0.332868	1.57696	0.0390872	0.908348	-0.102596	-0.332868	0.336891	2.00211	0.68094	0.425367	-0.322199	0.279232	-0.527554	0.287141
71	IL-13	0.279941	-1.03272	1.11693	0.335695	-1.03272	-1.03272	-0.335908	-0.161836	2.26517	1.52054	6.16606	0.229139	0.942807	0.474189	0.874343
71	IL-15	-0.000260445	0.113351	-0.328175	-0.392002	-1.03001	-1.36156	-0.102847	-0.789685	-0.560671	-1.04573	-0.617397	-0.883349	-0.541462	-0.448537	-0.284529
71	IL-16	-0.57182	-0.292539	0.401989	-0.229105	-0.0776511	-0.464987	2.14167	-0.232592	0.0552005	-0.0802021	0.215027	0.588352	-0.146946	-0.113527	-0.147614
71	IL-17	-0.40218	-2.04648	0.214736	-1.08193	-1.56888	-3.88721	-0.14761	-1.59861	0.0311289	-0.697621	-1.82304	-1.13918	-1.84452	-2.64343	-1.21369
71	IL-18	2.00106	5.11744	3.67082	0.758349	0.758349	-0.555444	2.05841	0.80922	0.852447	0.642169	0.00616206	0.401298	0.18277	-0.103973	0.488281
71	IL-25	0	0	1.52755	0	2.27934	0	2.35946	0.0194554	0	0	0	0.428706	-0.067287	0.824375	-0.151541
71	IL-33	0	0	0	0	0.544991	0	0.630891	0.082191	0	0	0	0.254567	0.105557	-0.0695298	0.0327325
71	Eotaxin-1(CCL11)	0.824856	-0.838006	1.29739	0.273292	1.02624	1.5649	0.497145	0.0816384	0.082217	0.181653	0.525894	0.499828	0.631579	0.5727	-0.0420849
71	Eotaxin-3(CCL26)	-0.547934	-0.388174	-0.0702435	-0.363738	-0.206867	0.114176	0.310295	-0.053892	-0.0342351	-0.438797	-0.491959	-0.259291	-0.123589	-0.100873	-0.157226
71	IP-10(CXCL10)	1.54141	-0.584322	3.74658	-0.463862	0.368237	0.0257211	-2.11295	-0.390603	0.602092	-0.287453	1.11757	0.0937708	0.0156597	-0.0071913	-0.444579
71	MIP1beta(CCL4)	2.3225	0.291232	5.63599	3.67619	3.51372	1.21999	0.910744	4.29923	5.94815	4.12788	5.34787	3.37584	3.85505	3.17769	4.01818
71	MCP1(CCL2)	2.37454	1.3976	4.45375	-1.26411	2.16834	1.19149	-1.92074	-0.59875	-1.93451	-1.75957	2.49573	1.52349	1.03964	1.54703	0.252801
71	MCP4(CCL13)	0.213509	-0.698181	0.531746	-0.0966572	0.165083	0.029964	0.152521	0.12959	0.201664	-0.266949	-0.0797305	-0.124953	0.0441248	0.156113	-0.107062
71	MDC(CCL22)	0.914955	0.56538	3.8746	3.03396	2.2545	0.454023	-0.123479	1.57849	2.39733	3.428	1.23248	2.47864	0.752464	2.66988	2.8829
71	TARC(CCL17)	0.568023	-0.38743	0.676082	-0.040776	0.810131	0.521316	0.676082	0.17378	0.216346	0.114109	0.000243765	0.452279	0.161207	0.512283	0.107175
72	IFN-alpha2	7.38297	1.80401	4.31587	1.73443	5.11853	6.34349	1.66118	1.3223	0.207547	1.11591	0.579974	-1.59706	2.35696	0.207547	2.81888
72	IFN-beta	1.56805	0	0	0	0	0	5.0502	2.9093	0	0	0	2.794	2.78057	0	0
72	IFN-gamma	3.18916	6.50712	5.02299	0.965669	1.41432	-0.726324	-0.578849	1.40251	7.50206	0.0666942	4.94009	-1.34249	7.10937	3.36878	1.63882
72	IFN-lambda1(IL-29)	0	0	0	0	0	0	0.0636229	0.326239	0	0	0	0	0	0	0
72	TNF	-2.40552	0.348127	0.242243	-0.28662	-0.252314	-2.46115	-1.19693	0.604807	1.42999	0.0133725	-0.0427657	-0.0157955	1.54419	0.12632	0.421187
72	IL-1beta	-2.05743	0.229984	0.0875524	0.196623	-0.318545	-1.72105	-0.912772	0.183055	1.6922	0.417707	-0.175639	0.309798	0.84251	0.852949	0.629678
72	IL-2	3.04259	3.00604	2.17776	-1.16846	0.795695	-0.761595	-2.3872	-0.905208	0.905143	-0.739047	6.57744	0.0230524	2.22681	0.606995	-0.807823
72	IL-4	-1.09057	1.73957	0.102239	0.474745	-0.314912	-0.293008	0.0350324	0.0690357	1.52438	-0.168299	3.70447	0.0350324	1.60547	0.197378	-0.293008
72	IL-5	0.191148	1.3718	0.404944	-0.113857	-0.848399	-0.148562	-0.04704	-0.202367	1.49568	1.15811	4.84087	-0.18419	1.7048	-0.0148434	0.0165977
72	IL-6	-0.968801	0.355269	-0.282355	0.542197	0.0249667	-4.26846	-0.932344	1.75243	2.16616	0.97888	-1.13336	0.924283	1.87893	1.29	1.6129
72	IL-8(CXCL8)	-3.48725	-1.11072	-1.10024	-1.58533	-0.828759	-3.11334	-1.25269	-0.308497	0.489792	-1.26083	-1.19576	-0.296012	-0.406781	-0.117458	-0.717789
[truncated: 6,597 more rows]
