# Supplementary material for: A systems immunology approach to investigate cytokine responses to viruses and bacteria and their association with disease
Source: Sci Rep. 2022 Aug 5;12:13463. doi: 10.1038/s41598-022-16509-4 (PMC9356009; doi:10.1038/s41598-022-16509-4)
Supplement: Supplementary file 2 — Supplementary Information 2. [file 41598_2022_16509_MOESM2_ESM.zip › SupplementaryData/README.txt]

This data folder contains the raw and preprocessed cytokine measurements used in the paper: "A systems immunology approach to investigate cytokine responses to viruses and bacteria and their association with disease"

1. RawCytokineData.xlsx

Raw cytokine measurements (pg/ml). These are levels of 28 cytokines in response to 16 different stimuli (including media).
 
2. PreprocessedCytokineData.xlsx
 
Preprocessed cytokine response data. These are log-transformed and media subtracted data, where batch effects were corrected and missing data were imputed. Details of data preprocessing steps are described in the Materials and Methods. 
