# Supplementary material for: A systems immunology approach to investigate cytokine responses to viruses and bacteria and their association with disease
Source: Sci Rep. 2022 Aug 5;12:13463. doi: 10.1038/s41598-022-16509-4 (PMC9356009; doi:10.1038/s41598-022-16509-4)
Supplement: Supplementary file 6 — Supplementary Table S4. [file 41598_2022_16509_MOESM6_ESM.xlsx]

## Sheet: Sheet1
rsid	CytokineStimulus	chromosome	position	Genotyped_vs_imputed	info_scores	maf	Consequence	SYMBOL	pvalue	beta_1	se_1	alleleA	alleleB	all_AA	all_AB	all_BB	Type
rs117007889	TNFalpha_Strpn	7	86668457	not_genotyped	0.788	0.06	intron	KIAA1324L	0.134594	-0.366586	0.245006	G	A	240.553	25.427	0.016	Bacterial stimuli _ bacteria-induced cytokine
rs117007889	TNFalpha_LTA	7	86668457	not_genotyped	0.788	0.06	intron	KIAA1324L	0.00030641	-1.49339	0.413701	G	A	128.858	16.128	0.01	Bacterial stimuli _ bacteria-induced cytokine
rs117007889	TNFalpha_Hin	7	86668457	not_genotyped	0.788	0.06	intron	KIAA1324L	0.220098	-0.297189	0.242352	G	A	241.553	26.427	0.016	Bacterial stimuli _ bacteria-induced cytokine
rs117007889	TNFalpha_LPS	7	86668457	not_genotyped	0.788	0.06	intron	KIAA1324L	0.0603033	-0.567492	0.302087	G	A	216.753	23.233	0.01	Bacterial stimuli _ bacteria-induced cytokine
rs117007889	TNFalpha_PAM	7	86668457	not_genotyped	0.788	0.06	intron	KIAA1324L	0.0181675	-0.717071	0.303562	G	A	182.602	20.384	0.01	Bacterial stimuli _ bacteria-induced cytokine
rs117007889	TNFalpha_PGN	7	86668457	not_genotyped	0.788	0.06	intron	KIAA1324L	0.0824781	-0.498585	0.287123	G	A	171.584	18.402	0.01	Bacterial stimuli _ bacteria-induced cytokine
rs117007889	TNFalpha_FSL	7	86668457	not_genotyped	0.788	0.06	intron	KIAA1324L	0.0657034	-0.621192	0.337523	G	A	159.578	17.408	0.01	Bacterial stimuli _ bacteria-induced cytokine
rs117007889	TNFalpha_Fla	7	86668457	not_genotyped	0.788	0.06	intron	KIAA1324L	0.0213847	-0.797611	0.346618	G	A	140.846	17.14	0.01	Bacterial stimuli _ bacteria-induced cytokine
rs117007889	IL-1beta_Strpn	7	86668457	not_genotyped	0.788	0.06	intron	KIAA1324L	0.326736	-0.239587	0.2443	G	A	240.553	25.427	0.016	Bacterial stimuli _ bacteria-induced cytokine
rs117007889	IL-1beta_LTA	7	86668457	not_genotyped	0.788	0.06	intron	KIAA1324L	0.0809323	-0.582976	0.334026	G	A	128.858	16.128	0.01	Bacterial stimuli _ bacteria-induced cytokine
rs117007889	IL-1beta_Hin	7	86668457	not_genotyped	0.788	0.06	intron	KIAA1324L	0.30524	-0.239071	0.23318	G	A	241.553	26.427	0.016	Bacterial stimuli _ bacteria-induced cytokine
rs117007889	IL-1beta_LPS	7	86668457	not_genotyped	0.788	0.06	intron	KIAA1324L	0.251885	-0.317077	0.276734	G	A	216.753	23.233	0.01	Bacterial stimuli _ bacteria-induced cytokine
rs117007889	IL-1beta_PAM	7	86668457	not_genotyped	0.788	0.06	intron	KIAA1324L	0.48466	-0.203778	0.2916	G	A	181.611	20.375	0.01	Bacterial stimuli _ bacteria-induced cytokine
rs117007889	IL-1beta_PGN	7	86668457	not_genotyped	0.788	0.06	intron	KIAA1324L	0.629785	-0.137518	0.28529	G	A	171.584	18.402	0.01	Bacterial stimuli _ bacteria-induced cytokine
rs117007889	IL-1beta_FSL	7	86668457	not_genotyped	0.788	0.06	intron	KIAA1324L	0.771585	-0.0949612	0.327112	G	A	159.578	17.408	0.01	Bacterial stimuli _ bacteria-induced cytokine
rs117007889	IL-1beta_Fla	7	86668457	not_genotyped	0.788	0.06	intron	KIAA1324L	0.137737	-0.492419	0.331758	G	A	140.846	17.14	0.01	Bacterial stimuli _ bacteria-induced cytokine
rs117007889	IL-6_Strpn	7	86668457	not_genotyped	0.788	0.06	intron	KIAA1324L	0.0270557	-0.557581	0.252218	G	A	240.553	25.427	0.016	Bacterial stimuli _ IL6
rs117007889	IL-6_LTA	7	86668457	not_genotyped	0.788	0.06	intron	KIAA1324L	5.55592e-09	-3.11437	0.534233	G	A	128.858	16.128	0.01	Bacterial stimuli _ IL6
rs117007889	IL-6_Hin	7	86668457	not_genotyped	0.788	0.06	intron	KIAA1324L	0.0182232	-0.601528	0.254771	G	A	241.553	26.427	0.016	Bacterial stimuli _ IL6
rs117007889	IL-6_LPS	7	86668457	not_genotyped	0.788	0.06	intron	KIAA1324L	7.75439e-05	-1.34071	0.339261	G	A	216.753	23.233	0.01	Bacterial stimuli _ IL6
rs117007889	IL-6_PAM	7	86668457	not_genotyped	0.788	0.06	intron	KIAA1324L	4.41908e-06	-1.67904	0.365754	G	A	181.611	20.375	0.01	Bacterial stimuli _ IL6
rs117007889	IL-6_PGN	7	86668457	not_genotyped	0.788	0.06	intron	KIAA1324L	0.00188489	-0.955102	0.307325	G	A	170.584	18.402	0.01	Bacterial stimuli _ IL6
rs117007889	IL-6_FSL	7	86668457	not_genotyped	0.788	0.06	intron	KIAA1324L	9.87547e-05	-1.56073	0.400843	G	A	159.578	17.408	0.01	Bacterial stimuli _ IL6
rs117007889	IL-6_Fla	7	86668457	not_genotyped	0.788	0.06	intron	KIAA1324L	1.45056e-05	-1.85938	0.428818	G	A	140.846	17.14	0.01	Bacterial stimuli _ IL6
rs117007889	IL-8_CXCL8_Strpn	7	86668457	not_genotyped	0.788	0.06	intron	KIAA1324L	0.0598114	-0.474455	0.252077	G	A	240.553	25.427	0.016	Bacterial stimuli _ bacteria-induced cytokine
rs117007889	IL-8_CXCL8_LTA	7	86668457	not_genotyped	0.788	0.06	intron	KIAA1324L	0.00056991	-1.46261	0.424494	G	A	128.858	16.128	0.01	Bacterial stimuli _ bacteria-induced cytokine
rs117007889	IL-8_CXCL8_Hin	7	86668457	not_genotyped	0.788	0.06	intron	KIAA1324L	0.0479104	-0.491285	0.248354	G	A	241.553	26.427	0.016	Bacterial stimuli _ bacteria-induced cytokine
rs117007889	IL-8_CXCL8_LPS	7	86668457	not_genotyped	0.788	0.06	intron	KIAA1324L	0.0185706	-0.675003	0.286742	G	A	216.753	23.233	0.01	Bacterial stimuli _ bacteria-induced cytokine
rs117007889	IL-8_CXCL8_PAM	7	86668457	not_genotyped	0.788	0.06	intron	KIAA1324L	4.23459e-05	-1.42928	0.349092	G	A	181.611	20.375	0.01	Bacterial stimuli _ bacteria-induced cytokine
rs117007889	IL-8_CXCL8_PGN	7	86668457	not_genotyped	0.788	0.06	intron	KIAA1324L	0.000494367	-1.19731	0.343679	G	A	171.584	18.402	0.01	Bacterial stimuli _ bacteria-induced cytokine
rs117007889	IL-8_CXCL8_FSL	7	86668457	not_genotyped	0.788	0.06	intron	KIAA1324L	0.000137663	-1.48852	0.390449	G	A	159.578	17.408	0.01	Bacterial stimuli _ bacteria-induced cytokine
rs117007889	IL-8_CXCL8_Fla	7	86668457	not_genotyped	0.788	0.06	intron	KIAA1324L	0.00122879	-1.25844	0.389356	G	A	140.846	17.14	0.01	Bacterial stimuli _ bacteria-induced cytokine
rs117007889	MIP1beta_CCL4_Strpn	7	86668457	not_genotyped	0.788	0.06	intron	KIAA1324L	0.154118	-0.328661	0.230617	G	A	240.553	25.427	0.016	Bacterial stimuli _ bacteria-induced cytokine
rs117007889	MIP1beta_CCL4_LTA	7	86668457	not_genotyped	0.788	0.06	intron	KIAA1324L	0.000266095	-1.38021	0.378528	G	A	128.858	16.128	0.01	Bacterial stimuli _ bacteria-induced cytokine
rs117007889	MIP1beta_CCL4_Hin	7	86668457	not_genotyped	0.788	0.06	intron	KIAA1324L	0.0251686	-0.525268	0.23462	G	A	241.553	26.427	0.016	Bacterial stimuli _ bacteria-induced cytokine
rs117007889	MIP1beta_CCL4_LPS	7	86668457	not_genotyped	0.788	0.06	intron	KIAA1324L	0.00145158	-0.893604	0.280638	G	A	216.753	23.233	0.01	Bacterial stimuli _ bacteria-induced cytokine
rs117007889	MIP1beta_CCL4_PAM	7	86668457	not_genotyped	0.788	0.06	intron	KIAA1324L	0.00117757	-0.95342	0.293879	G	A	181.611	20.375	0.01	Bacterial stimuli _ bacteria-induced cytokine
rs117007889	MIP1beta_CCL4_PGN	7	86668457	not_genotyped	0.788	0.06	intron	KIAA1324L	0.0286765	-0.631963	0.288844	G	A	170.584	18.402	0.01	Bacterial stimuli _ bacteria-induced cytokine
rs117007889	MIP1beta_CCL4_FSL	7	86668457	not_genotyped	0.788	0.06	intron	KIAA1324L	0.0124751	-0.797908	0.319366	G	A	159.578	17.408	0.01	Bacterial stimuli _ bacteria-induced cytokine
rs117007889	MIP1beta_CCL4_Fla	7	86668457	not_genotyped	0.788	0.06	intron	KIAA1324L	0.000789697	-1.18362	0.352646	G	A	140.846	17.14	0.01	Bacterial stimuli _ bacteria-induced cytokine
rs117007889	MCP1_CCL2_Strpn	7	86668457	not_genotyped	0.788	0.06	intron	KIAA1324L	0.532246	-0.141417	0.226418	G	A	240.553	25.427	0.016	Bacterial stimuli _ bacteria-induced cytokine
rs117007889	MCP1_CCL2_LTA	7	86668457	not_genotyped	0.788	0.06	intron	KIAA1324L	0.0527505	-0.543014	0.280344	G	A	128.858	16.128	0.01	Bacterial stimuli _ bacteria-induced cytokine
rs117007889	MCP1_CCL2_Hin	7	86668457	not_genotyped	0.788	0.06	intron	KIAA1324L	0.215307	-0.285927	0.230754	G	A	241.553	26.427	0.016	Bacterial stimuli _ bacteria-induced cytokine
rs117007889	MCP1_CCL2_LPS	7	86668457	not_genotyped	0.788	0.06	intron	KIAA1324L	0.191239	-0.30839	0.235966	G	A	216.753	23.233	0.01	Bacterial stimuli _ bacteria-induced cytokine
rs117007889	MCP1_CCL2_PAM	7	86668457	not_genotyped	0.788	0.06	intron	KIAA1324L	0.00780301	-0.716144	0.269179	G	A	181.611	20.375	0.01	Bacterial stimuli _ bacteria-induced cytokine
rs117007889	MCP1_CCL2_PGN	7	86668457	not_genotyped	0.788	0.06	intron	KIAA1324L	0.0637138	-0.523317	0.282237	G	A	170.584	18.402	0.01	Bacterial stimuli _ bacteria-induced cytokine
rs117007889	MCP1_CCL2_FSL	7	86668457	not_genotyped	0.788	0.06	intron	KIAA1324L	0.0340225	-0.632156	0.298214	G	A	159.578	17.408	0.01	Bacterial stimuli _ bacteria-induced cytokine
rs117007889	MCP1_CCL2_Fla	7	86668457	not_genotyped	0.788	0.06	intron	KIAA1324L	0.110935	-0.455398	0.285694	G	A	140.846	17.14	0.01	Bacterial stimuli _ bacteria-induced cytokine
rs117007889	MCP4_CCL13_Strpn	7	86668457	not_genotyped	0.788	0.06	intron	KIAA1324L	0.855432	-0.0394798	0.216693	G	A	240.553	25.427	0.016	Bacterial stimuli _ bacteria-induced cytokine
rs117007889	MCP4_CCL13_LTA	7	86668457	not_genotyped	0.788	0.06	intron	KIAA1324L	0.151699	0.494331	0.283256	G	A	128.858	16.128	0.01	Bacterial stimuli _ bacteria-induced cytokine
rs117007889	MCP4_CCL13_Hin	7	86668457	not_genotyped	0.788	0.06	intron	KIAA1324L	0.851477	-0.0399523	0.213381	G	A	241.553	26.427	0.016	Bacterial stimuli _ bacteria-induced cytokine
rs117007889	MCP4_CCL13_LPS	7	86668457	not_genotyped	0.788	0.06	intron	KIAA1324L	0.923634	-0.021391	0.223154	G	A	216.753	23.233	0.01	Bacterial stimuli _ bacteria-induced cytokine
rs117007889	MCP4_CCL13_PAM	7	86668457	not_genotyped	0.788	0.06	intron	KIAA1324L	0.631492	-0.119082	0.24828	G	A	181.611	20.375	0.01	Bacterial stimuli _ bacteria-induced cytokine
rs117007889	MCP4_CCL13_PGN	7	86668457	not_genotyped	0.788	0.06	intron	KIAA1324L	0.644092	0.118324	0.256122	G	A	170.584	18.402	0.01	Bacterial stimuli _ bacteria-induced cytokine
rs117007889	MCP4_CCL13_FSL	7	86668457	not_genotyped	0.788	0.06	intron	KIAA1324L	0.959553	-0.0131384	0.259067	G	A	159.578	17.408	0.01	Bacterial stimuli _ bacteria-induced cytokine
rs117007889	MCP4_CCL13_Fla	7	86668457	not_genotyped	0.788	0.06	intron	KIAA1324L	0.876952	-0.0419467	0.270914	G	A	140.846	17.14	0.01	Bacterial stimuli _ bacteria-induced cytokine
rs117007889	IL-6_RSV	7	86668457	not_genotyped	0.788	0.06	intron	KIAA1324L	0.0272953	-0.558585	0.253066	G	A	244.553	26.427	0.016	Viral stimuli _ IL6
rs117007889	IL-6_RV1B	7	86668457	not_genotyped	0.788	0.06	intron	KIAA1324L	0.0463045	-0.457222	0.229459	G	A	233.553	25.427	0.016	Viral stimuli _ IL6
rs117007889	IL-6_RV16	7	86668457	not_genotyped	0.788	0.06	intron	KIAA1324L	0.0642739	-0.427697	0.231153	G	A	246.395	26.585	0.016	Viral stimuli _ IL6
rs117007889	IL-6_R848	7	86668457	not_genotyped	0.788	0.06	intron	KIAA1324L	0.00955724	-0.868772	0.335246	G	A	206.289	21.697	0.01	Viral stimuli _ IL6
rs117007889	IFN-alpha2_PHA	7	86668457	not_genotyped	0.788	0.06	intron	KIAA1324L	0.419895	0.179881	0.22301	G	A	234.681	25.299	0.016	PHA_ Virus induced cytokines
rs117007889	TNFalpha_PHA	7	86668457	not_genotyped	0.788	0.06	intron	KIAA1324L	0.608558	-0.132368	0.258464	G	A	234.681	25.299	0.016	PHA _ bacteria-induced cytokine
rs117007889	IL-1beta_PHA	7	86668457	not_genotyped	0.788	0.06	intron	KIAA1324L	0.857425	-0.043072	0.239752	G	A	234.681	25.299	0.016	PHA _ bacteria-induced cytokine
rs117007889	IL-6_PHA	7	86668457	not_genotyped	0.788	0.06	intron	KIAA1324L	0.193643	-0.323079	0.248546	G	A	234.681	25.299	0.016	PHA _ bacteria-induced cytokine
rs117007889	IL-8_CXCL8_PHA	7	86668457	not_genotyped	0.788	0.06	intron	KIAA1324L	0.062579	-0.494246	0.265414	G	A	234.681	25.299	0.016	PHA _ bacteria-induced cytokine
rs117007889	IL-15_PHA	7	86668457	not_genotyped	0.788	0.06	intron	KIAA1324L	0.186524	-0.320989	0.243002	G	A	230.625	23.361	0.01	PHA_ Virus induced cytokines
rs117007889	IP-10_CXCL10_PHA	7	86668457	not_genotyped	0.788	0.06	intron	KIAA1324L	0.258172	-0.258793	0.228874	G	A	234.681	25.299	0.016	PHA _ bacteria-induced cytokine
rs117007889	MIP1beta_CCL4_PHA	7	86668457	not_genotyped	0.788	0.06	intron	KIAA1324L	0.175984	-0.333484	0.246437	G	A	234.681	25.299	0.016	PHA _ bacteria-induced cytokine
rs117007889	MCP1_CCL2_PHA	7	86668457	not_genotyped	0.788	0.06	intron	KIAA1324L	0.0697724	-0.43908	0.242133	G	A	234.681	25.299	0.016	PHA _ bacteria-induced cytokine
rs117007889	MCP4_CCL13_PHA	7	86668457	not_genotyped	0.788	0.06	intron	KIAA1324L	0.577551	-0.121377	0.217924	G	A	234.681	25.299	0.016	PHA _ bacteria-induced cytokine
rs117007889	IFN-lambda1_IL-29_PHA	7	86668457	not_genotyped	0.788	0.06	intron	KIAA1324L	0.245234	0.278567	0.23973	G	A	230.625	23.361	0.01	PHA_ Virus induced cytokines
rs117007889	IFN-alpha2_RSV	7	86668457	not_genotyped	0.788	0.06	intron	KIAA1324L	0.12362	0.346101	0.224777	G	A	244.553	26.427	0.016	Viral stimuli _ Virus induced cytokines
rs117007889	IFN-alpha2_RV1B	7	86668457	not_genotyped	0.788	0.06	intron	KIAA1324L	0.446983	0.174919	0.23002	G	A	233.553	25.427	0.016	Viral stimuli _ Virus induced cytokines
rs117007889	IFN-alpha2_RV16	7	86668457	not_genotyped	0.788	0.06	intron	KIAA1324L	0.393639	0.191446	0.224428	G	A	246.395	26.585	0.016	Viral stimuli _ Virus induced cytokines
rs117007889	IFN-alpha2_R848	7	86668457	not_genotyped	0.788	0.06	intron	KIAA1324L	0.044076	0.518589	0.257573	G	A	206.289	21.697	0.01	Viral stimuli _ Virus induced cytokines
rs117007889	IFN-lambda1_IL-29_RSV	7	86668457	not_genotyped	0.788	0.06	intron	KIAA1324L	0.893462	0.0300443	0.224336	G	A	240.497	24.489	0.01	Viral stimuli _ Virus induced cytokines
rs117007889	IFN-lambda1_IL-29_RV1B	7	86668457	not_genotyped	0.788	0.06	intron	KIAA1324L	0.0468421	0.567185	0.285344	G	A	229.497	23.489	0.01	Viral stimuli _ Virus induced cytokines
rs117007889	IFN-lambda1_IL-29_RV16	7	86668457	not_genotyped	0.788	0.06	intron	KIAA1324L	0.855909	-0.0430787	0.237238	G	A	240.497	24.489	0.01	Viral stimuli _ Virus induced cytokines
rs117007889	IFN-lambda1_IL-29_R848	7	86668457	not_genotyped	0.788	0.06	intron	KIAA1324L	0.188718	0.365059	0.277743	G	A	204.233	20.753	0.01	Viral stimuli _ Virus induced cytokines
rs117007889	IL-15_RSV	7	86668457	not_genotyped	0.788	0.06	intron	KIAA1324L	0.439208	-0.190678	0.246503	G	A	240.497	24.489	0.01	Viral stimuli _ Virus induced cytokines
rs117007889	IL-15_RV1B	7	86668457	not_genotyped	0.788	0.06	intron	KIAA1324L	0.573228	0.13884	0.246475	G	A	229.497	23.489	0.01	Viral stimuli _ Virus induced cytokines
rs117007889	IL-15_RV16	7	86668457	not_genotyped	0.788	0.06	intron	KIAA1324L	0.078279	-0.456259	0.259126	G	A	240.497	24.489	0.01	Viral stimuli _ Virus induced cytokines
rs117007889	IL-15_R848	7	86668457	not_genotyped	0.788	0.06	intron	KIAA1324L	0.395624	-0.242818	0.285849	G	A	204.233	20.753	0.01	Viral stimuli _ Virus induced cytokines
rs117007889	IP-10_CXCL10_RSV	7	86668457	not_genotyped	0.788	0.06	intron	KIAA1324L	0.587523	-0.123282	0.227278	G	A	244.553	26.427	0.016	Viral stimuli _ Virus induced cytokines
rs117007889	IP-10_CXCL10_RV1B	7	86668457	not_genotyped	0.788	0.06	intron	KIAA1324L	0.282417	-0.253477	0.235813	G	A	233.553	25.427	0.016	Viral stimuli _ Virus induced cytokines
rs117007889	IP-10_CXCL10_RV16	7	86668457	not_genotyped	0.788	0.06	intron	KIAA1324L	0.224002	-0.275754	0.22678	G	A	246.395	26.585	0.016	Viral stimuli _ Virus induced cytokines
rs117007889	IP-10_CXCL10_R848	7	86668457	not_genotyped	0.788	0.06	intron	KIAA1324L	0.153686	-0.367017	0.257261	G	A	206.289	21.697	0.01	Viral stimuli _ Virus induced cytokines
rs139089467	TNFalpha_Strpn	6	49535587	not_genotyped	0.771	0.08	intron,non_coding	CYP2AC1P	0.0890325	-0.33939	0.19958	A	G	226.447	37.663	1.885	Bacterial stimuli _ bacteria-induced cytokine
rs139089467	TNFalpha_LTA	6	49535587	not_genotyped	0.771	0.08	intron,non_coding	CYP2AC1P	3.2262e-05	-1.30854	0.314788	A	G	125.128	18.494	1.375	Bacterial stimuli _ bacteria-induced cytokine
rs139089467	TNFalpha_Hin	6	49535587	not_genotyped	0.771	0.08	intron,non_coding	CYP2AC1P	0.0340731	-0.414381	0.195536	A	G	228.447	37.663	1.885	Bacterial stimuli _ bacteria-induced cytokine
rs139089467	TNFalpha_LPS	6	49535587	not_genotyped	0.771	0.08	intron,non_coding	CYP2AC1P	0.0247076	-0.510154	0.227144	A	G	206.615	31.497	1.883	Bacterial stimuli _ bacteria-induced cytokine
rs139089467	TNFalpha_PAM	6	49535587	not_genotyped	0.771	0.08	intron,non_coding	CYP2AC1P	0.0814221	-0.402495	0.230988	A	G	174.167	26.983	1.846	Bacterial stimuli _ bacteria-induced cytokine
rs139089467	TNFalpha_PGN	6	49535587	not_genotyped	0.771	0.08	intron,non_coding	CYP2AC1P	0.0180502	-0.646331	0.273338	A	G	164.168	24.453	1.375	Bacterial stimuli _ bacteria-induced cytokine
rs139089467	TNFalpha_FSL	6	49535587	not_genotyped	0.771	0.08	intron,non_coding	CYP2AC1P	0.0176752	-0.572231	0.241208	A	G	152.342	23.279	1.375	Bacterial stimuli _ bacteria-induced cytokine
rs139089467	TNFalpha_Fla	6	49535587	not_genotyped	0.771	0.08	intron,non_coding	CYP2AC1P	7.24123e-06	-1.24101	0.276612	A	G	135.034	21.588	1.375	Bacterial stimuli _ bacteria-induced cytokine
rs139089467	IL-1beta_Strpn	6	49535587	not_genotyped	0.771	0.08	intron,non_coding	CYP2AC1P	0.547602	-0.115467	0.192011	A	G	226.447	37.663	1.885	Bacterial stimuli _ bacteria-induced cytokine
rs139089467	IL-1beta_LTA	6	49535587	not_genotyped	0.771	0.08	intron,non_coding	CYP2AC1P	0.00105262	-0.921655	0.281329	A	G	125.128	18.494	1.375	Bacterial stimuli _ bacteria-induced cytokine
rs139089467	IL-1beta_Hin	6	49535587	not_genotyped	0.771	0.08	intron,non_coding	CYP2AC1P	0.136066	-0.287544	0.192905	A	G	228.447	37.663	1.885	Bacterial stimuli _ bacteria-induced cytokine
rs139089467	IL-1beta_LPS	6	49535587	not_genotyped	0.771	0.08	intron,non_coding	CYP2AC1P	0.12675	-0.339833	0.222543	A	G	206.615	31.497	1.883	Bacterial stimuli _ bacteria-induced cytokine
rs139089467	IL-1beta_PAM	6	49535587	not_genotyped	0.771	0.08	intron,non_coding	CYP2AC1P	0.928254	-0.0209661	0.232848	A	G	173.167	26.983	1.846	Bacterial stimuli _ bacteria-induced cytokine
rs139089467	IL-1beta_PGN	6	49535587	not_genotyped	0.771	0.08	intron,non_coding	CYP2AC1P	0.479257	-0.187002	0.264314	A	G	164.168	24.453	1.375	Bacterial stimuli _ bacteria-induced cytokine
rs139089467	IL-1beta_FSL	6	49535587	not_genotyped	0.771	0.08	intron,non_coding	CYP2AC1P	0.292917	-0.245956	0.233855	A	G	152.342	23.279	1.375	Bacterial stimuli _ bacteria-induced cytokine
rs139089467	IL-1beta_Fla	6	49535587	not_genotyped	0.771	0.08	intron,non_coding	CYP2AC1P	0.00998409	-0.68282	0.265031	A	G	135.034	21.588	1.375	Bacterial stimuli _ bacteria-induced cytokine
rs139089467	IL-6_Strpn	6	49535587	not_genotyped	0.771	0.08	intron,non_coding	CYP2AC1P	0.000122579	-0.778341	0.202645	A	G	226.447	37.663	1.885	Bacterial stimuli _ IL6
rs139089467	IL-6_LTA	6	49535587	not_genotyped	0.771	0.08	intron,non_coding	CYP2AC1P	1.26524e-06	-1.45065	0.299403	A	G	125.128	18.494	1.375	Bacterial stimuli _ IL6
rs139089467	IL-6_Hin	6	49535587	not_genotyped	0.771	0.08	intron,non_coding	CYP2AC1P	0.000287514	-0.703685	0.194051	A	G	228.447	37.663	1.885	Bacterial stimuli _ IL6
rs139089467	IL-6_LPS	6	49535587	not_genotyped	0.771	0.08	intron,non_coding	CYP2AC1P	8.73412e-05	-0.869791	0.221698	A	G	206.615	31.497	1.883	Bacterial stimuli _ IL6
rs139089467	IL-6_PAM	6	49535587	not_genotyped	0.771	0.08	intron,non_coding	CYP2AC1P	0.00022183	-0.874136	0.236716	A	G	173.167	26.983	1.846	Bacterial stimuli _ IL6
rs139089467	IL-6_PGN	6	49535587	not_genotyped	0.771	0.08	intron,non_coding	CYP2AC1P	0.000225045	-0.976441	0.264682	A	G	163.168	24.453	1.375	Bacterial stimuli _ IL6
rs139089467	IL-6_FSL	6	49535587	not_genotyped	0.771	0.08	intron,non_coding	CYP2AC1P	3.04618e-05	-1.03445	0.248071	A	G	152.342	23.279	1.375	Bacterial stimuli _ IL6
rs139089467	IL-6_Fla	6	49535587	not_genotyped	0.771	0.08	intron,non_coding	CYP2AC1P	1.59222e-08	-1.50048	0.265509	A	G	135.034	21.588	1.375	Bacterial stimuli _ IL6
rs139089467	IL-8_CXCL8_Strpn	6	49535587	not_genotyped	0.771	0.08	intron,non_coding	CYP2AC1P	0.0100835	-0.513455	0.199559	A	G	226.447	37.663	1.885	Bacterial stimuli _ bacteria-induced cytokine
rs139089467	IL-8_CXCL8_LTA	6	49535587	not_genotyped	0.771	0.08	intron,non_coding	CYP2AC1P	0.00134159	-0.83475	0.260296	A	G	125.128	18.494	1.375	Bacterial stimuli _ bacteria-induced cytokine
rs139089467	IL-8_CXCL8_Hin	6	49535587	not_genotyped	0.771	0.08	intron,non_coding	CYP2AC1P	0.0143378	-0.46193	0.188644	A	G	228.447	37.663	1.885	Bacterial stimuli _ bacteria-induced cytokine
rs139089467	IL-8_CXCL8_LPS	6	49535587	not_genotyped	0.771	0.08	intron,non_coding	CYP2AC1P	0.0186827	-0.491382	0.208938	A	G	206.615	31.497	1.883	Bacterial stimuli _ bacteria-induced cytokine
rs139089467	IL-8_CXCL8_PAM	6	49535587	not_genotyped	0.771	0.08	intron,non_coding	CYP2AC1P	0.0113901	-0.566129	0.223723	A	G	173.167	26.983	1.846	Bacterial stimuli _ bacteria-induced cytokine
rs139089467	IL-8_CXCL8_PGN	6	49535587	not_genotyped	0.771	0.08	intron,non_coding	CYP2AC1P	0.00352602	-0.712109	0.244064	A	G	164.168	24.453	1.375	Bacterial stimuli _ bacteria-induced cytokine
rs139089467	IL-8_CXCL8_FSL	6	49535587	not_genotyped	0.771	0.08	intron,non_coding	CYP2AC1P	0.00138438	-0.747694	0.233809	A	G	152.342	23.279	1.375	Bacterial stimuli _ bacteria-induced cytokine
rs139089467	IL-8_CXCL8_Fla	6	49535587	not_genotyped	0.771	0.08	intron,non_coding	CYP2AC1P	0.000388879	-0.8502	0.23966	A	G	135.034	21.588	1.375	Bacterial stimuli _ bacteria-induced cytokine
rs139089467	MIP1beta_CCL4_Strpn	6	49535587	not_genotyped	0.771	0.08	intron,non_coding	CYP2AC1P	0.0121131	-0.493365	0.196651	A	G	226.447	37.663	1.885	Bacterial stimuli _ bacteria-induced cytokine
rs139089467	MIP1beta_CCL4_LTA	6	49535587	not_genotyped	0.771	0.08	intron,non_coding	CYP2AC1P	2.43239e-07	-1.56888	0.303879	A	G	125.128	18.494	1.375	Bacterial stimuli _ bacteria-induced cytokine
rs139089467	MIP1beta_CCL4_Hin	6	49535587	not_genotyped	0.771	0.08	intron,non_coding	CYP2AC1P	0.000107751	-0.764009	0.197294	A	G	228.447	37.663	1.885	Bacterial stimuli _ bacteria-induced cytokine
rs139089467	MIP1beta_CCL4_LPS	6	49535587	not_genotyped	0.771	0.08	intron,non_coding	CYP2AC1P	1.55264e-05	-0.992124	0.229601	A	G	206.615	31.497	1.883	Bacterial stimuli _ bacteria-induced cytokine
rs139089467	MIP1beta_CCL4_PAM	6	49535587	not_genotyped	0.771	0.08	intron,non_coding	CYP2AC1P	7.66407e-05	-0.947411	0.239568	A	G	173.167	26.983	1.846	Bacterial stimuli _ bacteria-induced cytokine
rs139089467	MIP1beta_CCL4_PGN	6	49535587	not_genotyped	0.771	0.08	intron,non_coding	CYP2AC1P	3.36927e-05	-1.08837	0.26245	A	G	163.168	24.453	1.375	Bacterial stimuli _ bacteria-induced cytokine
rs139089467	MIP1beta_CCL4_FSL	6	49535587	not_genotyped	0.771	0.08	intron,non_coding	CYP2AC1P	2.56627e-05	-1.06216	0.252361	A	G	152.342	23.279	1.375	Bacterial stimuli _ bacteria-induced cytokine
rs139089467	MIP1beta_CCL4_Fla	6	49535587	not_genotyped	0.771	0.08	intron,non_coding	CYP2AC1P	7.75496e-08	-1.51515	0.282008	A	G	135.034	21.588	1.375	Bacterial stimuli _ bacteria-induced cytokine
rs139089467	MCP1_CCL2_Strpn	6	49535587	not_genotyped	0.771	0.08	intron,non_coding	CYP2AC1P	0.595076	-0.103556	0.194838	A	G	226.447	37.663	1.885	Bacterial stimuli _ bacteria-induced cytokine
rs139089467	MCP1_CCL2_LTA	6	49535587	not_genotyped	0.771	0.08	intron,non_coding	CYP2AC1P	0.0674651	-0.438144	0.239611	A	G	125.128	18.494	1.375	Bacterial stimuli _ bacteria-induced cytokine
rs139089467	MCP1_CCL2_Hin	6	49535587	not_genotyped	0.771	0.08	intron,non_coding	CYP2AC1P	0.474844	-0.13145	0.183945	A	G	228.447	37.663	1.885	Bacterial stimuli _ bacteria-induced cytokine
rs139089467	MCP1_CCL2_LPS	6	49535587	not_genotyped	0.771	0.08	intron,non_coding	CYP2AC1P	0.573344	-0.117319	0.208333	A	G	206.615	31.497	1.883	Bacterial stimuli _ bacteria-induced cytokine
rs139089467	MCP1_CCL2_PAM	6	49535587	not_genotyped	0.771	0.08	intron,non_coding	CYP2AC1P	0.0889736	-0.362716	0.213258	A	G	173.167	26.983	1.846	Bacterial stimuli _ bacteria-induced cytokine
rs139089467	MCP1_CCL2_PGN	6	49535587	not_genotyped	0.771	0.08	intron,non_coding	CYP2AC1P	0.0843224	-0.389756	0.225797	A	G	163.168	24.453	1.375	Bacterial stimuli _ bacteria-induced cytokine
rs139089467	MCP1_CCL2_FSL	6	49535587	not_genotyped	0.771	0.08	intron,non_coding	CYP2AC1P	0.0149324	-0.548888	0.225507	A	G	152.342	23.279	1.375	Bacterial stimuli _ bacteria-induced cytokine
rs139089467	MCP1_CCL2_Fla	6	49535587	not_genotyped	0.771	0.08	intron,non_coding	CYP2AC1P	0.080085	-0.402972	0.230244	A	G	135.034	21.588	1.375	Bacterial stimuli _ bacteria-induced cytokine
rs139089467	MCP4_CCL13_Strpn	6	49535587	not_genotyped	0.771	0.08	intron,non_coding	CYP2AC1P	0.801771	-0.0465165	0.185284	A	G	226.447	37.663	1.885	Bacterial stimuli _ bacteria-induced cytokine
rs139089467	MCP4_CCL13_LTA	6	49535587	not_genotyped	0.771	0.08	intron,non_coding	CYP2AC1P	0.161605	0.534092	0.381578	A	G	125.128	18.494	1.375	Bacterial stimuli _ bacteria-induced cytokine
rs139089467	MCP4_CCL13_Hin	6	49535587	not_genotyped	0.771	0.08	intron,non_coding	CYP2AC1P	0.94923	-0.0120668	0.189508	A	G	228.447	37.663	1.885	Bacterial stimuli _ bacteria-induced cytokine
rs139089467	MCP4_CCL13_LPS	6	49535587	not_genotyped	0.771	0.08	intron,non_coding	CYP2AC1P	0.868682	-0.0301037	0.182079	A	G	206.615	31.497	1.883	Bacterial stimuli _ bacteria-induced cytokine
rs139089467	MCP4_CCL13_PAM	6	49535587	not_genotyped	0.771	0.08	intron,non_coding	CYP2AC1P	0.837978	0.0433401	0.211952	A	G	173.167	26.983	1.846	Bacterial stimuli _ bacteria-induced cytokine
rs139089467	MCP4_CCL13_PGN	6	49535587	not_genotyped	0.771	0.08	intron,non_coding	CYP2AC1P	0.922442	0.0231136	0.237409	A	G	163.168	24.453	1.375	Bacterial stimuli _ bacteria-induced cytokine
rs139089467	MCP4_CCL13_FSL	6	49535587	not_genotyped	0.771	0.08	intron,non_coding	CYP2AC1P	0.58849	-0.164613	0.304261	A	G	152.342	23.279	1.375	Bacterial stimuli _ bacteria-induced cytokine
rs139089467	MCP4_CCL13_Fla	6	49535587	not_genotyped	0.771	0.08	intron,non_coding	CYP2AC1P	0.564779	-0.137862	0.239445	A	G	135.034	21.588	1.375	Bacterial stimuli _ bacteria-induced cytokine
rs139089467	IL-6_RSV	6	49535587	not_genotyped	0.771	0.08	intron,non_coding	CYP2AC1P	0.00496152	-0.523717	0.186408	A	G	230.447	38.663	1.885	Viral stimuli _ IL6
rs139089467	IL-6_RV1B	6	49535587	not_genotyped	0.771	0.08	intron,non_coding	CYP2AC1P	0.230687	-0.215312	0.179637	A	G	221.246	35.864	1.885	Viral stimuli _ IL6
rs139089467	IL-6_RV16	6	49535587	not_genotyped	0.771	0.08	intron,non_coding	CYP2AC1P	0.13836	-0.28292	0.190914	A	G	232.447	38.663	1.885	Viral stimuli _ IL6
rs139089467	IL-6_R848	6	49535587	not_genotyped	0.771	0.08	intron,non_coding	CYP2AC1P	0.00189028	-0.663813	0.213654	A	G	195.783	30.329	1.883	Viral stimuli _ IL6
rs139089467	IFN-alpha2_PHA	6	49535587	not_genotyped	0.771	0.08	intron,non_coding	CYP2AC1P	0.209143	-0.234823	0.186972	A	G	221.492	36.618	1.885	PHA_ Virus induced cytokines
rs139089467	TNFalpha_PHA	6	49535587	not_genotyped	0.771	0.08	intron,non_coding	CYP2AC1P	0.102025	-0.349221	0.213576	A	G	221.492	36.618	1.885	PHA _ bacteria-induced cytokine
rs139089467	IL-1beta_PHA	6	49535587	not_genotyped	0.771	0.08	intron,non_coding	CYP2AC1P	0.436001	-0.14711	0.188854	A	G	221.492	36.618	1.885	PHA _ bacteria-induced cytokine
rs139089467	IL-6_PHA	6	49535587	not_genotyped	0.771	0.08	intron,non_coding	CYP2AC1P	4.09811e-05	-0.805116	0.19628	A	G	221.492	36.618	1.885	PHA _ bacteria-induced cytokine
rs139089467	IL-8_CXCL8_PHA	6	49535587	not_genotyped	0.771	0.08	intron,non_coding	CYP2AC1P	0.00116661	-0.622037	0.191577	A	G	221.492	36.618	1.885	PHA _ bacteria-induced cytokine
rs139089467	IL-15_PHA	6	49535587	not_genotyped	0.771	0.08	intron,non_coding	CYP2AC1P	0.69009	-0.077403	0.194123	A	G	216.894	35.216	1.885	PHA_ Virus induced cytokines
rs139089467	IP-10_CXCL10_PHA	6	49535587	not_genotyped	0.771	0.08	intron,non_coding	CYP2AC1P	0.00963354	-0.508892	0.196581	A	G	221.492	36.618	1.885	PHA _ bacteria-induced cytokine
rs139089467	MIP1beta_CCL4_PHA	6	49535587	not_genotyped	0.771	0.08	intron,non_coding	CYP2AC1P	0.00101944	-0.686571	0.208995	A	G	221.492	36.618	1.885	PHA _ bacteria-induced cytokine
rs139089467	MCP1_CCL2_PHA	6	49535587	not_genotyped	0.771	0.08	intron,non_coding	CYP2AC1P	0.0244295	-0.439709	0.1954	A	G	221.492	36.618	1.885	PHA _ bacteria-induced cytokine
rs139089467	MCP4_CCL13_PHA	6	49535587	not_genotyped	0.771	0.08	intron,non_coding	CYP2AC1P	0.234973	-0.223237	0.187966	A	G	221.492	36.618	1.885	PHA _ bacteria-induced cytokine
rs139089467	IFN-lambda1_IL-29_PHA	6	49535587	not_genotyped	0.771	0.08	intron,non_coding	CYP2AC1P	0.229825	0.228088	0.189945	A	G	216.894	35.216	1.885	PHA_ Virus induced cytokines
rs139089467	IFN-alpha2_RSV	6	49535587	not_genotyped	0.771	0.08	intron,non_coding	CYP2AC1P	0.150284	-0.256877	0.178569	A	G	230.447	38.663	1.885	Viral stimuli _ Virus induced cytokines
rs139089467	IFN-alpha2_RV1B	6	49535587	not_genotyped	0.771	0.08	intron,non_coding	CYP2AC1P	0.310118	-0.198351	0.195425	A	G	221.246	35.864	1.885	Viral stimuli _ Virus induced cytokines
rs139089467	IFN-alpha2_RV16	6	49535587	not_genotyped	0.771	0.08	intron,non_coding	CYP2AC1P	0.557669	-0.107624	0.183562	A	G	232.447	38.663	1.885	Viral stimuli _ Virus induced cytokines
rs139089467	IFN-alpha2_R848	6	49535587	not_genotyped	0.771	0.08	intron,non_coding	CYP2AC1P	0.892766	0.0277641	0.205958	A	G	195.783	30.329	1.883	Viral stimuli _ Virus induced cytokines
rs139089467	IFN-lambda1_IL-29_RSV	6	49535587	not_genotyped	0.771	0.08	intron,non_coding	CYP2AC1P	0.911158	-0.0211593	0.189638	A	G	225.849	37.261	1.885	Viral stimuli _ Virus induced cytokines
rs139089467	IFN-lambda1_IL-29_RV1B	6	49535587	not_genotyped	0.771	0.08	intron,non_coding	CYP2AC1P	0.190605	0.26649	0.203615	A	G	216.648	34.462	1.885	Viral stimuli _ Virus induced cytokines
rs139089467	IFN-lambda1_IL-29_RV16	6	49535587	not_genotyped	0.771	0.08	intron,non_coding	CYP2AC1P	0.3216	0.185953	0.187609	A	G	225.849	37.261	1.885	Viral stimuli _ Virus induced cytokines
rs139089467	IFN-lambda1_IL-29_R848	6	49535587	not_genotyped	0.771	0.08	intron,non_coding	CYP2AC1P	0.820572	-0.0478335	0.210898	A	G	193.022	30.09	1.883	Viral stimuli _ Virus induced cytokines
rs139089467	IL-15_RSV	6	49535587	not_genotyped	0.771	0.08	intron,non_coding	CYP2AC1P	0.459863	-0.138953	0.18801	A	G	225.849	37.261	1.885	Viral stimuli _ Virus induced cytokines
rs139089467	IL-15_RV1B	6	49535587	not_genotyped	0.771	0.08	intron,non_coding	CYP2AC1P	0.501378	-0.126659	0.18839	A	G	216.648	34.462	1.885	Viral stimuli _ Virus induced cytokines
rs139089467	IL-15_RV16	6	49535587	not_genotyped	0.771	0.08	intron,non_coding	CYP2AC1P	0.338841	-0.179769	0.187953	A	G	225.849	37.261	1.885	Viral stimuli _ Virus induced cytokines
rs139089467	IL-15_R848	6	49535587	not_genotyped	0.771	0.08	intron,non_coding	CYP2AC1P	0.634897	-0.0944303	0.198865	A	G	193.022	30.09	1.883	Viral stimuli _ Virus induced cytokines
rs139089467	IP-10_CXCL10_RSV	6	49535587	not_genotyped	0.771	0.08	intron,non_coding	CYP2AC1P	0.180081	-0.254835	0.190104	A	G	230.447	38.663	1.885	Viral stimuli _ Virus induced cytokines
rs139089467	IP-10_CXCL10_RV1B	6	49535587	not_genotyped	0.771	0.08	intron,non_coding	CYP2AC1P	0.0732307	-0.358403	0.20007	A	G	221.246	35.864	1.885	Viral stimuli _ Virus induced cytokines
rs139089467	IP-10_CXCL10_RV16	6	49535587	not_genotyped	0.771	0.08	intron,non_coding	CYP2AC1P	0.228391	-0.226723	0.188228	A	G	232.447	38.663	1.885	Viral stimuli _ Virus induced cytokines
rs139089467	IP-10_CXCL10_R848	6	49535587	not_genotyped	0.771	0.08	intron,non_coding	CYP2AC1P	0.0298417	-0.465848	0.214461	A	G	195.783	30.329	1.883	Viral stimuli _ Virus induced cytokines
rs77609006	TNFalpha_Strpn	19	8999101	not_genotyped	0.844	0.05	intron	MUC16	0.0443837	-0.509439	0.253396	G	A	243.601	21.934	0.465	Bacterial stimuli _ bacteria-induced cytokine
rs77609006	TNFalpha_LTA	19	8999101	not_genotyped	0.844	0.05	intron	MUC16	1.74071e-06	-1.8782	0.392813	G	A	130.889	13.765	0.346	Bacterial stimuli _ bacteria-induced cytokine
rs77609006	TNFalpha_Hin	19	8999101	not_genotyped	0.844	0.05	intron	MUC16	0.378233	-0.218628	0.248115	G	A	245.601	21.934	0.465	Bacterial stimuli _ bacteria-induced cytokine
rs77609006	TNFalpha_LPS	19	8999101	not_genotyped	0.844	0.05	intron	MUC16	0.0284761	-0.642306	0.293201	G	A	219.228	20.307	0.465	Bacterial stimuli _ bacteria-induced cytokine
rs77609006	TNFalpha_PAM	19	8999101	not_genotyped	0.844	0.05	intron	MUC16	0.00253954	-0.901649	0.298699	G	A	184.458	18.196	0.346	Bacterial stimuli _ bacteria-induced cytokine
rs77609006	TNFalpha_PGN	19	8999101	not_genotyped	0.844	0.05	intron	MUC16	0.012815	-0.653802	0.26269	G	A	172.006	17.648	0.346	Bacterial stimuli _ bacteria-induced cytokine
rs77609006	TNFalpha_FSL	19	8999101	not_genotyped	0.844	0.05	intron	MUC16	0.00721878	-0.790463	0.294226	G	A	159.989	16.665	0.346	Bacterial stimuli _ bacteria-induced cytokine
rs77609006	TNFalpha_Fla	19	8999101	not_genotyped	0.844	0.05	intron	MUC16	0.00364773	-1.03014	0.35435	G	A	143.639	14.015	0.346	Bacterial stimuli _ bacteria-induced cytokine
rs77609006	IL-1beta_Strpn	19	8999101	not_genotyped	0.844	0.05	intron	MUC16	0.302242	-0.245834	0.238295	G	A	243.601	21.934	0.465	Bacterial stimuli _ bacteria-induced cytokine
rs77609006	IL-1beta_LTA	19	8999101	not_genotyped	0.844	0.05	intron	MUC16	0.0364806	-0.667676	0.319228	G	A	130.889	13.765	0.346	Bacterial stimuli _ bacteria-induced cytokine
rs77609006	IL-1beta_Hin	19	8999101	not_genotyped	0.844	0.05	intron	MUC16	0.874811	-0.0377681	0.23972	G	A	245.601	21.934	0.465	Bacterial stimuli _ bacteria-induced cytokine
rs77609006	IL-1beta_LPS	19	8999101	not_genotyped	0.844	0.05	intron	MUC16	0.320056	-0.261345	0.262832	G	A	219.228	20.307	0.465	Bacterial stimuli _ bacteria-induced cytokine
rs77609006	IL-1beta_PAM	19	8999101	not_genotyped	0.844	0.05	intron	MUC16	0.038715	-0.557322	0.269602	G	A	183.462	18.192	0.346	Bacterial stimuli _ bacteria-induced cytokine
rs77609006	IL-1beta_PGN	19	8999101	not_genotyped	0.844	0.05	intron	MUC16	0.246218	-0.304933	0.262968	G	A	172.006	17.648	0.346	Bacterial stimuli _ bacteria-induced cytokine
rs77609006	IL-1beta_FSL	19	8999101	not_genotyped	0.844	0.05	intron	MUC16	0.0687377	-0.480372	0.26392	G	A	159.989	16.665	0.346	Bacterial stimuli _ bacteria-induced cytokine
rs77609006	IL-1beta_Fla	19	8999101	not_genotyped	0.844	0.05	intron	MUC16	0.206948	-0.400192	0.317109	G	A	143.639	14.015	0.346	Bacterial stimuli _ bacteria-induced cytokine
rs77609006	IL-6_Strpn	19	8999101	not_genotyped	0.844	0.05	intron	MUC16	0.00242637	-0.782306	0.257984	G	A	243.601	21.934	0.465	Bacterial stimuli _ IL6
rs77609006	IL-6_LTA	19	8999101	not_genotyped	0.844	0.05	intron	MUC16	1.03548e-08	-2.4224	0.42314	G	A	130.889	13.765	0.346	Bacterial stimuli _ IL6
rs77609006	IL-6_Hin	19	8999101	not_genotyped	0.844	0.05	intron	MUC16	0.0184803	-0.586778	0.249073	G	A	245.601	21.934	0.465	Bacterial stimuli _ IL6
rs77609006	IL-6_LPS	19	8999101	not_genotyped	0.844	0.05	intron	MUC16	0.000784889	-0.986883	0.293884	G	A	219.228	20.307	0.465	Bacterial stimuli _ IL6
rs77609006	IL-6_PAM	19	8999101	not_genotyped	0.844	0.05	intron	MUC16	1.3007e-05	-1.39306	0.31951	G	A	183.462	18.192	0.346	Bacterial stimuli _ IL6
rs77609006	IL-6_PGN	19	8999101	not_genotyped	0.844	0.05	intron	MUC16	0.00305052	-0.793904	0.267976	G	A	171.006	17.648	0.346	Bacterial stimuli _ IL6
rs77609006	IL-6_FSL	19	8999101	not_genotyped	0.844	0.05	intron	MUC16	2.25998e-05	-1.35815	0.320506	G	A	159.989	16.665	0.346	Bacterial stimuli _ IL6
rs77609006	IL-6_Fla	19	8999101	not_genotyped	0.844	0.05	intron	MUC16	3.16568e-05	-1.57956	0.379592	G	A	143.639	14.015	0.346	Bacterial stimuli _ IL6
rs77609006	IL-8_CXCL8_Strpn	19	8999101	not_genotyped	0.844	0.05	intron	MUC16	0.0067708	-0.701424	0.259028	G	A	243.601	21.934	0.465	Bacterial stimuli _ bacteria-induced cytokine
rs77609006	IL-8_CXCL8_LTA	19	8999101	not_genotyped	0.844	0.05	intron	MUC16	0.00019007	-1.2578	0.337043	G	A	130.889	13.765	0.346	Bacterial stimuli _ bacteria-induced cytokine
rs77609006	IL-8_CXCL8_Hin	19	8999101	not_genotyped	0.844	0.05	intron	MUC16	0.140858	-0.348882	0.236915	G	A	245.601	21.934	0.465	Bacterial stimuli _ bacteria-induced cytokine
rs77609006	IL-8_CXCL8_LPS	19	8999101	not_genotyped	0.844	0.05	intron	MUC16	0.0856575	-0.451675	0.262791	G	A	219.228	20.307	0.465	Bacterial stimuli _ bacteria-induced cytokine
rs77609006	IL-8_CXCL8_PAM	19	8999101	not_genotyped	0.844	0.05	intron	MUC16	0.0019882	-0.926517	0.299651	G	A	183.462	18.192	0.346	Bacterial stimuli _ bacteria-induced cytokine
rs77609006	IL-8_CXCL8_PGN	19	8999101	not_genotyped	0.844	0.05	intron	MUC16	0.0177837	-0.660475	0.278671	G	A	172.006	17.648	0.346	Bacterial stimuli _ bacteria-induced cytokine
rs77609006	IL-8_CXCL8_FSL	19	8999101	not_genotyped	0.844	0.05	intron	MUC16	0.000144692	-1.22649	0.322761	G	A	159.989	16.665	0.346	Bacterial stimuli _ bacteria-induced cytokine
rs77609006	IL-8_CXCL8_Fla	19	8999101	not_genotyped	0.844	0.05	intron	MUC16	3.07867e-05	-1.4809	0.35534	G	A	143.639	14.015	0.346	Bacterial stimuli _ bacteria-induced cytokine
rs77609006	MIP1beta_CCL4_Strpn	19	8999101	not_genotyped	0.844	0.05	intron	MUC16	0.12579	-0.362791	0.236976	G	A	243.601	21.934	0.465	Bacterial stimuli _ bacteria-induced cytokine
rs77609006	MIP1beta_CCL4_LTA	19	8999101	not_genotyped	0.844	0.05	intron	MUC16	2.8796e-07	-2.03495	0.396586	G	A	130.889	13.765	0.346	Bacterial stimuli _ bacteria-induced cytokine
rs77609006	MIP1beta_CCL4_Hin	19	8999101	not_genotyped	0.844	0.05	intron	MUC16	0.204745	-0.309867	0.244346	G	A	245.601	21.934	0.465	Bacterial stimuli _ bacteria-induced cytokine
rs77609006	MIP1beta_CCL4_LPS	19	8999101	not_genotyped	0.844	0.05	intron	MUC16	0.00988802	-0.750129	0.290779	G	A	219.228	20.307	0.465	Bacterial stimuli _ bacteria-induced cytokine
rs77609006	MIP1beta_CCL4_PAM	19	8999101	not_genotyped	0.844	0.05	intron	MUC16	0.000125325	-1.14942	0.299683	G	A	183.462	18.192	0.346	Bacterial stimuli _ bacteria-induced cytokine
rs77609006	MIP1beta_CCL4_PGN	19	8999101	not_genotyped	0.844	0.05	intron	MUC16	0.00419167	-0.788144	0.275251	G	A	171.006	17.648	0.346	Bacterial stimuli _ bacteria-induced cytokine
rs77609006	MIP1beta_CCL4_FSL	19	8999101	not_genotyped	0.844	0.05	intron	MUC16	0.000940646	-0.997672	0.301621	G	A	159.989	16.665	0.346	Bacterial stimuli _ bacteria-induced cytokine
rs77609006	MIP1beta_CCL4_Fla	19	8999101	not_genotyped	0.844	0.05	intron	MUC16	4.21774e-06	-1.82195	0.396045	G	A	143.639	14.015	0.346	Bacterial stimuli _ bacteria-induced cytokine
rs77609006	MCP1_CCL2_Strpn	19	8999101	not_genotyped	0.844	0.05	intron	MUC16	0.432593	-0.182437	0.232475	G	A	243.601	21.934	0.465	Bacterial stimuli _ bacteria-induced cytokine
rs77609006	MCP1_CCL2_LTA	19	8999101	not_genotyped	0.844	0.05	intron	MUC16	0.116915	-0.445609	0.284216	G	A	130.889	13.765	0.346	Bacterial stimuli _ bacteria-induced cytokine
rs77609006	MCP1_CCL2_Hin	19	8999101	not_genotyped	0.844	0.05	intron	MUC16	0.247933	0.286946	0.248356	G	A	245.601	21.934	0.465	Bacterial stimuli _ bacteria-induced cytokine
rs77609006	MCP1_CCL2_LPS	19	8999101	not_genotyped	0.844	0.05	intron	MUC16	0.504768	0.160737	0.240982	G	A	219.228	20.307	0.465	Bacterial stimuli _ bacteria-induced cytokine
rs77609006	MCP1_CCL2_PAM	19	8999101	not_genotyped	0.844	0.05	intron	MUC16	0.0152784	-0.663649	0.273589	G	A	183.462	18.192	0.346	Bacterial stimuli _ bacteria-induced cytokine
rs77609006	MCP1_CCL2_PGN	19	8999101	not_genotyped	0.844	0.05	intron	MUC16	0.151738	-0.395575	0.275967	G	A	171.006	17.648	0.346	Bacterial stimuli _ bacteria-induced cytokine
rs77609006	MCP1_CCL2_FSL	19	8999101	not_genotyped	0.844	0.05	intron	MUC16	0.00252959	-0.865686	0.286672	G	A	159.989	16.665	0.346	Bacterial stimuli _ bacteria-induced cytokine
rs77609006	MCP1_CCL2_Fla	19	8999101	not_genotyped	0.844	0.05	intron	MUC16	0.17659	-0.384493	0.28453	G	A	143.639	14.015	0.346	Bacterial stimuli _ bacteria-induced cytokine
rs77609006	MCP4_CCL13_Strpn	19	8999101	not_genotyped	0.844	0.05	intron	MUC16	0.44193	0.172309	0.224087	G	A	243.601	21.934	0.465	Bacterial stimuli _ bacteria-induced cytokine
rs77609006	MCP4_CCL13_LTA	19	8999101	not_genotyped	0.844	0.05	intron	MUC16	0.0806446	0.600915	0.294767	G	A	130.889	13.765	0.346	Bacterial stimuli _ bacteria-induced cytokine
rs77609006	MCP4_CCL13_Hin	19	8999101	not_genotyped	0.844	0.05	intron	MUC16	0.756931	-0.0677496	0.21889	G	A	245.601	21.934	0.465	Bacterial stimuli _ bacteria-induced cytokine
rs77609006	MCP4_CCL13_LPS	19	8999101	not_genotyped	0.844	0.05	intron	MUC16	0.667639	-0.0963989	0.224502	G	A	219.228	20.307	0.465	Bacterial stimuli _ bacteria-induced cytokine
rs77609006	MCP4_CCL13_PAM	19	8999101	not_genotyped	0.844	0.05	intron	MUC16	0.473851	-0.177763	0.248193	G	A	183.462	18.192	0.346	Bacterial stimuli _ bacteria-induced cytokine
rs77609006	MCP4_CCL13_PGN	19	8999101	not_genotyped	0.844	0.05	intron	MUC16	0.547075	0.149151	0.247698	G	A	171.006	17.648	0.346	Bacterial stimuli _ bacteria-induced cytokine
rs77609006	MCP4_CCL13_FSL	19	8999101	not_genotyped	0.844	0.05	intron	MUC16	0.778328	-0.0702988	0.249731	G	A	159.989	16.665	0.346	Bacterial stimuli _ bacteria-induced cytokine
rs77609006	MCP4_CCL13_Fla	19	8999101	not_genotyped	0.844	0.05	intron	MUC16	0.796235	-0.07064	0.273562	G	A	143.639	14.015	0.346	Bacterial stimuli _ bacteria-induced cytokine
rs77609006	IL-6_RSV	19	8999101	not_genotyped	0.844	0.05	intron	MUC16	0.294788	-0.248561	0.23725	G	A	248.586	21.949	0.465	Viral stimuli _ IL6
rs77609006	IL-6_RV1B	19	8999101	not_genotyped	0.844	0.05	intron	MUC16	0.54234	-0.141466	0.232187	G	A	236.601	21.934	0.465	Viral stimuli _ IL6
rs77609006	IL-6_RV16	19	8999101	not_genotyped	0.844	0.05	intron	MUC16	0.244272	-0.271553	0.233217	G	A	250.586	21.949	0.465	Viral stimuli _ IL6
rs77609006	IL-6_R848	19	8999101	not_genotyped	0.844	0.05	intron	MUC16	0.025022	-0.633802	0.282813	G	A	208.458	19.077	0.465	Viral stimuli _ IL6
rs77609006	IFN-alpha2_PHA	19	8999101	not_genotyped	0.844	0.05	intron	MUC16	0.598219	0.12244	0.232349	G	A	238.233	21.302	0.465	PHA_ Virus induced cytokines
rs77609006	TNFalpha_PHA	19	8999101	not_genotyped	0.844	0.05	intron	MUC16	0.641053	-0.114129	0.244792	G	A	238.233	21.302	0.465	PHA _ bacteria-induced cytokine
rs77609006	IL-1beta_PHA	19	8999101	not_genotyped	0.844	0.05	intron	MUC16	0.868019	-0.0393499	0.236798	G	A	238.233	21.302	0.465	PHA _ bacteria-induced cytokine
rs77609006	IL-6_PHA	19	8999101	not_genotyped	0.844	0.05	intron	MUC16	0.0270398	-0.559109	0.252883	G	A	238.233	21.302	0.465	PHA _ bacteria-induced cytokine
rs77609006	IL-8_CXCL8_PHA	19	8999101	not_genotyped	0.844	0.05	intron	MUC16	0.0515302	-0.495327	0.254401	G	A	238.233	21.302	0.465	PHA _ bacteria-induced cytokine
rs77609006	IL-15_PHA	19	8999101	not_genotyped	0.844	0.05	intron	MUC16	0.781001	0.0744202	0.267684	G	A	232.234	21.301	0.465	PHA_ Virus induced cytokines
rs77609006	IP-10_CXCL10_PHA	19	8999101	not_genotyped	0.844	0.05	intron	MUC16	0.189059	-0.31675	0.241174	G	A	238.233	21.302	0.465	PHA _ bacteria-induced cytokine
rs77609006	MIP1beta_CCL4_PHA	19	8999101	not_genotyped	0.844	0.05	intron	MUC16	0.228835	-0.315045	0.261804	G	A	238.233	21.302	0.465	PHA _ bacteria-induced cytokine
rs77609006	MCP1_CCL2_PHA	19	8999101	not_genotyped	0.844	0.05	intron	MUC16	0.314598	-0.243698	0.242336	G	A	238.233	21.302	0.465	PHA _ bacteria-induced cytokine
rs77609006	MCP4_CCL13_PHA	19	8999101	not_genotyped	0.844	0.05	intron	MUC16	0.27314	-0.258291	0.235698	G	A	238.233	21.302	0.465	PHA _ bacteria-induced cytokine
rs77609006	IFN-lambda1_IL-29_PHA	19	8999101	not_genotyped	0.844	0.05	intron	MUC16	0.487025	0.169545	0.243933	G	A	232.234	21.301	0.465	PHA_ Virus induced cytokines
rs77609006	IFN-alpha2_RSV	19	8999101	not_genotyped	0.844	0.05	intron	MUC16	0.809555	-0.0599842	0.248898	G	A	248.586	21.949	0.465	Viral stimuli _ Virus induced cytokines
rs77609006	IFN-alpha2_RV1B	19	8999101	not_genotyped	0.844	0.05	intron	MUC16	0.517662	-0.156586	0.242036	G	A	236.601	21.934	0.465	Viral stimuli _ Virus induced cytokines
rs77609006	IFN-alpha2_RV16	19	8999101	not_genotyped	0.844	0.05	intron	MUC16	0.518339	-0.15257	0.23621	G	A	250.586	21.949	0.465	Viral stimuli _ Virus induced cytokines
rs77609006	IFN-alpha2_R848	19	8999101	not_genotyped	0.844	0.05	intron	MUC16	0.574324	0.137254	0.244358	G	A	208.458	19.077	0.465	Viral stimuli _ Virus induced cytokines
rs77609006	IFN-lambda1_IL-29_RSV	19	8999101	not_genotyped	0.844	0.05	intron	MUC16	0.736869	0.0755411	0.224823	G	A	242.587	21.948	0.465	Viral stimuli _ Virus induced cytokines
rs77609006	IFN-lambda1_IL-29_RV1B	19	8999101	not_genotyped	0.844	0.05	intron	MUC16	0.162747	0.321409	0.230253	G	A	230.602	21.933	0.465	Viral stimuli _ Virus induced cytokines
rs77609006	IFN-lambda1_IL-29_RV16	19	8999101	not_genotyped	0.844	0.05	intron	MUC16	0.00942602	0.58981	0.227182	G	A	242.587	21.948	0.465	Viral stimuli _ Virus induced cytokines
rs77609006	IFN-lambda1_IL-29_R848	19	8999101	not_genotyped	0.844	0.05	intron	MUC16	0.756379	-0.0736071	0.23726	G	A	205.458	19.077	0.465	Viral stimuli _ Virus induced cytokines
rs77609006	IL-15_RSV	19	8999101	not_genotyped	0.844	0.05	intron	MUC16	0.14748	-0.366043	0.252707	G	A	242.587	21.948	0.465	Viral stimuli _ Virus induced cytokines
rs77609006	IL-15_RV1B	19	8999101	not_genotyped	0.844	0.05	intron	MUC16	0.458736	0.20091	0.271159	G	A	230.602	21.933	0.465	Viral stimuli _ Virus induced cytokines
rs77609006	IL-15_RV16	19	8999101	not_genotyped	0.844	0.05	intron	MUC16	0.703237	0.0996897	0.261684	G	A	242.587	21.948	0.465	Viral stimuli _ Virus induced cytokines
rs77609006	IL-15_R848	19	8999101	not_genotyped	0.844	0.05	intron	MUC16	0.176729	0.465814	0.344818	G	A	205.458	19.077	0.465	Viral stimuli _ Virus induced cytokines
rs77609006	IP-10_CXCL10_RSV	19	8999101	not_genotyped	0.844	0.05	intron	MUC16	0.178673	-0.327389	0.243439	G	A	248.586	21.949	0.465	Viral stimuli _ Virus induced cytokines
rs77609006	IP-10_CXCL10_RV1B	19	8999101	not_genotyped	0.844	0.05	intron	MUC16	0.215854	-0.299916	0.242331	G	A	236.601	21.934	0.465	Viral stimuli _ Virus induced cytokines
rs77609006	IP-10_CXCL10_RV16	19	8999101	not_genotyped	0.844	0.05	intron	MUC16	0.155662	-0.335527	0.236318	G	A	250.586	21.949	0.465	Viral stimuli _ Virus induced cytokines
rs77609006	IP-10_CXCL10_R848	19	8999101	not_genotyped	0.844	0.05	intron	MUC16	0.309861	-0.254978	0.251083	G	A	208.458	19.077	0.465	Viral stimuli _ Virus induced cytokines
rs111481643	TNFalpha_Strpn	6	25412683	not_genotyped	0.811	0.05	intron,non_coding	LRRC16A	0.000320825	-0.792313	0.220217	C	G	239.84	25.133	1.027	Bacterial stimuli _ bacteria-induced cytokine
rs111481643	TNFalpha_LTA	6	25412683	not_genotyped	0.811	0.05	intron,non_coding	LRRC16A	2.44438e-05	-1.25239	0.296785	C	G	133.055	10.946	0.999	Bacterial stimuli _ bacteria-induced cytokine
rs111481643	TNFalpha_Hin	6	25412683	not_genotyped	0.811	0.05	intron,non_coding	LRRC16A	0.00474453	-0.639384	0.22642	C	G	241.828	25.145	1.027	Bacterial stimuli _ bacteria-induced cytokine
rs111481643	TNFalpha_LPS	6	25412683	not_genotyped	0.811	0.05	intron,non_coding	LRRC16A	5.43598e-06	-1.0766	0.23676	C	G	215.485	23.495	1.02	Bacterial stimuli _ bacteria-induced cytokine
rs111481643	TNFalpha_PAM	6	25412683	not_genotyped	0.811	0.05	intron,non_coding	LRRC16A	0.000229219	-0.917901	0.24913	C	G	182.885	19.112	1.003	Bacterial stimuli _ bacteria-induced cytokine
rs111481643	TNFalpha_PGN	6	25412683	not_genotyped	0.811	0.05	intron,non_coding	LRRC16A	0.00721992	-0.717961	0.267245	C	G	173.985	15.012	1.003	Bacterial stimuli _ bacteria-induced cytokine
rs111481643	TNFalpha_FSL	6	25412683	not_genotyped	0.811	0.05	intron,non_coding	LRRC16A	0.00332059	-0.839253	0.285811	C	G	161.686	14.311	1.003	Bacterial stimuli _ bacteria-induced cytokine
rs111481643	TNFalpha_Fla	6	25412683	not_genotyped	0.811	0.05	intron,non_coding	LRRC16A	0.00170949	-0.911247	0.290525	C	G	144.704	12.297	0.999	Bacterial stimuli _ bacteria-induced cytokine
rs111481643	IL-1beta_Strpn	6	25412683	not_genotyped	0.811	0.05	intron,non_coding	LRRC16A	0.0260444	-0.479221	0.215327	C	G	239.84	25.133	1.027	Bacterial stimuli _ bacteria-induced cytokine
rs111481643	IL-1beta_LTA	6	25412683	not_genotyped	0.811	0.05	intron,non_coding	LRRC16A	0.000780436	-1.02806	0.306003	C	G	133.055	10.946	0.999	Bacterial stimuli _ bacteria-induced cytokine
rs111481643	IL-1beta_Hin	6	25412683	not_genotyped	0.811	0.05	intron,non_coding	LRRC16A	0.0257118	-0.506446	0.227051	C	G	241.828	25.145	1.027	Bacterial stimuli _ bacteria-induced cytokine
rs111481643	IL-1beta_LPS	6	25412683	not_genotyped	0.811	0.05	intron,non_coding	LRRC16A	0.00254418	-0.695153	0.230333	C	G	215.485	23.495	1.02	Bacterial stimuli _ bacteria-induced cytokine
rs111481643	IL-1beta_PAM	6	25412683	not_genotyped	0.811	0.05	intron,non_coding	LRRC16A	0.0389566	-0.529587	0.256502	C	G	182.874	18.123	1.003	Bacterial stimuli _ bacteria-induced cytokine
rs111481643	IL-1beta_PGN	6	25412683	not_genotyped	0.811	0.05	intron,non_coding	LRRC16A	0.0341199	-0.577336	0.272502	C	G	173.985	15.012	1.003	Bacterial stimuli _ bacteria-induced cytokine
rs111481643	IL-1beta_FSL	6	25412683	not_genotyped	0.811	0.05	intron,non_coding	LRRC16A	0.120189	-0.445333	0.286576	C	G	161.686	14.311	1.003	Bacterial stimuli _ bacteria-induced cytokine
rs111481643	IL-1beta_Fla	6	25412683	not_genotyped	0.811	0.05	intron,non_coding	LRRC16A	0.0224802	-0.664729	0.291272	C	G	144.704	12.297	0.999	Bacterial stimuli _ bacteria-induced cytokine
rs111481643	IL-6_Strpn	6	25412683	not_genotyped	0.811	0.05	intron,non_coding	LRRC16A	3.68336e-05	-0.913027	0.22126	C	G	239.84	25.133	1.027	Bacterial stimuli _ IL6
rs111481643	IL-6_LTA	6	25412683	not_genotyped	0.811	0.05	intron,non_coding	LRRC16A	9.66638e-06	-1.36829	0.309253	C	G	133.055	10.946	0.999	Bacterial stimuli _ IL6
rs111481643	IL-6_Hin	6	25412683	not_genotyped	0.811	0.05	intron,non_coding	LRRC16A	0.000204249	-0.83728	0.225457	C	G	241.828	25.145	1.027	Bacterial stimuli _ IL6
rs111481643	IL-6_LPS	6	25412683	not_genotyped	0.811	0.05	intron,non_coding	LRRC16A	3.39681e-08	-1.36389	0.247098	C	G	215.485	23.495	1.02	Bacterial stimuli _ IL6
rs111481643	IL-6_PAM	6	25412683	not_genotyped	0.811	0.05	intron,non_coding	LRRC16A	1.11362e-06	-1.34784	0.27674	C	G	182.874	18.123	1.003	Bacterial stimuli _ IL6
rs111481643	IL-6_PGN	6	25412683	not_genotyped	0.811	0.05	intron,non_coding	LRRC16A	1.52973e-06	-1.35849	0.282588	C	G	172.985	15.012	1.003	Bacterial stimuli _ IL6
rs111481643	IL-6_FSL	6	25412683	not_genotyped	0.811	0.05	intron,non_coding	LRRC16A	1.41265e-05	-1.32049	0.304129	C	G	161.686	14.311	1.003	Bacterial stimuli _ IL6
rs111481643	IL-6_Fla	6	25412683	not_genotyped	0.811	0.05	intron,non_coding	LRRC16A	2.11131e-05	-1.27137	0.298951	C	G	144.704	12.297	0.999	Bacterial stimuli _ IL6
rs111481643	IL-8_CXCL8_Strpn	6	25412683	not_genotyped	0.811	0.05	intron,non_coding	LRRC16A	0.000903833	-0.755081	0.227512	C	G	239.84	25.133	1.027	Bacterial stimuli _ bacteria-induced cytokine
rs111481643	IL-8_CXCL8_LTA	6	25412683	not_genotyped	0.811	0.05	intron,non_coding	LRRC16A	0.00154564	-0.958882	0.302871	C	G	133.055	10.946	0.999	Bacterial stimuli _ bacteria-induced cytokine
rs111481643	IL-8_CXCL8_Hin	6	25412683	not_genotyped	0.811	0.05	intron,non_coding	LRRC16A	0.00919389	-0.622194	0.238868	C	G	241.828	25.145	1.027	Bacterial stimuli _ bacteria-induced cytokine
rs111481643	IL-8_CXCL8_LPS	6	25412683	not_genotyped	0.811	0.05	intron,non_coding	LRRC16A	0.00122055	-0.785996	0.243039	C	G	215.485	23.495	1.02	Bacterial stimuli _ bacteria-induced cytokine
rs111481643	IL-8_CXCL8_PAM	6	25412683	not_genotyped	0.811	0.05	intron,non_coding	LRRC16A	0.00391964	-0.763154	0.264565	C	G	182.874	18.123	1.003	Bacterial stimuli _ bacteria-induced cytokine
rs111481643	IL-8_CXCL8_PGN	6	25412683	not_genotyped	0.811	0.05	intron,non_coding	LRRC16A	0.00234202	-0.867149	0.284962	C	G	173.985	15.012	1.003	Bacterial stimuli _ bacteria-induced cytokine
rs111481643	IL-8_CXCL8_FSL	6	25412683	not_genotyped	0.811	0.05	intron,non_coding	LRRC16A	0.0191066	-0.64062	0.273367	C	G	161.686	14.311	1.003	Bacterial stimuli _ bacteria-induced cytokine
rs111481643	IL-8_CXCL8_Fla	6	25412683	not_genotyped	0.811	0.05	intron,non_coding	LRRC16A	0.00785403	-0.767289	0.288641	C	G	144.704	12.297	0.999	Bacterial stimuli _ bacteria-induced cytokine
rs111481643	MIP1beta_CCL4_Strpn	6	25412683	not_genotyped	0.811	0.05	intron,non_coding	LRRC16A	0.020889	-0.485777	0.210294	C	G	239.84	25.133	1.027	Bacterial stimuli _ bacteria-induced cytokine
rs111481643	MIP1beta_CCL4_LTA	6	25412683	not_genotyped	0.811	0.05	intron,non_coding	LRRC16A	0.00395734	-0.868455	0.301385	C	G	133.055	10.946	0.999	Bacterial stimuli _ bacteria-induced cytokine
rs111481643	MIP1beta_CCL4_Hin	6	25412683	not_genotyped	0.811	0.05	intron,non_coding	LRRC16A	0.105292	-0.34825	0.215006	C	G	241.828	25.145	1.027	Bacterial stimuli _ bacteria-induced cytokine
rs111481643	MIP1beta_CCL4_LPS	6	25412683	not_genotyped	0.811	0.05	intron,non_coding	LRRC16A	0.0064551	-0.625164	0.229526	C	G	215.485	23.495	1.02	Bacterial stimuli _ bacteria-induced cytokine
rs111481643	MIP1beta_CCL4_PAM	6	25412683	not_genotyped	0.811	0.05	intron,non_coding	LRRC16A	0.00710504	-0.672608	0.249865	C	G	182.874	18.123	1.003	Bacterial stimuli _ bacteria-induced cytokine
rs111481643	MIP1beta_CCL4_PGN	6	25412683	not_genotyped	0.811	0.05	intron,non_coding	LRRC16A	0.0108947	-0.684945	0.269021	C	G	172.985	15.012	1.003	Bacterial stimuli _ bacteria-induced cytokine
rs111481643	MIP1beta_CCL4_FSL	6	25412683	not_genotyped	0.811	0.05	intron,non_coding	LRRC16A	0.0202806	-0.649274	0.279725	C	G	161.686	14.311	1.003	Bacterial stimuli _ bacteria-induced cytokine
rs111481643	MIP1beta_CCL4_Fla	6	25412683	not_genotyped	0.811	0.05	intron,non_coding	LRRC16A	0.0130047	-0.721201	0.29038	C	G	144.704	12.297	0.999	Bacterial stimuli _ bacteria-induced cytokine
rs111481643	MCP1_CCL2_Strpn	6	25412683	not_genotyped	0.811	0.05	intron,non_coding	LRRC16A	0.0722631	-0.374755	0.208492	C	G	239.84	25.133	1.027	Bacterial stimuli _ bacteria-induced cytokine
rs111481643	MCP1_CCL2_LTA	6	25412683	not_genotyped	0.811	0.05	intron,non_coding	LRRC16A	0.0171242	-0.677888	0.284345	C	G	133.055	10.946	0.999	Bacterial stimuli _ bacteria-induced cytokine
rs111481643	MCP1_CCL2_Hin	6	25412683	not_genotyped	0.811	0.05	intron,non_coding	LRRC16A	0.959946	0.0113127	0.225259	C	G	241.828	25.145	1.027	Bacterial stimuli _ bacteria-induced cytokine
rs111481643	MCP1_CCL2_LPS	6	25412683	not_genotyped	0.811	0.05	intron,non_coding	LRRC16A	0.567454	-0.126464	0.221166	C	G	215.485	23.495	1.02	Bacterial stimuli _ bacteria-induced cytokine
rs111481643	MCP1_CCL2_PAM	6	25412683	not_genotyped	0.811	0.05	intron,non_coding	LRRC16A	0.02731	-0.542216	0.245673	C	G	182.874	18.123	1.003	Bacterial stimuli _ bacteria-induced cytokine
rs111481643	MCP1_CCL2_PGN	6	25412683	not_genotyped	0.811	0.05	intron,non_coding	LRRC16A	0.0130178	-0.645137	0.259792	C	G	172.985	15.012	1.003	Bacterial stimuli _ bacteria-induced cytokine
rs111481643	MCP1_CCL2_FSL	6	25412683	not_genotyped	0.811	0.05	intron,non_coding	LRRC16A	0.0340012	-0.558794	0.263575	C	G	161.686	14.311	1.003	Bacterial stimuli _ bacteria-induced cytokine
rs111481643	MCP1_CCL2_Fla	6	25412683	not_genotyped	0.811	0.05	intron,non_coding	LRRC16A	0.0248099	-0.619156	0.275873	C	G	144.704	12.297	0.999	Bacterial stimuli _ bacteria-induced cytokine
rs111481643	MCP4_CCL13_Strpn	6	25412683	not_genotyped	0.811	0.05	intron,non_coding	LRRC16A	0.948751	-0.0131869	0.205162	C	G	239.84	25.133	1.027	Bacterial stimuli _ bacteria-induced cytokine
rs111481643	MCP4_CCL13_LTA	6	25412683	not_genotyped	0.811	0.05	intron,non_coding	LRRC16A	0.0549097	0.635455	0.331037	C	G	133.055	10.946	0.999	Bacterial stimuli _ bacteria-induced cytokine
rs111481643	MCP4_CCL13_Hin	6	25412683	not_genotyped	0.811	0.05	intron,non_coding	LRRC16A	0.960464	0.0103721	0.209234	C	G	241.828	25.145	1.027	Bacterial stimuli _ bacteria-induced cytokine
rs111481643	MCP4_CCL13_LPS	6	25412683	not_genotyped	0.811	0.05	intron,non_coding	LRRC16A	0.201864	-0.270035	0.211583	C	G	215.485	23.495	1.02	Bacterial stimuli _ bacteria-induced cytokine
rs111481643	MCP4_CCL13_PAM	6	25412683	not_genotyped	0.811	0.05	intron,non_coding	LRRC16A	0.305199	-0.26529	0.258731	C	G	182.874	18.123	1.003	Bacterial stimuli _ bacteria-induced cytokine
rs111481643	MCP4_CCL13_PGN	6	25412683	not_genotyped	0.811	0.05	intron,non_coding	LRRC16A	0.447208	-0.193781	0.254949	C	G	172.985	15.012	1.003	Bacterial stimuli _ bacteria-induced cytokine
rs111481643	MCP4_CCL13_FSL	6	25412683	not_genotyped	0.811	0.05	intron,non_coding	LRRC16A	0.436089	-0.22439	0.288118	C	G	161.686	14.311	1.003	Bacterial stimuli _ bacteria-induced cytokine
rs111481643	MCP4_CCL13_Fla	6	25412683	not_genotyped	0.811	0.05	intron,non_coding	LRRC16A	0.0896052	-0.465347	0.274139	C	G	144.704	12.297	0.999	Bacterial stimuli _ bacteria-induced cytokine
rs111481643	IL-6_RSV	6	25412683	not_genotyped	0.811	0.05	intron,non_coding	LRRC16A	0.00157429	-0.72613	0.229742	C	G	244.828	25.145	1.027	Viral stimuli _ IL6
rs111481643	IL-6_RV1B	6	25412683	not_genotyped	0.811	0.05	intron,non_coding	LRRC16A	0.10032	-0.350999	0.213593	C	G	233.18	24.794	1.026	Viral stimuli _ IL6
rs111481643	IL-6_RV16	6	25412683	not_genotyped	0.811	0.05	intron,non_coding	LRRC16A	0.0163343	-0.523341	0.217935	C	G	246.828	25.145	1.027	Viral stimuli _ IL6
rs111481643	IL-6_R848	6	25412683	not_genotyped	0.811	0.05	intron,non_coding	LRRC16A	2.11928e-05	-1.07632	0.253136	C	G	205.475	21.522	1.003	Viral stimuli _ IL6
rs111481643	IFN-alpha2_PHA	6	25412683	not_genotyped	0.811	0.05	intron,non_coding	LRRC16A	0.0652771	0.391217	0.212231	C	G	233.884	25.089	1.027	PHA_ Virus induced cytokines
rs111481643	TNFalpha_PHA	6	25412683	not_genotyped	0.811	0.05	intron,non_coding	LRRC16A	0.00185617	-0.672717	0.216146	C	G	233.884	25.089	1.027	PHA _ bacteria-induced cytokine
rs111481643	IL-1beta_PHA	6	25412683	not_genotyped	0.811	0.05	intron,non_coding	LRRC16A	0.01382	-0.52538	0.213404	C	G	233.884	25.089	1.027	PHA _ bacteria-induced cytokine
rs111481643	IL-6_PHA	6	25412683	not_genotyped	0.811	0.05	intron,non_coding	LRRC16A	0.00121023	-0.736753	0.227642	C	G	233.884	25.089	1.027	PHA _ bacteria-induced cytokine
rs111481643	IL-8_CXCL8_PHA	6	25412683	not_genotyped	0.811	0.05	intron,non_coding	LRRC16A	0.00979596	-0.603431	0.233621	C	G	233.884	25.089	1.027	PHA _ bacteria-induced cytokine
rs111481643	IL-15_PHA	6	25412683	not_genotyped	0.811	0.05	intron,non_coding	LRRC16A	0.90646	-0.0264081	0.22474	C	G	228.514	24.459	1.027	PHA_ Virus induced cytokines
rs111481643	IP-10_CXCL10_PHA	6	25412683	not_genotyped	0.811	0.05	intron,non_coding	LRRC16A	0.0338563	-0.4643	0.218826	C	G	233.884	25.089	1.027	PHA _ bacteria-induced cytokine
rs111481643	MIP1beta_CCL4_PHA	6	25412683	not_genotyped	0.811	0.05	intron,non_coding	LRRC16A	0.0503497	-0.419227	0.214222	C	G	233.884	25.089	1.027	PHA _ bacteria-induced cytokine
rs111481643	MCP1_CCL2_PHA	6	25412683	not_genotyped	0.811	0.05	intron,non_coding	LRRC16A	0.10314	-0.359981	0.220872	C	G	233.884	25.089	1.027	PHA _ bacteria-induced cytokine
rs111481643	MCP4_CCL13_PHA	6	25412683	not_genotyped	0.811	0.05	intron,non_coding	LRRC16A	0.359067	-0.191336	0.208621	C	G	233.884	25.089	1.027	PHA _ bacteria-induced cytokine
rs111481643	IFN-lambda1_IL-29_PHA	6	25412683	not_genotyped	0.811	0.05	intron,non_coding	LRRC16A	0.634972	0.099695	0.209999	C	G	228.514	24.459	1.027	PHA_ Virus induced cytokines
rs111481643	IFN-alpha2_RSV	6	25412683	not_genotyped	0.811	0.05	intron,non_coding	LRRC16A	0.30287	0.211692	0.205467	C	G	244.828	25.145	1.027	Viral stimuli _ Virus induced cytokines
rs111481643	IFN-alpha2_RV1B	6	25412683	not_genotyped	0.811	0.05	intron,non_coding	LRRC16A	0.406174	0.17182	0.206851	C	G	233.18	24.794	1.026	Viral stimuli _ Virus induced cytokines
rs111481643	IFN-alpha2_RV16	6	25412683	not_genotyped	0.811	0.05	intron,non_coding	LRRC16A	0.658239	0.0894631	0.202247	C	G	246.828	25.145	1.027	Viral stimuli _ Virus induced cytokines
rs111481643	IFN-alpha2_R848	6	25412683	not_genotyped	0.811	0.05	intron,non_coding	LRRC16A	0.178204	0.300945	0.223535	C	G	205.475	21.522	1.003	Viral stimuli _ Virus induced cytokines
rs111481643	IFN-lambda1_IL-29_RSV	6	25412683	not_genotyped	0.811	0.05	intron,non_coding	LRRC16A	0.402946	-0.171308	0.204823	C	G	239.458	24.515	1.027	Viral stimuli _ Virus induced cytokines
rs111481643	IFN-lambda1_IL-29_RV1B	6	25412683	not_genotyped	0.811	0.05	intron,non_coding	LRRC16A	0.669846	0.0911449	0.213775	C	G	227.81	24.164	1.026	Viral stimuli _ Virus induced cytokines
rs111481643	IFN-lambda1_IL-29_RV16	6	25412683	not_genotyped	0.811	0.05	intron,non_coding	LRRC16A	0.479228	0.149074	0.210692	C	G	239.458	24.515	1.027	Viral stimuli _ Virus induced cytokines
rs111481643	IFN-lambda1_IL-29_R848	6	25412683	not_genotyped	0.811	0.05	intron,non_coding	LRRC16A	0.915119	0.0245425	0.230264	C	G	203.105	20.892	1.003	Viral stimuli _ Virus induced cytokines
rs111481643	IL-15_RSV	6	25412683	not_genotyped	0.811	0.05	intron,non_coding	LRRC16A	0.683273	-0.0885499	0.217033	C	G	239.458	24.515	1.027	Viral stimuli _ Virus induced cytokines
rs111481643	IL-15_RV1B	6	25412683	not_genotyped	0.811	0.05	intron,non_coding	LRRC16A	0.878066	0.0341745	0.222749	C	G	227.81	24.164	1.026	Viral stimuli _ Virus induced cytokines
rs111481643	IL-15_RV16	6	25412683	not_genotyped	0.811	0.05	intron,non_coding	LRRC16A	0.675097	-0.0916204	0.218579	C	G	239.458	24.515	1.027	Viral stimuli _ Virus induced cytokines
rs111481643	IL-15_R848	6	25412683	not_genotyped	0.811	0.05	intron,non_coding	LRRC16A	0.735766	-0.0757142	0.224362	C	G	203.105	20.892	1.003	Viral stimuli _ Virus induced cytokines
rs111481643	IP-10_CXCL10_RSV	6	25412683	not_genotyped	0.811	0.05	intron,non_coding	LRRC16A	0.0977486	-0.353455	0.213456	C	G	244.828	25.145	1.027	Viral stimuli _ Virus induced cytokines
rs111481643	IP-10_CXCL10_RV1B	6	25412683	not_genotyped	0.811	0.05	intron,non_coding	LRRC16A	0.0289844	-0.459973	0.210639	C	G	233.18	24.794	1.026	Viral stimuli _ Virus induced cytokines
rs111481643	IP-10_CXCL10_RV16	6	25412683	not_genotyped	0.811	0.05	intron,non_coding	LRRC16A	0.0238201	-0.468654	0.207368	C	G	246.828	25.145	1.027	Viral stimuli _ Virus induced cytokines
rs111481643	IP-10_CXCL10_R848	6	25412683	not_genotyped	0.811	0.05	intron,non_coding	LRRC16A	0.0089254	-0.629163	0.240607	C	G	205.475	21.522	1.003	Viral stimuli _ Virus induced cytokines
rs73624755	TNFalpha_Strpn	20	62481686	not_genotyped	0.756	0.05	upstream;downstream	ABHD16B_lnCrna	0.00665421	-0.643932	0.237292	T	G	238.107	27.628	0.262	Bacterial stimuli _ bacteria-induced cytokine
rs73624755	TNFalpha_LTA	20	62481686	not_genotyped	0.756	0.05	upstream;downstream	ABHD16B_lnCrna	5.75282e-05	-1.64921	0.409973	T	G	131.454	13.291	0.253	Bacterial stimuli _ bacteria-induced cytokine
rs73624755	TNFalpha_Hin	20	62481686	not_genotyped	0.756	0.05	upstream;downstream	ABHD16B_lnCrna	0.00995896	-0.58608	0.227405	T	G	239.201	28.534	0.262	Bacterial stimuli _ bacteria-induced cytokine
rs73624755	TNFalpha_LPS	20	62481686	not_genotyped	0.756	0.05	upstream;downstream	ABHD16B_lnCrna	0.00797898	-0.699206	0.263557	T	G	214.082	25.653	0.262	Bacterial stimuli _ bacteria-induced cytokine
rs73624755	TNFalpha_PAM	20	62481686	not_genotyped	0.756	0.05	upstream;downstream	ABHD16B_lnCrna	0.0871322	-0.46076	0.269336	T	G	181.818	20.919	0.262	Bacterial stimuli _ bacteria-induced cytokine
rs73624755	TNFalpha_PGN	20	62481686	not_genotyped	0.756	0.05	upstream;downstream	ABHD16B_lnCrna	0.0798764	-0.505496	0.288623	T	G	171.335	18.404	0.26	Bacterial stimuli _ bacteria-induced cytokine
rs73624755	TNFalpha_FSL	20	62481686	not_genotyped	0.756	0.05	upstream;downstream	ABHD16B_lnCrna	0.00367572	-0.927736	0.319388	T	G	160.496	16.243	0.26	Bacterial stimuli _ bacteria-induced cytokine
rs73624755	TNFalpha_Fla	20	62481686	not_genotyped	0.756	0.05	upstream;downstream	ABHD16B_lnCrna	9.64593e-05	-1.7022	0.436538	T	G	143.91	13.83	0.258	Bacterial stimuli _ bacteria-induced cytokine
rs73624755	IL-1beta_Strpn	20	62481686	not_genotyped	0.756	0.05	upstream;downstream	ABHD16B_lnCrna	0.0907155	-0.390021	0.230558	T	G	238.107	27.628	0.262	Bacterial stimuli _ bacteria-induced cytokine
rs73624755	IL-1beta_LTA	20	62481686	not_genotyped	0.756	0.05	upstream;downstream	ABHD16B_lnCrna	0.000330987	-1.48872	0.414714	T	G	131.454	13.291	0.253	Bacterial stimuli _ bacteria-induced cytokine
rs73624755	IL-1beta_Hin	20	62481686	not_genotyped	0.756	0.05	upstream;downstream	ABHD16B_lnCrna	0.00357071	-0.663609	0.227748	T	G	239.201	28.534	0.262	Bacterial stimuli _ bacteria-induced cytokine
rs73624755	IL-1beta_LPS	20	62481686	not_genotyped	0.756	0.05	upstream;downstream	ABHD16B_lnCrna	0.00230273	-0.794975	0.260808	T	G	214.082	25.653	0.262	Bacterial stimuli _ bacteria-induced cytokine
rs73624755	IL-1beta_PAM	20	62481686	not_genotyped	0.756	0.05	upstream;downstream	ABHD16B_lnCrna	0.0242269	-0.621908	0.275973	T	G	180.818	20.919	0.262	Bacterial stimuli _ bacteria-induced cytokine
rs73624755	IL-1beta_PGN	20	62481686	not_genotyped	0.756	0.05	upstream;downstream	ABHD16B_lnCrna	0.248508	-0.315415	0.273328	T	G	171.335	18.404	0.26	Bacterial stimuli _ bacteria-induced cytokine
rs73624755	IL-1beta_FSL	20	62481686	not_genotyped	0.756	0.05	upstream;downstream	ABHD16B_lnCrna	0.162174	-0.427418	0.305779	T	G	160.496	16.243	0.26	Bacterial stimuli _ bacteria-induced cytokine
rs73624755	IL-1beta_Fla	20	62481686	not_genotyped	0.756	0.05	upstream;downstream	ABHD16B_lnCrna	0.013432	-0.882522	0.356992	T	G	143.91	13.83	0.258	Bacterial stimuli _ bacteria-induced cytokine
rs73624755	IL-6_Strpn	20	62481686	not_genotyped	0.756	0.05	upstream;downstream	ABHD16B_lnCrna	0.0206198	-0.567259	0.245049	T	G	238.107	27.628	0.262	Bacterial stimuli _ IL6
rs73624755	IL-6_LTA	20	62481686	not_genotyped	0.756	0.05	upstream;downstream	ABHD16B_lnCrna	4.50403e-09	-2.48197	0.423218	T	G	131.454	13.291	0.253	Bacterial stimuli _ IL6
rs73624755	IL-6_Hin	20	62481686	not_genotyped	0.756	0.05	upstream;downstream	ABHD16B_lnCrna	0.000618887	-0.836423	0.24434	T	G	239.201	28.534	0.262	Bacterial stimuli _ IL6
rs73624755	IL-6_LPS	20	62481686	not_genotyped	0.756	0.05	upstream;downstream	ABHD16B_lnCrna	0.000156082	-1.04122	0.275368	T	G	214.082	25.653	0.262	Bacterial stimuli _ IL6
rs73624755	IL-6_PAM	20	62481686	not_genotyped	0.756	0.05	upstream;downstream	ABHD16B_lnCrna	0.00014595	-1.08595	0.285936	T	G	180.818	20.919	0.262	Bacterial stimuli _ IL6
rs73624755	IL-6_PGN	20	62481686	not_genotyped	0.756	0.05	upstream;downstream	ABHD16B_lnCrna	0.00461939	-0.854102	0.301543	T	G	170.335	18.404	0.26	Bacterial stimuli _ IL6
rs73624755	IL-6_FSL	20	62481686	not_genotyped	0.756	0.05	upstream;downstream	ABHD16B_lnCrna	9.22513e-06	-1.42813	0.322045	T	G	160.496	16.243	0.26	Bacterial stimuli _ IL6
rs73624755	IL-6_Fla	20	62481686	not_genotyped	0.756	0.05	upstream;downstream	ABHD16B_lnCrna	9.04965e-14	-3.99619	0.536107	T	G	143.91	13.83	0.258	Bacterial stimuli _ IL6
rs73624755	IL-8_CXCL8_Strpn	20	62481686	not_genotyped	0.756	0.05	upstream;downstream	ABHD16B_lnCrna	0.000270712	-0.885877	0.243251	T	G	238.107	27.628	0.262	Bacterial stimuli _ bacteria-induced cytokine
rs73624755	IL-8_CXCL8_LTA	20	62481686	not_genotyped	0.756	0.05	upstream;downstream	ABHD16B_lnCrna	9.61188e-10	-2.55402	0.417616	T	G	131.454	13.291	0.253	Bacterial stimuli _ bacteria-induced cytokine
rs73624755	IL-8_CXCL8_Hin	20	62481686	not_genotyped	0.756	0.05	upstream;downstream	ABHD16B_lnCrna	0.00786384	-0.618041	0.232533	T	G	239.201	28.534	0.262	Bacterial stimuli _ bacteria-induced cytokine
rs73624755	IL-8_CXCL8_LPS	20	62481686	not_genotyped	0.756	0.05	upstream;downstream	ABHD16B_lnCrna	0.000195143	-0.979035	0.262813	T	G	214.082	25.653	0.262	Bacterial stimuli _ bacteria-induced cytokine
rs73624755	IL-8_CXCL8_PAM	20	62481686	not_genotyped	0.756	0.05	upstream;downstream	ABHD16B_lnCrna	2.49649e-06	-1.44961	0.307876	T	G	180.818	20.919	0.262	Bacterial stimuli _ bacteria-induced cytokine
rs73624755	IL-8_CXCL8_PGN	20	62481686	not_genotyped	0.756	0.05	upstream;downstream	ABHD16B_lnCrna	5.97303e-05	-1.31284	0.327076	T	G	171.335	18.404	0.26	Bacterial stimuli _ bacteria-induced cytokine
rs73624755	IL-8_CXCL8_FSL	20	62481686	not_genotyped	0.756	0.05	upstream;downstream	ABHD16B_lnCrna	1.69262e-09	-2.35255	0.390474	T	G	160.496	16.243	0.26	Bacterial stimuli _ bacteria-induced cytokine
rs73624755	IL-8_CXCL8_Fla	20	62481686	not_genotyped	0.756	0.05	upstream;downstream	ABHD16B_lnCrna	5.41427e-10	-2.80177	0.451418	T	G	143.91	13.83	0.258	Bacterial stimuli _ bacteria-induced cytokine
rs73624755	MIP1beta_CCL4_Strpn	20	62481686	not_genotyped	0.756	0.05	upstream;downstream	ABHD16B_lnCrna	0.167996	-0.348384	0.252695	T	G	238.107	27.628	0.262	Bacterial stimuli _ bacteria-induced cytokine
rs73624755	MIP1beta_CCL4_LTA	20	62481686	not_genotyped	0.756	0.05	upstream;downstream	ABHD16B_lnCrna	2.86991e-11	-3.64368	0.547667	T	G	131.454	13.291	0.253	Bacterial stimuli _ bacteria-induced cytokine
rs73624755	MIP1beta_CCL4_Hin	20	62481686	not_genotyped	0.756	0.05	upstream;downstream	ABHD16B_lnCrna	0.0002799	-0.991112	0.272791	T	G	239.201	28.534	0.262	Bacterial stimuli _ bacteria-induced cytokine
rs73624755	MIP1beta_CCL4_LPS	20	62481686	not_genotyped	0.756	0.05	upstream;downstream	ABHD16B_lnCrna	0.000599938	-1.01031	0.294411	T	G	214.082	25.653	0.262	Bacterial stimuli _ bacteria-induced cytokine
rs73624755	MIP1beta_CCL4_PAM	20	62481686	not_genotyped	0.756	0.05	upstream;downstream	ABHD16B_lnCrna	0.00049946	-1.1191	0.321483	T	G	180.818	20.919	0.262	Bacterial stimuli _ bacteria-induced cytokine
rs73624755	MIP1beta_CCL4_PGN	20	62481686	not_genotyped	0.756	0.05	upstream;downstream	ABHD16B_lnCrna	9.62797e-05	-1.60908	0.412607	T	G	170.335	18.404	0.26	Bacterial stimuli _ bacteria-induced cytokine
rs73624755	MIP1beta_CCL4_FSL	20	62481686	not_genotyped	0.756	0.05	upstream;downstream	ABHD16B_lnCrna	9.61679e-06	-1.57534	0.35596	T	G	160.496	16.243	0.26	Bacterial stimuli _ bacteria-induced cytokine
rs73624755	MIP1beta_CCL4_Fla	20	62481686	not_genotyped	0.756	0.05	upstream;downstream	ABHD16B_lnCrna	2.93741e-08	-3.06137	0.552083	T	G	143.91	13.83	0.258	Bacterial stimuli _ bacteria-induced cytokine
rs73624755	MCP1_CCL2_Strpn	20	62481686	not_genotyped	0.756	0.05	upstream;downstream	ABHD16B_lnCrna	0.0971584	-0.390165	0.235211	T	G	238.107	27.628	0.262	Bacterial stimuli _ bacteria-induced cytokine
rs73624755	MCP1_CCL2_LTA	20	62481686	not_genotyped	0.756	0.05	upstream;downstream	ABHD16B_lnCrna	0.0288504	-0.689056	0.315282	T	G	131.454	13.291	0.253	Bacterial stimuli _ bacteria-induced cytokine
rs73624755	MCP1_CCL2_Hin	20	62481686	not_genotyped	0.756	0.05	upstream;downstream	ABHD16B_lnCrna	0.700109	0.0831576	0.215897	T	G	239.201	28.534	0.262	Bacterial stimuli _ bacteria-induced cytokine
rs73624755	MCP1_CCL2_LPS	20	62481686	not_genotyped	0.756	0.05	upstream;downstream	ABHD16B_lnCrna	0.621225	-0.11978	0.242413	T	G	214.082	25.653	0.262	Bacterial stimuli _ bacteria-induced cytokine
rs73624755	MCP1_CCL2_PAM	20	62481686	not_genotyped	0.756	0.05	upstream;downstream	ABHD16B_lnCrna	0.00017131	-1.10113	0.293012	T	G	180.818	20.919	0.262	Bacterial stimuli _ bacteria-induced cytokine
rs73624755	MCP1_CCL2_PGN	20	62481686	not_genotyped	0.756	0.05	upstream;downstream	ABHD16B_lnCrna	0.0119295	-0.77176	0.306957	T	G	170.335	18.404	0.26	Bacterial stimuli _ bacteria-induced cytokine
rs73624755	MCP1_CCL2_FSL	20	62481686	not_genotyped	0.756	0.05	upstream;downstream	ABHD16B_lnCrna	2.19332e-05	-1.43946	0.339156	T	G	160.496	16.243	0.26	Bacterial stimuli _ bacteria-induced cytokine
rs73624755	MCP1_CCL2_Fla	20	62481686	not_genotyped	0.756	0.05	upstream;downstream	ABHD16B_lnCrna	0.154322	-0.43235	0.303525	T	G	143.91	13.83	0.258	Bacterial stimuli _ bacteria-induced cytokine
rs73624755	MCP4_CCL13_Strpn	20	62481686	not_genotyped	0.756	0.05	upstream;downstream	ABHD16B_lnCrna	0.933488	-0.020197	0.242003	T	G	238.107	27.628	0.262	Bacterial stimuli _ bacteria-induced cytokine
rs73624755	MCP4_CCL13_LTA	20	62481686	not_genotyped	0.756	0.05	upstream;downstream	ABHD16B_lnCrna	0.0106022	0.804034	0.327575	T	G	131.454	13.291	0.253	Bacterial stimuli _ bacteria-induced cytokine
rs73624755	MCP4_CCL13_Hin	20	62481686	not_genotyped	0.756	0.05	upstream;downstream	ABHD16B_lnCrna	0.598183	0.141947	0.269341	T	G	239.201	28.534	0.262	Bacterial stimuli _ bacteria-induced cytokine
rs73624755	MCP4_CCL13_LPS	20	62481686	not_genotyped	0.756	0.05	upstream;downstream	ABHD16B_lnCrna	0.454285	-0.167152	0.223378	T	G	214.082	25.653	0.262	Bacterial stimuli _ bacteria-induced cytokine
rs73624755	MCP4_CCL13_PAM	20	62481686	not_genotyped	0.756	0.05	upstream;downstream	ABHD16B_lnCrna	0.921833	-0.0261557	0.266553	T	G	180.818	20.919	0.262	Bacterial stimuli _ bacteria-induced cytokine
rs73624755	MCP4_CCL13_PGN	20	62481686	not_genotyped	0.756	0.05	upstream;downstream	ABHD16B_lnCrna	0.943127	-0.0192304	0.26956	T	G	170.335	18.404	0.26	Bacterial stimuli _ bacteria-induced cytokine
rs73624755	MCP4_CCL13_FSL	20	62481686	not_genotyped	0.756	0.05	upstream;downstream	ABHD16B_lnCrna	0.944531	-0.0199352	0.286524	T	G	160.496	16.243	0.26	Bacterial stimuli _ bacteria-induced cytokine
rs73624755	MCP4_CCL13_Fla	20	62481686	not_genotyped	0.756	0.05	upstream;downstream	ABHD16B_lnCrna	0.832909	0.0631915	0.299525	T	G	143.91	13.83	0.258	Bacterial stimuli _ bacteria-induced cytokine
rs73624755	IL-6_RSV	20	62481686	not_genotyped	0.756	0.05	upstream;downstream	ABHD16B_lnCrna	0.000343006	-0.81422	0.227407	T	G	242.149	28.586	0.262	Viral stimuli _ IL6
rs73624755	IL-6_RV1B	20	62481686	not_genotyped	0.756	0.05	upstream;downstream	ABHD16B_lnCrna	0.597617	-0.171619	0.325141	T	G	231.213	27.522	0.262	Viral stimuli _ IL6
rs73624755	IL-6_RV16	20	62481686	not_genotyped	0.756	0.05	upstream;downstream	ABHD16B_lnCrna	0.21316	-0.298625	0.239874	T	G	244.149	28.586	0.262	Viral stimuli _ IL6
rs73624755	IL-6_R848	20	62481686	not_genotyped	0.756	0.05	upstream;downstream	ABHD16B_lnCrna	0.0017596	-0.782881	0.250276	T	G	202.87	24.865	0.262	Viral stimuli _ IL6
rs73624755	IFN-alpha2_PHA	20	62481686	not_genotyped	0.756	0.05	upstream;downstream	ABHD16B_lnCrna	0.185926	0.32099	0.242673	T	G	232.881	26.854	0.262	PHA_ Virus induced cytokines
rs73624755	TNFalpha_PHA	20	62481686	not_genotyped	0.756	0.05	upstream;downstream	ABHD16B_lnCrna	0.0342619	-0.499514	0.235956	T	G	232.881	26.854	0.262	PHA _ bacteria-induced cytokine
rs73624755	IL-1beta_PHA	20	62481686	not_genotyped	0.756	0.05	upstream;downstream	ABHD16B_lnCrna	0.0780614	-0.409685	0.232505	T	G	232.881	26.854	0.262	PHA _ bacteria-induced cytokine
rs73624755	IL-6_PHA	20	62481686	not_genotyped	0.756	0.05	upstream;downstream	ABHD16B_lnCrna	0.000652473	-0.827548	0.242768	T	G	232.881	26.854	0.262	PHA _ bacteria-induced cytokine
rs73624755	IL-8_CXCL8_PHA	20	62481686	not_genotyped	0.756	0.05	upstream;downstream	ABHD16B_lnCrna	0.000343745	-0.882419	0.246494	T	G	232.881	26.854	0.262	PHA _ bacteria-induced cytokine
rs73624755	IL-15_PHA	20	62481686	not_genotyped	0.756	0.05	upstream;downstream	ABHD16B_lnCrna	0.450396	0.172474	0.228516	T	G	226.92	26.815	0.262	PHA_ Virus induced cytokines
rs73624755	IP-10_CXCL10_PHA	20	62481686	not_genotyped	0.756	0.05	upstream;downstream	ABHD16B_lnCrna	0.0105377	-0.592239	0.231554	T	G	232.881	26.854	0.262	PHA _ bacteria-induced cytokine
rs73624755	MIP1beta_CCL4_PHA	20	62481686	not_genotyped	0.756	0.05	upstream;downstream	ABHD16B_lnCrna	0.00158757	-0.822088	0.260304	T	G	232.881	26.854	0.262	PHA _ bacteria-induced cytokine
rs73624755	MCP1_CCL2_PHA	20	62481686	not_genotyped	0.756	0.05	upstream;downstream	ABHD16B_lnCrna	0.00063605	-0.881987	0.258211	T	G	232.881	26.854	0.262	PHA _ bacteria-induced cytokine
rs73624755	MCP4_CCL13_PHA	20	62481686	not_genotyped	0.756	0.05	upstream;downstream	ABHD16B_lnCrna	0.762497	-0.0723568	0.239431	T	G	232.881	26.854	0.262	PHA _ bacteria-induced cytokine
rs73624755	IFN-lambda1_IL-29_PHA	20	62481686	not_genotyped	0.756	0.05	upstream;downstream	ABHD16B_lnCrna	0.419038	-0.175919	0.217697	T	G	226.92	26.815	0.262	PHA_ Virus induced cytokines
rs73624755	IFN-alpha2_RSV	20	62481686	not_genotyped	0.756	0.05	upstream;downstream	ABHD16B_lnCrna	0.273329	-0.245673	0.224271	T	G	242.149	28.586	0.262	Viral stimuli _ Virus induced cytokines
rs73624755	IFN-alpha2_RV1B	20	62481686	not_genotyped	0.756	0.05	upstream;downstream	ABHD16B_lnCrna	0.466046	-0.165017	0.226384	T	G	231.213	27.522	0.262	Viral stimuli _ Virus induced cytokines
rs73624755	IFN-alpha2_RV16	20	62481686	not_genotyped	0.756	0.05	upstream;downstream	ABHD16B_lnCrna	0.508455	-0.146015	0.220818	T	G	244.149	28.586	0.262	Viral stimuli _ Virus induced cytokines
rs73624755	IFN-alpha2_R848	20	62481686	not_genotyped	0.756	0.05	upstream;downstream	ABHD16B_lnCrna	0.394124	0.212899	0.249834	T	G	202.87	24.865	0.262	Viral stimuli _ Virus induced cytokines
rs73624755	IFN-lambda1_IL-29_RSV	20	62481686	not_genotyped	0.756	0.05	upstream;downstream	ABHD16B_lnCrna	0.488587	-0.141966	0.204988	T	G	236.188	28.547	0.262	Viral stimuli _ Virus induced cytokines
rs73624755	IFN-lambda1_IL-29_RV1B	20	62481686	not_genotyped	0.756	0.05	upstream;downstream	ABHD16B_lnCrna	0.812057	-0.0567432	0.238644	T	G	225.252	27.483	0.262	Viral stimuli _ Virus induced cytokines
rs73624755	IFN-lambda1_IL-29_RV16	20	62481686	not_genotyped	0.756	0.05	upstream;downstream	ABHD16B_lnCrna	0.530647	-0.138445	0.220798	T	G	236.188	28.547	0.262	Viral stimuli _ Virus induced cytokines
rs73624755	IFN-lambda1_IL-29_R848	20	62481686	not_genotyped	0.756	0.05	upstream;downstream	ABHD16B_lnCrna	0.294402	0.25784	0.24591	T	G	199.9	24.835	0.262	Viral stimuli _ Virus induced cytokines
rs73624755	IL-15_RSV	20	62481686	not_genotyped	0.756	0.05	upstream;downstream	ABHD16B_lnCrna	0.383049	0.204904	0.234903	T	G	236.188	28.547	0.262	Viral stimuli _ Virus induced cytokines
rs73624755	IL-15_RV1B	20	62481686	not_genotyped	0.756	0.05	upstream;downstream	ABHD16B_lnCrna	0.515586	0.148137	0.227845	T	G	225.252	27.483	0.262	Viral stimuli _ Virus induced cytokines
rs73624755	IL-15_RV16	20	62481686	not_genotyped	0.756	0.05	upstream;downstream	ABHD16B_lnCrna	0.212058	0.29695	0.237955	T	G	236.188	28.547	0.262	Viral stimuli _ Virus induced cytokines
rs73624755	IL-15_R848	20	62481686	not_genotyped	0.756	0.05	upstream;downstream	ABHD16B_lnCrna	0.195349	0.335416	0.259026	T	G	199.9	24.835	0.262	Viral stimuli _ Virus induced cytokines
rs73624755	IP-10_CXCL10_RSV	20	62481686	not_genotyped	0.756	0.05	upstream;downstream	ABHD16B_lnCrna	0.00351817	-0.66438	0.227651	T	G	242.149	28.586	0.262	Viral stimuli _ Virus induced cytokines
rs73624755	IP-10_CXCL10_RV1B	20	62481686	not_genotyped	0.756	0.05	upstream;downstream	ABHD16B_lnCrna	0.019796	-0.57841	0.248224	T	G	231.213	27.522	0.262	Viral stimuli _ Virus induced cytokines
rs73624755	IP-10_CXCL10_RV16	20	62481686	not_genotyped	0.756	0.05	upstream;downstream	ABHD16B_lnCrna	0.0500787	-0.474957	0.242413	T	G	244.149	28.586	0.262	Viral stimuli _ Virus induced cytokines
rs73624755	IP-10_CXCL10_R848	20	62481686	not_genotyped	0.756	0.05	upstream;downstream	ABHD16B_lnCrna	0.00282946	-0.717782	0.240408	T	G	202.87	24.865	0.262	Viral stimuli _ Virus induced cytokines
chr7:67342638:D	TNFalpha_Strpn	7	67342638	not_genotyped	0.775	0.05	intergenic	intergenic	0.00838632	-0.638168	0.242087	ACT	A	239.1	26.755	0.141	Bacterial stimuli _ bacteria-induced cytokine
chr7:67342638:D	TNFalpha_LTA	7	67342638	not_genotyped	0.775	0.05	intergenic	intergenic	0.00367137	-1.04929	0.36119	ACT	A	133.104	11.856	0.037	Bacterial stimuli _ bacteria-induced cytokine
chr7:67342638:D	TNFalpha_Hin	7	67342638	not_genotyped	0.775	0.05	intergenic	intergenic	0.00350438	-0.742461	0.254299	ACT	A	241.105	26.75	0.141	Bacterial stimuli _ bacteria-induced cytokine
chr7:67342638:D	TNFalpha_LPS	7	67342638	not_genotyped	0.775	0.05	intergenic	intergenic	5.59091e-07	-1.39569	0.278868	ACT	A	214.639	25.216	0.141	Bacterial stimuli _ bacteria-induced cytokine
chr7:67342638:D	TNFalpha_PAM	7	67342638	not_genotyped	0.775	0.05	intergenic	intergenic	0.0276234	-0.656497	0.298056	ACT	A	183.21	19.691	0.095	Bacterial stimuli _ bacteria-induced cytokine
chr7:67342638:D	TNFalpha_PGN	7	67342638	not_genotyped	0.775	0.05	intergenic	intergenic	0.0102173	-0.74159	0.288738	ACT	A	172.882	17.021	0.093	Bacterial stimuli _ bacteria-induced cytokine
chr7:67342638:D	TNFalpha_FSL	7	67342638	not_genotyped	0.775	0.05	intergenic	intergenic	0.249286	-0.347011	0.301203	ACT	A	160.918	16.041	0.037	Bacterial stimuli _ bacteria-induced cytokine
chr7:67342638:D	TNFalpha_Fla	7	67342638	not_genotyped	0.775	0.05	intergenic	intergenic	0.0314819	-0.74955	0.348477	ACT	A	144.095	13.865	0.037	Bacterial stimuli _ bacteria-induced cytokine
chr7:67342638:D	IL-1beta_Strpn	7	67342638	not_genotyped	0.775	0.05	intergenic	intergenic	0.495794	-0.157992	0.231958	ACT	A	239.1	26.755	0.141	Bacterial stimuli _ bacteria-induced cytokine
chr7:67342638:D	IL-1beta_LTA	7	67342638	not_genotyped	0.775	0.05	intergenic	intergenic	0.282275	-0.349434	0.324987	ACT	A	133.104	11.856	0.037	Bacterial stimuli _ bacteria-induced cytokine
chr7:67342638:D	IL-1beta_Hin	7	67342638	not_genotyped	0.775	0.05	intergenic	intergenic	0.109869	-0.376483	0.235481	ACT	A	241.105	26.75	0.141	Bacterial stimuli _ bacteria-induced cytokine
chr7:67342638:D	IL-1beta_LPS	7	67342638	not_genotyped	0.775	0.05	intergenic	intergenic	0.0106646	-0.620873	0.243146	ACT	A	214.639	25.216	0.141	Bacterial stimuli _ bacteria-induced cytokine
chr7:67342638:D	IL-1beta_PAM	7	67342638	not_genotyped	0.775	0.05	intergenic	intergenic	0.681038	0.118115	0.287352	ACT	A	183.037	18.866	0.093	Bacterial stimuli _ bacteria-induced cytokine
chr7:67342638:D	IL-1beta_PGN	7	67342638	not_genotyped	0.775	0.05	intergenic	intergenic	0.488165	0.201804	0.291107	ACT	A	172.882	17.021	0.093	Bacterial stimuli _ bacteria-induced cytokine
chr7:67342638:D	IL-1beta_FSL	7	67342638	not_genotyped	0.775	0.05	intergenic	intergenic	0.550722	0.184142	0.308612	ACT	A	160.918	16.041	0.037	Bacterial stimuli _ bacteria-induced cytokine
chr7:67342638:D	IL-1beta_Fla	7	67342638	not_genotyped	0.775	0.05	intergenic	intergenic	0.865022	-0.0545126	0.32069	ACT	A	144.095	13.865	0.037	Bacterial stimuli _ bacteria-induced cytokine
chr7:67342638:D	IL-6_Strpn	7	67342638	not_genotyped	0.775	0.05	intergenic	intergenic	0.000205157	-0.900488	0.242551	ACT	A	239.1	26.755	0.141	Bacterial stimuli _ IL6
chr7:67342638:D	IL-6_LTA	7	67342638	not_genotyped	0.775	0.05	intergenic	intergenic	0.000120796	-1.60021	0.416232	ACT	A	133.104	11.856	0.037	Bacterial stimuli _ IL6
chr7:67342638:D	IL-6_Hin	7	67342638	not_genotyped	0.775	0.05	intergenic	intergenic	0.000220678	-0.898783	0.243303	ACT	A	241.105	26.75	0.141	Bacterial stimuli _ IL6
chr7:67342638:D	IL-6_LPS	7	67342638	not_genotyped	0.775	0.05	intergenic	intergenic	4.8367e-09	-1.63515	0.279385	ACT	A	214.639	25.216	0.141	Bacterial stimuli _ IL6
chr7:67342638:D	IL-6_PAM	7	67342638	not_genotyped	0.775	0.05	intergenic	intergenic	0.00889254	-0.793568	0.303333	ACT	A	183.037	18.866	0.093	Bacterial stimuli _ IL6
chr7:67342638:D	IL-6_PGN	7	67342638	not_genotyped	0.775	0.05	intergenic	intergenic	0.0362861	-0.61854	0.295428	ACT	A	171.882	17.021	0.093	Bacterial stimuli _ IL6
chr7:67342638:D	IL-6_FSL	7	67342638	not_genotyped	0.775	0.05	intergenic	intergenic	0.00500961	-0.961426	0.342582	ACT	A	160.918	16.041	0.037	Bacterial stimuli _ IL6
chr7:67342638:D	IL-6_Fla	7	67342638	not_genotyped	0.775	0.05	intergenic	intergenic	0.00153879	-1.12988	0.356735	ACT	A	144.095	13.865	0.037	Bacterial stimuli _ IL6
chr7:67342638:D	IL-8_CXCL8_Strpn	7	67342638	not_genotyped	0.775	0.05	intergenic	intergenic	4.56323e-05	-1.00594	0.246738	ACT	A	239.1	26.755	0.141	Bacterial stimuli _ bacteria-induced cytokine
chr7:67342638:D	IL-8_CXCL8_LTA	7	67342638	not_genotyped	0.775	0.05	intergenic	intergenic	0.00236825	-1.17688	0.387172	ACT	A	133.104	11.856	0.037	Bacterial stimuli _ bacteria-induced cytokine
chr7:67342638:D	IL-8_CXCL8_Hin	7	67342638	not_genotyped	0.775	0.05	intergenic	intergenic	6.03991e-05	-1.00812	0.251324	ACT	A	241.105	26.75	0.141	Bacterial stimuli _ bacteria-induced cytokine
chr7:67342638:D	IL-8_CXCL8_LPS	7	67342638	not_genotyped	0.775	0.05	intergenic	intergenic	8.69704e-08	-1.42759	0.266737	ACT	A	214.639	25.216	0.141	Bacterial stimuli _ bacteria-induced cytokine
chr7:67342638:D	IL-8_CXCL8_PAM	7	67342638	not_genotyped	0.775	0.05	intergenic	intergenic	0.00032716	-1.07051	0.297962	ACT	A	183.037	18.866	0.093	Bacterial stimuli _ bacteria-induced cytokine
chr7:67342638:D	IL-8_CXCL8_PGN	7	67342638	not_genotyped	0.775	0.05	intergenic	intergenic	0.00394486	-0.867615	0.30099	ACT	A	172.882	17.021	0.093	Bacterial stimuli _ bacteria-induced cytokine
chr7:67342638:D	IL-8_CXCL8_FSL	7	67342638	not_genotyped	0.775	0.05	intergenic	intergenic	0.00347736	-1.01165	0.346213	ACT	A	160.918	16.041	0.037	Bacterial stimuli _ bacteria-induced cytokine
chr7:67342638:D	IL-8_CXCL8_Fla	7	67342638	not_genotyped	0.775	0.05	intergenic	intergenic	0.00475639	-1.01193	0.358449	ACT	A	144.095	13.865	0.037	Bacterial stimuli _ bacteria-induced cytokine
chr7:67342638:D	MIP1beta_CCL4_Strpn	7	67342638	not_genotyped	0.775	0.05	intergenic	intergenic	0.012147	-0.596809	0.237977	ACT	A	239.1	26.755	0.141	Bacterial stimuli _ bacteria-induced cytokine
chr7:67342638:D	MIP1beta_CCL4_LTA	7	67342638	not_genotyped	0.775	0.05	intergenic	intergenic	0.00903005	-1.00472	0.384815	ACT	A	133.104	11.856	0.037	Bacterial stimuli _ bacteria-induced cytokine
chr7:67342638:D	MIP1beta_CCL4_Hin	7	67342638	not_genotyped	0.775	0.05	intergenic	intergenic	0.00450087	-0.668241	0.235235	ACT	A	241.105	26.75	0.141	Bacterial stimuli _ bacteria-induced cytokine
chr7:67342638:D	MIP1beta_CCL4_LPS	7	67342638	not_genotyped	0.775	0.05	intergenic	intergenic	5.02711e-05	-1.04115	0.256798	ACT	A	214.639	25.216	0.141	Bacterial stimuli _ bacteria-induced cytokine
chr7:67342638:D	MIP1beta_CCL4_PAM	7	67342638	not_genotyped	0.775	0.05	intergenic	intergenic	0.0180313	-0.651258	0.275376	ACT	A	183.037	18.866	0.093	Bacterial stimuli _ bacteria-induced cytokine
chr7:67342638:D	MIP1beta_CCL4_PGN	7	67342638	not_genotyped	0.775	0.05	intergenic	intergenic	0.0149113	-0.720961	0.29614	ACT	A	171.882	17.021	0.093	Bacterial stimuli _ bacteria-induced cytokine
chr7:67342638:D	MIP1beta_CCL4_FSL	7	67342638	not_genotyped	0.775	0.05	intergenic	intergenic	0.117828	-0.484403	0.309729	ACT	A	160.918	16.041	0.037	Bacterial stimuli _ bacteria-induced cytokine
chr7:67342638:D	MIP1beta_CCL4_Fla	7	67342638	not_genotyped	0.775	0.05	intergenic	intergenic	0.0125549	-0.890133	0.356602	ACT	A	144.095	13.865	0.037	Bacterial stimuli _ bacteria-induced cytokine
chr7:67342638:D	MCP1_CCL2_Strpn	7	67342638	not_genotyped	0.775	0.05	intergenic	intergenic	0.0419436	-0.468677	0.230412	ACT	A	239.1	26.755	0.141	Bacterial stimuli _ bacteria-induced cytokine
chr7:67342638:D	MCP1_CCL2_LTA	7	67342638	not_genotyped	0.775	0.05	intergenic	intergenic	0.129676	-0.540008	0.356352	ACT	A	133.104	11.856	0.037	Bacterial stimuli _ bacteria-induced cytokine
chr7:67342638:D	MCP1_CCL2_Hin	7	67342638	not_genotyped	0.775	0.05	intergenic	intergenic	0.550645	-0.139385	0.233557	ACT	A	241.105	26.75	0.141	Bacterial stimuli _ bacteria-induced cytokine
chr7:67342638:D	MCP1_CCL2_LPS	7	67342638	not_genotyped	0.775	0.05	intergenic	intergenic	0.352724	-0.220959	0.237765	ACT	A	214.639	25.216	0.141	Bacterial stimuli _ bacteria-induced cytokine
chr7:67342638:D	MCP1_CCL2_PAM	7	67342638	not_genotyped	0.775	0.05	intergenic	intergenic	0.00369722	-0.855989	0.294873	ACT	A	183.037	18.866	0.093	Bacterial stimuli _ bacteria-induced cytokine
chr7:67342638:D	MCP1_CCL2_PGN	7	67342638	not_genotyped	0.775	0.05	intergenic	intergenic	0.200013	-0.387057	0.302031	ACT	A	171.882	17.021	0.093	Bacterial stimuli _ bacteria-induced cytokine
chr7:67342638:D	MCP1_CCL2_FSL	7	67342638	not_genotyped	0.775	0.05	intergenic	intergenic	0.0135854	-0.844733	0.342269	ACT	A	160.918	16.041	0.037	Bacterial stimuli _ bacteria-induced cytokine
chr7:67342638:D	MCP1_CCL2_Fla	7	67342638	not_genotyped	0.775	0.05	intergenic	intergenic	0.430625	-0.252774	0.320729	ACT	A	144.095	13.865	0.037	Bacterial stimuli _ bacteria-induced cytokine
chr7:67342638:D	MCP4_CCL13_Strpn	7	67342638	not_genotyped	0.775	0.05	intergenic	intergenic	0.629288	-0.113607	0.235343	ACT	A	239.1	26.755	0.141	Bacterial stimuli _ bacteria-induced cytokine
chr7:67342638:D	MCP4_CCL13_LTA	7	67342638	not_genotyped	0.775	0.05	intergenic	intergenic	0.00465288	0.917281	0.324112	ACT	A	133.104	11.856	0.037	Bacterial stimuli _ bacteria-induced cytokine
chr7:67342638:D	MCP4_CCL13_Hin	7	67342638	not_genotyped	0.775	0.05	intergenic	intergenic	0.40149	-0.186837	0.2227	ACT	A	241.105	26.75	0.141	Bacterial stimuli _ bacteria-induced cytokine
chr7:67342638:D	MCP4_CCL13_LPS	7	67342638	not_genotyped	0.775	0.05	intergenic	intergenic	0.437531	-0.168664	0.217248	ACT	A	214.639	25.216	0.141	Bacterial stimuli _ bacteria-induced cytokine
chr7:67342638:D	MCP4_CCL13_PAM	7	67342638	not_genotyped	0.775	0.05	intergenic	intergenic	0.511691	0.173256	0.264027	ACT	A	183.037	18.866	0.093	Bacterial stimuli _ bacteria-induced cytokine
chr7:67342638:D	MCP4_CCL13_PGN	7	67342638	not_genotyped	0.775	0.05	intergenic	intergenic	0.608054	-0.140543	0.274042	ACT	A	171.882	17.021	0.093	Bacterial stimuli _ bacteria-induced cytokine
chr7:67342638:D	MCP4_CCL13_FSL	7	67342638	not_genotyped	0.775	0.05	intergenic	intergenic	0.599697	-0.143657	0.273718	ACT	A	160.918	16.041	0.037	Bacterial stimuli _ bacteria-induced cytokine
chr7:67342638:D	MCP4_CCL13_Fla	7	67342638	not_genotyped	0.775	0.05	intergenic	intergenic	0.279622	-0.322593	0.298374	ACT	A	144.095	13.865	0.037	Bacterial stimuli _ bacteria-induced cytokine
chr7:67342638:D	IL-6_RSV	7	67342638	not_genotyped	0.775	0.05	intergenic	intergenic	0.000216369	-0.885989	0.239515	ACT	A	244.049	26.806	0.141	Viral stimuli _ IL6
chr7:67342638:D	IL-6_RV1B	7	67342638	not_genotyped	0.775	0.05	intergenic	intergenic	0.0122295	-0.556793	0.222232	ACT	A	232.102	26.753	0.141	Viral stimuli _ IL6
chr7:67342638:D	IL-6_RV16	7	67342638	not_genotyped	0.775	0.05	intergenic	intergenic	0.000248999	-0.832625	0.227289	ACT	A	246.049	26.806	0.141	Viral stimuli _ IL6
chr7:67342638:D	IL-6_R848	7	67342638	not_genotyped	0.775	0.05	intergenic	intergenic	1.14835e-06	-1.47332	0.302881	ACT	A	204.863	23.038	0.096	Viral stimuli _ IL6
chr7:67342638:D	IFN-alpha2_PHA	7	67342638	not_genotyped	0.775	0.05	intergenic	intergenic	0.474923	-0.161334	0.225802	ACT	A	233.123	26.732	0.141	PHA_ Virus induced cytokines
chr7:67342638:D	TNFalpha_PHA	7	67342638	not_genotyped	0.775	0.05	intergenic	intergenic	0.00356585	-0.729979	0.250489	ACT	A	233.123	26.732	0.141	PHA _ bacteria-induced cytokine
chr7:67342638:D	IL-1beta_PHA	7	67342638	not_genotyped	0.775	0.05	intergenic	intergenic	0.831752	0.0485111	0.228336	ACT	A	233.123	26.732	0.141	PHA _ bacteria-induced cytokine
chr7:67342638:D	IL-6_PHA	7	67342638	not_genotyped	0.775	0.05	intergenic	intergenic	0.000249839	-0.867666	0.23691	ACT	A	233.123	26.732	0.141	PHA _ bacteria-induced cytokine
chr7:67342638:D	IL-8_CXCL8_PHA	7	67342638	not_genotyped	0.775	0.05	intergenic	intergenic	7.368e-05	-0.993831	0.250709	ACT	A	233.123	26.732	0.141	PHA _ bacteria-induced cytokine
chr7:67342638:D	IL-15_PHA	7	67342638	not_genotyped	0.775	0.05	intergenic	intergenic	0.14475	0.346178	0.23738	ACT	A	227.219	26.636	0.141	PHA_ Virus induced cytokines
chr7:67342638:D	IP-10_CXCL10_PHA	7	67342638	not_genotyped	0.775	0.05	intergenic	intergenic	0.00228895	-0.734117	0.2407	ACT	A	233.123	26.732	0.141	PHA _ bacteria-induced cytokine
chr7:67342638:D	MIP1beta_CCL4_PHA	7	67342638	not_genotyped	0.775	0.05	intergenic	intergenic	0.000942795	-0.788548	0.238444	ACT	A	233.123	26.732	0.141	PHA _ bacteria-induced cytokine
chr7:67342638:D	MCP1_CCL2_PHA	7	67342638	not_genotyped	0.775	0.05	intergenic	intergenic	0.0007361	-0.843605	0.2499	ACT	A	233.123	26.732	0.141	PHA _ bacteria-induced cytokine
chr7:67342638:D	MCP4_CCL13_PHA	7	67342638	not_genotyped	0.775	0.05	intergenic	intergenic	0.76261	-0.0686053	0.227129	ACT	A	233.123	26.732	0.141	PHA _ bacteria-induced cytokine
chr7:67342638:D	IFN-lambda1_IL-29_PHA	7	67342638	not_genotyped	0.775	0.05	intergenic	intergenic	0.751014	0.0762977	0.240457	ACT	A	227.219	26.636	0.141	PHA_ Virus induced cytokines
chr7:67342638:D	IFN-alpha2_RSV	7	67342638	not_genotyped	0.775	0.05	intergenic	intergenic	0.605126	0.120243	0.232558	ACT	A	244.049	26.806	0.141	Viral stimuli _ Virus induced cytokines
chr7:67342638:D	IFN-alpha2_RV1B	7	67342638	not_genotyped	0.775	0.05	intergenic	intergenic	0.0744121	0.408296	0.228856	ACT	A	232.102	26.753	0.141	Viral stimuli _ Virus induced cytokines
chr7:67342638:D	IFN-alpha2_RV16	7	67342638	not_genotyped	0.775	0.05	intergenic	intergenic	0.453589	-0.177232	0.236485	ACT	A	246.049	26.806	0.141	Viral stimuli _ Virus induced cytokines
chr7:67342638:D	IFN-alpha2_R848	7	67342638	not_genotyped	0.775	0.05	intergenic	intergenic	0.377261	-0.220118	0.249297	ACT	A	204.863	23.038	0.096	Viral stimuli _ Virus induced cytokines
chr7:67342638:D	IFN-lambda1_IL-29_RSV	7	67342638	not_genotyped	0.775	0.05	intergenic	intergenic	0.53078	-0.148983	0.237682	ACT	A	238.145	26.71	0.141	Viral stimuli _ Virus induced cytokines
chr7:67342638:D	IFN-lambda1_IL-29_RV1B	7	67342638	not_genotyped	0.775	0.05	intergenic	intergenic	0.409271	-0.182885	0.221631	ACT	A	226.198	26.657	0.141	Viral stimuli _ Virus induced cytokines
chr7:67342638:D	IFN-lambda1_IL-29_RV16	7	67342638	not_genotyped	0.775	0.05	intergenic	intergenic	0.805137	-0.0612865	0.248421	ACT	A	238.145	26.71	0.141	Viral stimuli _ Virus induced cytokines
chr7:67342638:D	IFN-lambda1_IL-29_R848	7	67342638	not_genotyped	0.775	0.05	intergenic	intergenic	0.117866	-0.3645	0.233087	ACT	A	201.547	23.353	0.096	Viral stimuli _ Virus induced cytokines
chr7:67342638:D	IL-15_RSV	7	67342638	not_genotyped	0.775	0.05	intergenic	intergenic	0.0205534	0.552665	0.23862	ACT	A	238.145	26.71	0.141	Viral stimuli _ Virus induced cytokines
chr7:67342638:D	IL-15_RV1B	7	67342638	not_genotyped	0.775	0.05	intergenic	intergenic	0.067756	0.425487	0.232936	ACT	A	226.198	26.657	0.141	Viral stimuli _ Virus induced cytokines
chr7:67342638:D	IL-15_RV16	7	67342638	not_genotyped	0.775	0.05	intergenic	intergenic	0.00532387	0.69505	0.249412	ACT	A	238.145	26.71	0.141	Viral stimuli _ Virus induced cytokines
chr7:67342638:D	IL-15_R848	7	67342638	not_genotyped	0.775	0.05	intergenic	intergenic	0.0139003	0.649644	0.264101	ACT	A	201.547	23.353	0.096	Viral stimuli _ Virus induced cytokines
chr7:67342638:D	IP-10_CXCL10_RSV	7	67342638	not_genotyped	0.775	0.05	intergenic	intergenic	0.0263024	-0.529062	0.238132	ACT	A	244.049	26.806	0.141	Viral stimuli _ Virus induced cytokines
chr7:67342638:D	IP-10_CXCL10_RV1B	7	67342638	not_genotyped	0.775	0.05	intergenic	intergenic	0.190624	-0.314143	0.240036	ACT	A	232.102	26.753	0.141	Viral stimuli _ Virus induced cytokines
chr7:67342638:D	IP-10_CXCL10_RV16	7	67342638	not_genotyped	0.775	0.05	intergenic	intergenic	0.00789488	-0.618149	0.23269	ACT	A	246.049	26.806	0.141	Viral stimuli _ Virus induced cytokines
chr7:67342638:D	IP-10_CXCL10_R848	7	67342638	not_genotyped	0.775	0.05	intergenic	intergenic	0.00698111	-0.724635	0.268608	ACT	A	204.863	23.038	0.096	Viral stimuli _ Virus induced cytokines
rs7440580	TNFalpha_Strpn	4	162033002	not_genotyped	0.874	0.06	intergenic	intergenic	0.00906109	-0.523076	0.200432	G	C	233.434	32.481	0.084	Bacterial stimuli _ bacteria-induced cytokine
rs7440580	TNFalpha_LTA	4	162033002	not_genotyped	0.874	0.06	intergenic	intergenic	0.0367358	-0.55133	0.26396	G	C	126.755	18.193	0.052	Bacterial stimuli _ bacteria-induced cytokine
rs7440580	TNFalpha_Hin	4	162033002	not_genotyped	0.874	0.06	intergenic	intergenic	0.00173688	-0.666703	0.212876	G	C	235.326	32.589	0.084	Bacterial stimuli _ bacteria-induced cytokine
rs7440580	TNFalpha_LPS	4	162033002	not_genotyped	0.874	0.06	intergenic	intergenic	0.12034	-0.347022	0.223403	G	C	213.967	25.981	0.052	Bacterial stimuli _ bacteria-induced cytokine
rs7440580	TNFalpha_PAM	4	162033002	not_genotyped	0.874	0.06	intergenic	intergenic	0.0106237	-0.63055	0.246806	G	C	180.29	22.658	0.052	Bacterial stimuli _ bacteria-induced cytokine
rs7440580	TNFalpha_PGN	4	162033002	not_genotyped	0.874	0.06	intergenic	intergenic	0.137874	-0.356023	0.239947	G	C	168.927	21.021	0.052	Bacterial stimuli _ bacteria-induced cytokine
rs7440580	TNFalpha_FSL	4	162033002	not_genotyped	0.874	0.06	intergenic	intergenic	0.0367302	-0.524016	0.250875	G	C	155.96	20.988	0.052	Bacterial stimuli _ bacteria-induced cytokine
rs7440580	TNFalpha_Fla	4	162033002	not_genotyped	0.874	0.06	intergenic	intergenic	0.0531808	-0.503073	0.260195	G	C	138.584	19.364	0.052	Bacterial stimuli _ bacteria-induced cytokine
rs7440580	IL-1beta_Strpn	4	162033002	not_genotyped	0.874	0.06	intergenic	intergenic	0.00427842	-0.556993	0.194966	G	C	233.434	32.481	0.084	Bacterial stimuli _ bacteria-induced cytokine
rs7440580	IL-1beta_LTA	4	162033002	not_genotyped	0.874	0.06	intergenic	intergenic	0.0783694	-0.464861	0.264092	G	C	126.755	18.193	0.052	Bacterial stimuli _ bacteria-induced cytokine
rs7440580	IL-1beta_Hin	4	162033002	not_genotyped	0.874	0.06	intergenic	intergenic	8.80672e-05	-0.826723	0.210828	G	C	235.326	32.589	0.084	Bacterial stimuli _ bacteria-induced cytokine
rs7440580	IL-1beta_LPS	4	162033002	not_genotyped	0.874	0.06	intergenic	intergenic	0.0308759	-0.470951	0.218167	G	C	213.967	25.981	0.052	Bacterial stimuli _ bacteria-induced cytokine
rs7440580	IL-1beta_PAM	4	162033002	not_genotyped	0.874	0.06	intergenic	intergenic	0.0100391	-0.622194	0.241677	G	C	179.29	22.658	0.052	Bacterial stimuli _ bacteria-induced cytokine
rs7440580	IL-1beta_PGN	4	162033002	not_genotyped	0.874	0.06	intergenic	intergenic	0.14545	-0.350954	0.241075	G	C	168.927	21.021	0.052	Bacterial stimuli _ bacteria-induced cytokine
rs7440580	IL-1beta_FSL	4	162033002	not_genotyped	0.874	0.06	intergenic	intergenic	0.0618623	-0.460069	0.246384	G	C	155.96	20.988	0.052	Bacterial stimuli _ bacteria-induced cytokine
rs7440580	IL-1beta_Fla	4	162033002	not_genotyped	0.874	0.06	intergenic	intergenic	0.0692771	-0.464991	0.255966	G	C	138.584	19.364	0.052	Bacterial stimuli _ bacteria-induced cytokine
rs7440580	IL-6_Strpn	4	162033002	not_genotyped	0.874	0.06	intergenic	intergenic	0.000111364	-0.801296	0.207353	G	C	233.434	32.481	0.084	Bacterial stimuli _ IL6
rs7440580	IL-6_LTA	4	162033002	not_genotyped	0.874	0.06	intergenic	intergenic	0.000183514	-0.970127	0.259344	G	C	126.755	18.193	0.052	Bacterial stimuli _ IL6
rs7440580	IL-6_Hin	4	162033002	not_genotyped	0.874	0.06	intergenic	intergenic	1.32072e-08	-1.26472	0.222529	G	C	235.326	32.589	0.084	Bacterial stimuli _ IL6
rs7440580	IL-6_LPS	4	162033002	not_genotyped	0.874	0.06	intergenic	intergenic	0.000565621	-0.789703	0.22906	G	C	213.967	25.981	0.052	Bacterial stimuli _ IL6
rs7440580	IL-6_PAM	4	162033002	not_genotyped	0.874	0.06	intergenic	intergenic	0.000187513	-0.874831	0.234208	G	C	179.29	22.658	0.052	Bacterial stimuli _ IL6
rs7440580	IL-6_PGN	4	162033002	not_genotyped	0.874	0.06	intergenic	intergenic	0.00258573	-0.724302	0.240382	G	C	167.927	21.021	0.052	Bacterial stimuli _ IL6
rs7440580	IL-6_FSL	4	162033002	not_genotyped	0.874	0.06	intergenic	intergenic	0.000196806	-0.898833	0.241422	G	C	155.96	20.988	0.052	Bacterial stimuli _ IL6
rs7440580	IL-6_Fla	4	162033002	not_genotyped	0.874	0.06	intergenic	intergenic	0.000198152	-0.948389	0.25485	G	C	138.584	19.364	0.052	Bacterial stimuli _ IL6
rs7440580	IL-8_CXCL8_Strpn	4	162033002	not_genotyped	0.874	0.06	intergenic	intergenic	0.0221116	-0.445554	0.194697	G	C	233.434	32.481	0.084	Bacterial stimuli _ bacteria-induced cytokine
rs7440580	IL-8_CXCL8_LTA	4	162033002	not_genotyped	0.874	0.06	intergenic	intergenic	0.00608288	-0.706475	0.257529	G	C	126.755	18.193	0.052	Bacterial stimuli _ bacteria-induced cytokine
rs7440580	IL-8_CXCL8_Hin	4	162033002	not_genotyped	0.874	0.06	intergenic	intergenic	0.0287705	-0.435604	0.199214	G	C	235.326	32.589	0.084	Bacterial stimuli _ bacteria-induced cytokine
rs7440580	IL-8_CXCL8_LPS	4	162033002	not_genotyped	0.874	0.06	intergenic	intergenic	0.0504058	-0.439588	0.22468	G	C	213.967	25.981	0.052	Bacterial stimuli _ bacteria-induced cytokine
rs7440580	IL-8_CXCL8_PAM	4	162033002	not_genotyped	0.874	0.06	intergenic	intergenic	0.0148417	-0.579447	0.237847	G	C	179.29	22.658	0.052	Bacterial stimuli _ bacteria-induced cytokine
rs7440580	IL-8_CXCL8_PGN	4	162033002	not_genotyped	0.874	0.06	intergenic	intergenic	0.082006	-0.417549	0.240086	G	C	168.927	21.021	0.052	Bacterial stimuli _ bacteria-induced cytokine
rs7440580	IL-8_CXCL8_FSL	4	162033002	not_genotyped	0.874	0.06	intergenic	intergenic	0.0204214	-0.557816	0.240592	G	C	155.96	20.988	0.052	Bacterial stimuli _ bacteria-induced cytokine
rs7440580	IL-8_CXCL8_Fla	4	162033002	not_genotyped	0.874	0.06	intergenic	intergenic	0.027557	-0.556083	0.25236	G	C	138.584	19.364	0.052	Bacterial stimuli _ bacteria-induced cytokine
rs7440580	MIP1beta_CCL4_Strpn	4	162033002	not_genotyped	0.874	0.06	intergenic	intergenic	0.00284743	-0.590588	0.197935	G	C	233.434	32.481	0.084	Bacterial stimuli _ bacteria-induced cytokine
rs7440580	MIP1beta_CCL4_LTA	4	162033002	not_genotyped	0.874	0.06	intergenic	intergenic	0.000582853	-0.92057	0.267649	G	C	126.755	18.193	0.052	Bacterial stimuli _ bacteria-induced cytokine
rs7440580	MIP1beta_CCL4_Hin	4	162033002	not_genotyped	0.874	0.06	intergenic	intergenic	0.000959771	-0.750911	0.227407	G	C	235.326	32.589	0.084	Bacterial stimuli _ bacteria-induced cytokine
rs7440580	MIP1beta_CCL4_LPS	4	162033002	not_genotyped	0.874	0.06	intergenic	intergenic	0.00602872	-0.618843	0.225344	G	C	213.967	25.981	0.052	Bacterial stimuli _ bacteria-induced cytokine
rs7440580	MIP1beta_CCL4_PAM	4	162033002	not_genotyped	0.874	0.06	intergenic	intergenic	0.000639484	-0.818877	0.239838	G	C	179.29	22.658	0.052	Bacterial stimuli _ bacteria-induced cytokine
rs7440580	MIP1beta_CCL4_PGN	4	162033002	not_genotyped	0.874	0.06	intergenic	intergenic	0.00723957	-0.66447	0.247418	G	C	167.927	21.021	0.052	Bacterial stimuli _ bacteria-induced cytokine
rs7440580	MIP1beta_CCL4_FSL	4	162033002	not_genotyped	0.874	0.06	intergenic	intergenic	0.000561831	-0.86645	0.251189	G	C	155.96	20.988	0.052	Bacterial stimuli _ bacteria-induced cytokine
rs7440580	MIP1beta_CCL4_Fla	4	162033002	not_genotyped	0.874	0.06	intergenic	intergenic	0.00379981	-0.755886	0.261162	G	C	138.584	19.364	0.052	Bacterial stimuli _ bacteria-induced cytokine
rs7440580	MCP1_CCL2_Strpn	4	162033002	not_genotyped	0.874	0.06	intergenic	intergenic	0.00691122	-0.534719	0.197964	G	C	233.434	32.481	0.084	Bacterial stimuli _ bacteria-induced cytokine
rs7440580	MCP1_CCL2_LTA	4	162033002	not_genotyped	0.874	0.06	intergenic	intergenic	0.0360296	-0.571937	0.272793	G	C	126.755	18.193	0.052	Bacterial stimuli _ bacteria-induced cytokine
rs7440580	MCP1_CCL2_Hin	4	162033002	not_genotyped	0.874	0.06	intergenic	intergenic	0.473541	0.145296	0.202721	G	C	235.326	32.589	0.084	Bacterial stimuli _ bacteria-induced cytokine
rs7440580	MCP1_CCL2_LPS	4	162033002	not_genotyped	0.874	0.06	intergenic	intergenic	0.50207	-0.161035	0.239908	G	C	213.967	25.981	0.052	Bacterial stimuli _ bacteria-induced cytokine
rs7440580	MCP1_CCL2_PAM	4	162033002	not_genotyped	0.874	0.06	intergenic	intergenic	0.0334561	-0.504664	0.237314	G	C	179.29	22.658	0.052	Bacterial stimuli _ bacteria-induced cytokine
rs7440580	MCP1_CCL2_PGN	4	162033002	not_genotyped	0.874	0.06	intergenic	intergenic	0.0316873	-0.529097	0.246283	G	C	167.927	21.021	0.052	Bacterial stimuli _ bacteria-induced cytokine
rs7440580	MCP1_CCL2_FSL	4	162033002	not_genotyped	0.874	0.06	intergenic	intergenic	0.00747737	-0.657779	0.245917	G	C	155.96	20.988	0.052	Bacterial stimuli _ bacteria-induced cytokine
rs7440580	MCP1_CCL2_Fla	4	162033002	not_genotyped	0.874	0.06	intergenic	intergenic	0.130362	-0.396469	0.262098	G	C	138.584	19.364	0.052	Bacterial stimuli _ bacteria-induced cytokine
rs7440580	MCP4_CCL13_Strpn	4	162033002	not_genotyped	0.874	0.06	intergenic	intergenic	0.231615	0.239093	0.199876	G	C	233.434	32.481	0.084	Bacterial stimuli _ bacteria-induced cytokine
rs7440580	MCP4_CCL13_LTA	4	162033002	not_genotyped	0.874	0.06	intergenic	intergenic	0.776105	-0.0729205	0.256402	G	C	126.755	18.193	0.052	Bacterial stimuli _ bacteria-induced cytokine
rs7440580	MCP4_CCL13_Hin	4	162033002	not_genotyped	0.874	0.06	intergenic	intergenic	0.694478	0.0771812	0.196497	G	C	235.326	32.589	0.084	Bacterial stimuli _ bacteria-induced cytokine
rs7440580	MCP4_CCL13_LPS	4	162033002	not_genotyped	0.874	0.06	intergenic	intergenic	0.409943	-0.178435	0.216549	G	C	213.967	25.981	0.052	Bacterial stimuli _ bacteria-induced cytokine
rs7440580	MCP4_CCL13_PAM	4	162033002	not_genotyped	0.874	0.06	intergenic	intergenic	0.54697	-0.145729	0.241952	G	C	179.29	22.658	0.052	Bacterial stimuli _ bacteria-induced cytokine
rs7440580	MCP4_CCL13_PGN	4	162033002	not_genotyped	0.874	0.06	intergenic	intergenic	0.428662	0.19987	0.252526	G	C	167.927	21.021	0.052	Bacterial stimuli _ bacteria-induced cytokine
rs7440580	MCP4_CCL13_FSL	4	162033002	not_genotyped	0.874	0.06	intergenic	intergenic	0.187968	0.335866	0.255099	G	C	155.96	20.988	0.052	Bacterial stimuli _ bacteria-induced cytokine
rs7440580	MCP4_CCL13_Fla	4	162033002	not_genotyped	0.874	0.06	intergenic	intergenic	0.838177	0.0524003	0.25658	G	C	138.584	19.364	0.052	Bacterial stimuli _ bacteria-induced cytokine
rs7440580	IL-6_RSV	4	162033002	not_genotyped	0.874	0.06	intergenic	intergenic	0.016655	-0.50253	0.209891	G	C	237.804	33.111	0.084	Viral stimuli _ IL6
rs7440580	IL-6_RV1B	4	162033002	not_genotyped	0.874	0.06	intergenic	intergenic	0.789292	-0.055486	0.207634	G	C	229.196	29.719	0.084	Viral stimuli _ IL6
rs7440580	IL-6_RV16	4	162033002	not_genotyped	0.874	0.06	intergenic	intergenic	0.00113959	-0.671751	0.206465	G	C	239.778	33.137	0.084	Viral stimuli _ IL6
rs7440580	IL-6_R848	4	162033002	not_genotyped	0.874	0.06	intergenic	intergenic	0.00194032	-0.727895	0.234864	G	C	202.492	25.456	0.052	Viral stimuli _ IL6
rs7440580	IFN-alpha2_PHA	4	162033002	not_genotyped	0.874	0.06	intergenic	intergenic	0.240971	-0.240891	0.20544	G	C	230.129	29.818	0.052	PHA_ Virus induced cytokines
rs7440580	TNFalpha_PHA	4	162033002	not_genotyped	0.874	0.06	intergenic	intergenic	0.0776061	-0.36118	0.204664	G	C	230.129	29.818	0.052	PHA _ bacteria-induced cytokine
rs7440580	IL-1beta_PHA	4	162033002	not_genotyped	0.874	0.06	intergenic	intergenic	0.0683341	-0.369909	0.202935	G	C	230.129	29.818	0.052	PHA _ bacteria-induced cytokine
rs7440580	IL-6_PHA	4	162033002	not_genotyped	0.874	0.06	intergenic	intergenic	0.00682196	-0.554625	0.205006	G	C	230.129	29.818	0.052	PHA _ bacteria-induced cytokine
rs7440580	IL-8_CXCL8_PHA	4	162033002	not_genotyped	0.874	0.06	intergenic	intergenic	0.0279991	-0.449417	0.204532	G	C	230.129	29.818	0.052	PHA _ bacteria-induced cytokine
rs7440580	IL-15_PHA	4	162033002	not_genotyped	0.874	0.06	intergenic	intergenic	0.344005	0.195091	0.206166	G	C	224.691	29.256	0.052	PHA_ Virus induced cytokines
rs7440580	IP-10_CXCL10_PHA	4	162033002	not_genotyped	0.874	0.06	intergenic	intergenic	0.0298718	-0.451277	0.207791	G	C	230.129	29.818	0.052	PHA _ bacteria-induced cytokine
rs7440580	MIP1beta_CCL4_PHA	4	162033002	not_genotyped	0.874	0.06	intergenic	intergenic	0.00605793	-0.567612	0.206808	G	C	230.129	29.818	0.052	PHA _ bacteria-induced cytokine
rs7440580	MCP1_CCL2_PHA	4	162033002	not_genotyped	0.874	0.06	intergenic	intergenic	0.0252493	-0.468641	0.209442	G	C	230.129	29.818	0.052	PHA _ bacteria-induced cytokine
rs7440580	MCP4_CCL13_PHA	4	162033002	not_genotyped	0.874	0.06	intergenic	intergenic	0.589789	-0.117362	0.217684	G	C	230.129	29.818	0.052	PHA _ bacteria-induced cytokine
rs7440580	IFN-lambda1_IL-29_PHA	4	162033002	not_genotyped	0.874	0.06	intergenic	intergenic	0.840167	-0.0423327	0.209901	G	C	224.691	29.256	0.052	PHA_ Virus induced cytokines
rs7440580	IFN-alpha2_RSV	4	162033002	not_genotyped	0.874	0.06	intergenic	intergenic	0.105565	-0.341142	0.210783	G	C	237.804	33.111	0.084	Viral stimuli _ Virus induced cytokines
rs7440580	IFN-alpha2_RV1B	4	162033002	not_genotyped	0.874	0.06	intergenic	intergenic	0.823581	-0.0452954	0.203172	G	C	229.196	29.719	0.084	Viral stimuli _ Virus induced cytokines
rs7440580	IFN-alpha2_RV16	4	162033002	not_genotyped	0.874	0.06	intergenic	intergenic	0.131437	-0.304984	0.202182	G	C	239.778	33.137	0.084	Viral stimuli _ Virus induced cytokines
rs7440580	IFN-alpha2_R848	4	162033002	not_genotyped	0.874	0.06	intergenic	intergenic	0.9192	0.0221051	0.21791	G	C	202.492	25.456	0.052	Viral stimuli _ Virus induced cytokines
rs7440580	IFN-lambda1_IL-29_RSV	4	162033002	not_genotyped	0.874	0.06	intergenic	intergenic	0.258462	-0.247415	0.218945	G	C	232.366	32.549	0.084	Viral stimuli _ Virus induced cytokines
rs7440580	IFN-lambda1_IL-29_RV1B	4	162033002	not_genotyped	0.874	0.06	intergenic	intergenic	0.371852	0.187544	0.210013	G	C	223.758	29.157	0.084	Viral stimuli _ Virus induced cytokines
rs7440580	IFN-lambda1_IL-29_RV16	4	162033002	not_genotyped	0.874	0.06	intergenic	intergenic	0.410137	-0.1675	0.203362	G	C	232.366	32.549	0.084	Viral stimuli _ Virus induced cytokines
rs7440580	IFN-lambda1_IL-29_R848	4	162033002	not_genotyped	0.874	0.06	intergenic	intergenic	0.750349	0.0767541	0.241229	G	C	200.047	24.901	0.052	Viral stimuli _ Virus induced cytokines
rs7440580	IL-15_RSV	4	162033002	not_genotyped	0.874	0.06	intergenic	intergenic	0.776976	-0.0563415	0.198903	G	C	232.366	32.549	0.084	Viral stimuli _ Virus induced cytokines
rs7440580	IL-15_RV1B	4	162033002	not_genotyped	0.874	0.06	intergenic	intergenic	0.976358	-0.0060979	0.205763	G	C	223.758	29.157	0.084	Viral stimuli _ Virus induced cytokines
rs7440580	IL-15_RV16	4	162033002	not_genotyped	0.874	0.06	intergenic	intergenic	0.448655	-0.152523	0.201308	G	C	232.366	32.549	0.084	Viral stimuli _ Virus induced cytokines
rs7440580	IL-15_R848	4	162033002	not_genotyped	0.874	0.06	intergenic	intergenic	0.68036	-0.0913807	0.221813	G	C	200.047	24.901	0.052	Viral stimuli _ Virus induced cytokines
rs7440580	IP-10_CXCL10_RSV	4	162033002	not_genotyped	0.874	0.06	intergenic	intergenic	0.00626615	-0.551957	0.201922	G	C	237.804	33.111	0.084	Viral stimuli _ Virus induced cytokines
rs7440580	IP-10_CXCL10_RV1B	4	162033002	not_genotyped	0.874	0.06	intergenic	intergenic	0.0146773	-0.500596	0.205142	G	C	229.196	29.719	0.084	Viral stimuli _ Virus induced cytokines
rs7440580	IP-10_CXCL10_RV16	4	162033002	not_genotyped	0.874	0.06	intergenic	intergenic	0.00342739	-0.595301	0.203414	G	C	239.778	33.137	0.084	Viral stimuli _ Virus induced cytokines
rs7440580	IP-10_CXCL10_R848	4	162033002	not_genotyped	0.874	0.06	intergenic	intergenic	0.480713	-0.156836	0.222413	G	C	202.492	25.456	0.052	Viral stimuli _ Virus induced cytokines
chr2:221028028:I	TNFalpha_Strpn	2	221028028	not_genotyped	0.916	0.05	intron,non_coding	AC114765.1	0.0447867	-0.37382	0.18629	C	CTATA	230.738	34.725	0.535	Bacterial stimuli _ bacteria-induced cytokine
chr2:221028028:I	TNFalpha_LTA	2	221028028	not_genotyped	0.916	0.05	intron,non_coding	AC114765.1	0.00126689	-0.911317	0.282721	C	CTATA	130.981	13.485	0.534	Bacterial stimuli _ bacteria-induced cytokine
chr2:221028028:I	TNFalpha_Hin	2	221028028	not_genotyped	0.916	0.05	intron,non_coding	AC114765.1	0.0156013	-0.42088	0.174053	C	CTATA	231.738	34.725	1.535	Bacterial stimuli _ bacteria-induced cytokine
chr2:221028028:I	TNFalpha_LPS	2	221028028	not_genotyped	0.916	0.05	intron,non_coding	AC114765.1	0.0104128	-0.500391	0.195327	C	CTATA	208.456	31.009	0.534	Bacterial stimuli _ bacteria-induced cytokine
chr2:221028028:I	TNFalpha_PAM	2	221028028	not_genotyped	0.916	0.05	intron,non_coding	AC114765.1	0.0409737	-0.468345	0.229154	C	CTATA	180.044	22.422	0.534	Bacterial stimuli _ bacteria-induced cytokine
chr2:221028028:I	TNFalpha_PGN	2	221028028	not_genotyped	0.916	0.05	intron,non_coding	AC114765.1	2.04792e-05	-1.07434	0.252217	C	CTATA	168.803	20.663	0.534	Bacterial stimuli _ bacteria-induced cytokine
chr2:221028028:I	TNFalpha_FSL	2	221028028	not_genotyped	0.916	0.05	intron,non_coding	AC114765.1	0.103052	-0.40201	0.246597	C	CTATA	157.614	18.852	0.534	Bacterial stimuli _ bacteria-induced cytokine
chr2:221028028:I	TNFalpha_Fla	2	221028028	not_genotyped	0.916	0.05	intron,non_coding	AC114765.1	1.4235e-06	-1.54415	0.320252	C	CTATA	143.156	14.31	0.534	Bacterial stimuli _ bacteria-induced cytokine
chr2:221028028:I	IL-1beta_Strpn	2	221028028	not_genotyped	0.916	0.05	intron,non_coding	AC114765.1	0.0265321	-0.411616	0.185552	C	CTATA	230.738	34.725	0.535	Bacterial stimuli _ bacteria-induced cytokine
chr2:221028028:I	IL-1beta_LTA	2	221028028	not_genotyped	0.916	0.05	intron,non_coding	AC114765.1	0.000425857	-1.04501	0.296581	C	CTATA	130.981	13.485	0.534	Bacterial stimuli _ bacteria-induced cytokine
chr2:221028028:I	IL-1beta_Hin	2	221028028	not_genotyped	0.916	0.05	intron,non_coding	AC114765.1	0.00092612	-0.579582	0.174992	C	CTATA	231.738	34.725	1.535	Bacterial stimuli _ bacteria-induced cytokine
chr2:221028028:I	IL-1beta_LPS	2	221028028	not_genotyped	0.916	0.05	intron,non_coding	AC114765.1	0.00173182	-0.615903	0.196602	C	CTATA	208.456	31.009	0.534	Bacterial stimuli _ bacteria-induced cytokine
chr2:221028028:I	IL-1beta_PAM	2	221028028	not_genotyped	0.916	0.05	intron,non_coding	AC114765.1	0.0619393	-0.433519	0.232234	C	CTATA	179.044	22.422	0.534	Bacterial stimuli _ bacteria-induced cytokine
chr2:221028028:I	IL-1beta_PGN	2	221028028	not_genotyped	0.916	0.05	intron,non_coding	AC114765.1	0.00532269	-0.715195	0.256634	C	CTATA	168.803	20.663	0.534	Bacterial stimuli _ bacteria-induced cytokine
chr2:221028028:I	IL-1beta_FSL	2	221028028	not_genotyped	0.916	0.05	intron,non_coding	AC114765.1	0.259169	-0.276357	0.24492	C	CTATA	157.614	18.852	0.534	Bacterial stimuli _ bacteria-induced cytokine
chr2:221028028:I	IL-1beta_Fla	2	221028028	not_genotyped	0.916	0.05	intron,non_coding	AC114765.1	0.000690522	-0.98609	0.290598	C	CTATA	143.156	14.31	0.534	Bacterial stimuli _ bacteria-induced cytokine
chr2:221028028:I	IL-6_Strpn	2	221028028	not_genotyped	0.916	0.05	intron,non_coding	AC114765.1	0.00897505	-0.486638	0.186237	C	CTATA	230.738	34.725	0.535	Bacterial stimuli _ IL6
chr2:221028028:I	IL-6_LTA	2	221028028	not_genotyped	0.916	0.05	intron,non_coding	AC114765.1	0.000565617	-0.997425	0.289311	C	CTATA	130.981	13.485	0.534	Bacterial stimuli _ IL6
chr2:221028028:I	IL-6_Hin	2	221028028	not_genotyped	0.916	0.05	intron,non_coding	AC114765.1	0.0656479	-0.320233	0.173962	C	CTATA	231.738	34.725	1.535	Bacterial stimuli _ IL6
chr2:221028028:I	IL-6_LPS	2	221028028	not_genotyped	0.916	0.05	intron,non_coding	AC114765.1	0.00730803	-0.525225	0.195799	C	CTATA	208.456	31.009	0.534	Bacterial stimuli _ IL6
chr2:221028028:I	IL-6_PAM	2	221028028	not_genotyped	0.916	0.05	intron,non_coding	AC114765.1	0.00170667	-0.729133	0.232428	C	CTATA	179.044	22.422	0.534	Bacterial stimuli _ IL6
chr2:221028028:I	IL-6_PGN	2	221028028	not_genotyped	0.916	0.05	intron,non_coding	AC114765.1	0.000823139	-0.824939	0.246626	C	CTATA	168.653	19.813	0.534	Bacterial stimuli _ IL6
chr2:221028028:I	IL-6_FSL	2	221028028	not_genotyped	0.916	0.05	intron,non_coding	AC114765.1	0.00816209	-0.670941	0.253636	C	CTATA	157.614	18.852	0.534	Bacterial stimuli _ IL6
chr2:221028028:I	IL-6_Fla	2	221028028	not_genotyped	0.916	0.05	intron,non_coding	AC114765.1	2.04647e-08	-1.87593	0.334509	C	CTATA	143.156	14.31	0.534	Bacterial stimuli _ IL6
chr2:221028028:I	IL-8_CXCL8_Strpn	2	221028028	not_genotyped	0.916	0.05	intron,non_coding	AC114765.1	0.00515656	-0.525537	0.187887	C	CTATA	230.738	34.725	0.535	Bacterial stimuli _ bacteria-induced cytokine
chr2:221028028:I	IL-8_CXCL8_LTA	2	221028028	not_genotyped	0.916	0.05	intron,non_coding	AC114765.1	0.000571385	-1.01545	0.294775	C	CTATA	130.981	13.485	0.534	Bacterial stimuli _ bacteria-induced cytokine
chr2:221028028:I	IL-8_CXCL8_Hin	2	221028028	not_genotyped	0.916	0.05	intron,non_coding	AC114765.1	0.0846583	-0.305341	0.177084	C	CTATA	231.738	34.725	1.535	Bacterial stimuli _ bacteria-induced cytokine
chr2:221028028:I	IL-8_CXCL8_LPS	2	221028028	not_genotyped	0.916	0.05	intron,non_coding	AC114765.1	0.0092754	-0.516132	0.19838	C	CTATA	208.456	31.009	0.534	Bacterial stimuli _ bacteria-induced cytokine
chr2:221028028:I	IL-8_CXCL8_PAM	2	221028028	not_genotyped	0.916	0.05	intron,non_coding	AC114765.1	0.00140019	-0.759378	0.237706	C	CTATA	179.044	22.422	0.534	Bacterial stimuli _ bacteria-induced cytokine
chr2:221028028:I	IL-8_CXCL8_PGN	2	221028028	not_genotyped	0.916	0.05	intron,non_coding	AC114765.1	2.07308e-05	-1.07084	0.251556	C	CTATA	168.803	20.663	0.534	Bacterial stimuli _ bacteria-induced cytokine
chr2:221028028:I	IL-8_CXCL8_FSL	2	221028028	not_genotyped	0.916	0.05	intron,non_coding	AC114765.1	0.00228568	-0.785326	0.257454	C	CTATA	157.614	18.852	0.534	Bacterial stimuli _ bacteria-induced cytokine
chr2:221028028:I	IL-8_CXCL8_Fla	2	221028028	not_genotyped	0.916	0.05	intron,non_coding	AC114765.1	4.34901e-05	-1.21994	0.298411	C	CTATA	143.156	14.31	0.534	Bacterial stimuli _ bacteria-induced cytokine
chr2:221028028:I	MIP1beta_CCL4_Strpn	2	221028028	not_genotyped	0.916	0.05	intron,non_coding	AC114765.1	0.0141511	-0.458038	0.186695	C	CTATA	230.738	34.725	0.535	Bacterial stimuli _ bacteria-induced cytokine
chr2:221028028:I	MIP1beta_CCL4_LTA	2	221028028	not_genotyped	0.916	0.05	intron,non_coding	AC114765.1	2.18302e-06	-1.55985	0.32938	C	CTATA	130.981	13.485	0.534	Bacterial stimuli _ bacteria-induced cytokine
chr2:221028028:I	MIP1beta_CCL4_Hin	2	221028028	not_genotyped	0.916	0.05	intron,non_coding	AC114765.1	0.00459172	-0.517554	0.1826	C	CTATA	231.738	34.725	1.535	Bacterial stimuli _ bacteria-induced cytokine
chr2:221028028:I	MIP1beta_CCL4_LPS	2	221028028	not_genotyped	0.916	0.05	intron,non_coding	AC114765.1	0.000123657	-0.796117	0.207389	C	CTATA	208.456	31.009	0.534	Bacterial stimuli _ bacteria-induced cytokine
chr2:221028028:I	MIP1beta_CCL4_PAM	2	221028028	not_genotyped	0.916	0.05	intron,non_coding	AC114765.1	4.49255e-05	-1.01792	0.249455	C	CTATA	179.044	22.422	0.534	Bacterial stimuli _ bacteria-induced cytokine
chr2:221028028:I	MIP1beta_CCL4_PGN	2	221028028	not_genotyped	0.916	0.05	intron,non_coding	AC114765.1	7.89153e-07	-1.33075	0.269489	C	CTATA	168.653	19.813	0.534	Bacterial stimuli _ bacteria-induced cytokine
chr2:221028028:I	MIP1beta_CCL4_FSL	2	221028028	not_genotyped	0.916	0.05	intron,non_coding	AC114765.1	0.00118283	-0.899716	0.277434	C	CTATA	157.614	18.852	0.534	Bacterial stimuli _ bacteria-induced cytokine
chr2:221028028:I	MIP1beta_CCL4_Fla	2	221028028	not_genotyped	0.916	0.05	intron,non_coding	AC114765.1	6.16966e-07	-1.6003	0.32097	C	CTATA	143.156	14.31	0.534	Bacterial stimuli _ bacteria-induced cytokine
chr2:221028028:I	MCP1_CCL2_Strpn	2	221028028	not_genotyped	0.916	0.05	intron,non_coding	AC114765.1	0.653108	-0.0826459	0.183883	C	CTATA	230.738	34.725	0.535	Bacterial stimuli _ bacteria-induced cytokine
chr2:221028028:I	MCP1_CCL2_LTA	2	221028028	not_genotyped	0.916	0.05	intron,non_coding	AC114765.1	0.0530899	-0.530824	0.274443	C	CTATA	130.981	13.485	0.534	Bacterial stimuli _ bacteria-induced cytokine
chr2:221028028:I	MCP1_CCL2_Hin	2	221028028	not_genotyped	0.916	0.05	intron,non_coding	AC114765.1	0.446502	-0.129199	0.169717	C	CTATA	231.738	34.725	1.535	Bacterial stimuli _ bacteria-induced cytokine
chr2:221028028:I	MCP1_CCL2_LPS	2	221028028	not_genotyped	0.916	0.05	intron,non_coding	AC114765.1	0.132623	-0.285031	0.189536	C	CTATA	208.456	31.009	0.534	Bacterial stimuli _ bacteria-induced cytokine
chr2:221028028:I	MCP1_CCL2_PAM	2	221028028	not_genotyped	0.916	0.05	intron,non_coding	AC114765.1	0.011255	-0.56906	0.22451	C	CTATA	179.044	22.422	0.534	Bacterial stimuli _ bacteria-induced cytokine
chr2:221028028:I	MCP1_CCL2_PGN	2	221028028	not_genotyped	0.916	0.05	intron,non_coding	AC114765.1	0.0706489	-0.427681	0.236585	C	CTATA	168.653	19.813	0.534	Bacterial stimuli _ bacteria-induced cytokine
chr2:221028028:I	MCP1_CCL2_FSL	2	221028028	not_genotyped	0.916	0.05	intron,non_coding	AC114765.1	0.0792458	-0.424064	0.241621	C	CTATA	157.614	18.852	0.534	Bacterial stimuli _ bacteria-induced cytokine
chr2:221028028:I	MCP1_CCL2_Fla	2	221028028	not_genotyped	0.916	0.05	intron,non_coding	AC114765.1	0.072397	-0.479877	0.267101	C	CTATA	143.156	14.31	0.534	Bacterial stimuli _ bacteria-induced cytokine
chr2:221028028:I	MCP4_CCL13_Strpn	2	221028028	not_genotyped	0.916	0.05	intron,non_coding	AC114765.1	0.78336	-0.049581	0.180332	C	CTATA	230.738	34.725	0.535	Bacterial stimuli _ bacteria-induced cytokine
chr2:221028028:I	MCP4_CCL13_LTA	2	221028028	not_genotyped	0.916	0.05	intron,non_coding	AC114765.1	0.462662	-0.195868	0.266679	C	CTATA	130.981	13.485	0.534	Bacterial stimuli _ bacteria-induced cytokine
chr2:221028028:I	MCP4_CCL13_Hin	2	221028028	not_genotyped	0.916	0.05	intron,non_coding	AC114765.1	0.525657	0.108568	0.171068	C	CTATA	231.738	34.725	1.535	Bacterial stimuli _ bacteria-induced cytokine
chr2:221028028:I	MCP4_CCL13_LPS	2	221028028	not_genotyped	0.916	0.05	intron,non_coding	AC114765.1	0.557495	0.1105	0.188385	C	CTATA	208.456	31.009	0.534	Bacterial stimuli _ bacteria-induced cytokine
chr2:221028028:I	MCP4_CCL13_PAM	2	221028028	not_genotyped	0.916	0.05	intron,non_coding	AC114765.1	0.123696	-0.339272	0.220386	C	CTATA	179.044	22.422	0.534	Bacterial stimuli _ bacteria-induced cytokine
chr2:221028028:I	MCP4_CCL13_PGN	2	221028028	not_genotyped	0.916	0.05	intron,non_coding	AC114765.1	0.774355	-0.0668884	0.233318	C	CTATA	168.653	19.813	0.534	Bacterial stimuli _ bacteria-induced cytokine
chr2:221028028:I	MCP4_CCL13_FSL	2	221028028	not_genotyped	0.916	0.05	intron,non_coding	AC114765.1	0.268628	-0.257504	0.232776	C	CTATA	157.614	18.852	0.534	Bacterial stimuli _ bacteria-induced cytokine
chr2:221028028:I	MCP4_CCL13_Fla	2	221028028	not_genotyped	0.916	0.05	intron,non_coding	AC114765.1	0.723499	0.156711	0.442954	C	CTATA	143.156	14.31	0.534	Bacterial stimuli _ bacteria-induced cytokine
chr2:221028028:I	IL-6_RSV	2	221028028	not_genotyped	0.916	0.05	intron,non_coding	AC114765.1	0.471753	-0.124687	0.173266	C	CTATA	233.738	35.725	1.535	Viral stimuli _ IL6
chr2:221028028:I	IL-6_RV1B	2	221028028	not_genotyped	0.916	0.05	intron,non_coding	AC114765.1	0.267592	-0.206643	0.186396	C	CTATA	223.738	34.725	0.535	Viral stimuli _ IL6
chr2:221028028:I	IL-6_RV16	2	221028028	not_genotyped	0.916	0.05	intron,non_coding	AC114765.1	0.930222	0.0148938	0.170088	C	CTATA	234.738	36.725	1.535	Viral stimuli _ IL6
chr2:221028028:I	IL-6_R848	2	221028028	not_genotyped	0.916	0.05	intron,non_coding	AC114765.1	0.103288	-0.34894	0.214189	C	CTATA	202.155	25.311	0.534	Viral stimuli _ IL6
chr2:221028028:I	IFN-alpha2_PHA	2	221028028	not_genotyped	0.916	0.05	intron,non_coding	AC114765.1	0.542133	-0.112892	0.185193	C	CTATA	226.454	33.009	0.535	PHA_ Virus induced cytokines
chr2:221028028:I	TNFalpha_PHA	2	221028028	not_genotyped	0.916	0.05	intron,non_coding	AC114765.1	0.0154189	-0.46783	0.193128	C	CTATA	226.454	33.009	0.535	PHA _ bacteria-induced cytokine
chr2:221028028:I	IL-1beta_PHA	2	221028028	not_genotyped	0.916	0.05	intron,non_coding	AC114765.1	0.0296039	-0.423559	0.194708	C	CTATA	226.454	33.009	0.535	PHA _ bacteria-induced cytokine
chr2:221028028:I	IL-6_PHA	2	221028028	not_genotyped	0.916	0.05	intron,non_coding	AC114765.1	0.00294611	-0.565666	0.190248	C	CTATA	226.454	33.009	0.535	PHA _ bacteria-induced cytokine
chr2:221028028:I	IL-8_CXCL8_PHA	2	221028028	not_genotyped	0.916	0.05	intron,non_coding	AC114765.1	0.0064346	-0.527787	0.193699	C	CTATA	226.454	33.009	0.535	PHA _ bacteria-induced cytokine
chr2:221028028:I	IL-15_PHA	2	221028028	not_genotyped	0.916	0.05	intron,non_coding	AC114765.1	0.563422	-0.108463	0.187729	C	CTATA	222.355	31.108	0.535	PHA_ Virus induced cytokines
chr2:221028028:I	IP-10_CXCL10_PHA	2	221028028	not_genotyped	0.916	0.05	intron,non_coding	AC114765.1	0.163949	-0.259821	0.186665	C	CTATA	226.454	33.009	0.535	PHA _ bacteria-induced cytokine
chr2:221028028:I	MIP1beta_CCL4_PHA	2	221028028	not_genotyped	0.916	0.05	intron,non_coding	AC114765.1	0.00113405	-0.652972	0.200608	C	CTATA	226.454	33.009	0.535	PHA _ bacteria-induced cytokine
chr2:221028028:I	MCP1_CCL2_PHA	2	221028028	not_genotyped	0.916	0.05	intron,non_coding	AC114765.1	0.0316899	-0.40486	0.188456	C	CTATA	226.454	33.009	0.535	PHA _ bacteria-induced cytokine
chr2:221028028:I	MCP4_CCL13_PHA	2	221028028	not_genotyped	0.916	0.05	intron,non_coding	AC114765.1	0.292657	-0.19335	0.183738	C	CTATA	226.454	33.009	0.535	PHA _ bacteria-induced cytokine
chr2:221028028:I	IFN-lambda1_IL-29_PHA	2	221028028	not_genotyped	0.916	0.05	intron,non_coding	AC114765.1	0.990359	-0.00233756	0.19346	C	CTATA	222.355	31.108	0.535	PHA_ Virus induced cytokines
chr2:221028028:I	IFN-alpha2_RSV	2	221028028	not_genotyped	0.916	0.05	intron,non_coding	AC114765.1	0.0186902	-0.404852	0.172156	C	CTATA	233.738	35.725	1.535	Viral stimuli _ Virus induced cytokines
chr2:221028028:I	IFN-alpha2_RV1B	2	221028028	not_genotyped	0.916	0.05	intron,non_coding	AC114765.1	0.228666	-0.220416	0.1831	C	CTATA	223.738	34.725	0.535	Viral stimuli _ Virus induced cytokines
chr2:221028028:I	IFN-alpha2_RV16	2	221028028	not_genotyped	0.916	0.05	intron,non_coding	AC114765.1	0.0927692	-0.281501	0.167464	C	CTATA	234.738	36.725	1.535	Viral stimuli _ Virus induced cytokines
chr2:221028028:I	IFN-alpha2_R848	2	221028028	not_genotyped	0.916	0.05	intron,non_coding	AC114765.1	0.663769	-0.0912887	0.209996	C	CTATA	202.155	25.311	0.534	Viral stimuli _ Virus induced cytokines
chr2:221028028:I	IFN-lambda1_IL-29_RSV	2	221028028	not_genotyped	0.916	0.05	intron,non_coding	AC114765.1	0.200392	-0.220188	0.171963	C	CTATA	229.639	33.824	1.535	Viral stimuli _ Virus induced cytokines
chr2:221028028:I	IFN-lambda1_IL-29_RV1B	2	221028028	not_genotyped	0.916	0.05	intron,non_coding	AC114765.1	0.625	-0.0897987	0.183721	C	CTATA	219.639	32.824	0.535	Viral stimuli _ Virus induced cytokines
chr2:221028028:I	IFN-lambda1_IL-29_RV16	2	221028028	not_genotyped	0.916	0.05	intron,non_coding	AC114765.1	0.724666	-0.0601999	0.170911	C	CTATA	229.639	33.824	1.535	Viral stimuli _ Virus induced cytokines
chr2:221028028:I	IFN-lambda1_IL-29_R848	2	221028028	not_genotyped	0.916	0.05	intron,non_coding	AC114765.1	0.748929	0.0753774	0.235516	C	CTATA	199.113	25.353	0.534	Viral stimuli _ Virus induced cytokines
chr2:221028028:I	IL-15_RSV	2	221028028	not_genotyped	0.916	0.05	intron,non_coding	AC114765.1	0.168122	-0.23993	0.174082	C	CTATA	229.639	33.824	1.535	Viral stimuli _ Virus induced cytokines
chr2:221028028:I	IL-15_RV1B	2	221028028	not_genotyped	0.916	0.05	intron,non_coding	AC114765.1	0.579975	-0.102603	0.185398	C	CTATA	219.639	32.824	0.535	Viral stimuli _ Virus induced cytokines
chr2:221028028:I	IL-15_RV16	2	221028028	not_genotyped	0.916	0.05	intron,non_coding	AC114765.1	0.169539	-0.236542	0.172195	C	CTATA	229.639	33.824	1.535	Viral stimuli _ Virus induced cytokines
chr2:221028028:I	IL-15_R848	2	221028028	not_genotyped	0.916	0.05	intron,non_coding	AC114765.1	0.901948	0.0253768	0.20598	C	CTATA	199.113	25.353	0.534	Viral stimuli _ Virus induced cytokines
chr2:221028028:I	IP-10_CXCL10_RSV	2	221028028	not_genotyped	0.916	0.05	intron,non_coding	AC114765.1	0.131058	-0.255369	0.169125	C	CTATA	233.738	35.725	1.535	Viral stimuli _ Virus induced cytokines
chr2:221028028:I	IP-10_CXCL10_RV1B	2	221028028	not_genotyped	0.916	0.05	intron,non_coding	AC114765.1	0.514663	-0.123038	0.188826	C	CTATA	223.738	34.725	0.535	Viral stimuli _ Virus induced cytokines
chr2:221028028:I	IP-10_CXCL10_RV16	2	221028028	not_genotyped	0.916	0.05	intron,non_coding	AC114765.1	0.215603	-0.20816	0.168101	C	CTATA	234.738	36.725	1.535	Viral stimuli _ Virus induced cytokines
chr2:221028028:I	IP-10_CXCL10_R848	2	221028028	not_genotyped	0.916	0.05	intron,non_coding	AC114765.1	0.213066	-0.258215	0.207372	C	CTATA	202.155	25.311	0.534	Viral stimuli _ Virus induced cytokines
rs8028121	TNFalpha_Strpn	15	50696746	not_genotyped	0.793	0.05	upstream	GABPB1_USP8	0.00395855	0.718172	0.24924	C	T	1.023	18.12	246.855	Bacterial stimuli _ bacteria-induced cytokine
rs8028121	TNFalpha_LTA	15	50696746	not_genotyped	0.793	0.05	upstream	GABPB1_USP8	7.43684e-05	1.11957	0.282587	C	T	1.011	12.919	131.067	Bacterial stimuli _ bacteria-induced cytokine
rs8028121	TNFalpha_Hin	15	50696746	not_genotyped	0.793	0.05	upstream	GABPB1_USP8	0.0127344	0.61214	0.24573	C	T	1.023	18.12	248.855	Bacterial stimuli _ bacteria-induced cytokine
rs8028121	TNFalpha_LPS	15	50696746	not_genotyped	0.793	0.05	upstream	GABPB1_USP8	0.00674166	0.682979	0.252083	C	T	1.021	16.903	222.074	Bacterial stimuli _ bacteria-induced cytokine
rs8028121	TNFalpha_PAM	15	50696746	not_genotyped	0.793	0.05	upstream	GABPB1_USP8	0.00214223	0.777155	0.253164	C	T	1.011	15.056	186.93	Bacterial stimuli _ bacteria-induced cytokine
rs8028121	TNFalpha_PGN	15	50696746	not_genotyped	0.793	0.05	upstream	GABPB1_USP8	0.00187947	0.842812	0.271119	C	T	1.011	14.907	174.079	Bacterial stimuli _ bacteria-induced cytokine
rs8028121	TNFalpha_FSL	15	50696746	not_genotyped	0.793	0.05	upstream	GABPB1_USP8	0.00441017	0.759968	0.266915	C	T	1.011	13.99	161.996	Bacterial stimuli _ bacteria-induced cytokine
rs8028121	TNFalpha_Fla	15	50696746	not_genotyped	0.793	0.05	upstream	GABPB1_USP8	0.00102786	0.873594	0.266113	C	T	1.011	13.939	143.047	Bacterial stimuli _ bacteria-induced cytokine
rs8028121	IL-1beta_Strpn	15	50696746	not_genotyped	0.793	0.05	upstream	GABPB1_USP8	0.0100495	0.622791	0.241943	C	T	1.023	18.12	246.855	Bacterial stimuli _ bacteria-induced cytokine
rs8028121	IL-1beta_LTA	15	50696746	not_genotyped	0.793	0.05	upstream	GABPB1_USP8	0.000127343	1.03583	0.270343	C	T	1.011	12.919	131.067	Bacterial stimuli _ bacteria-induced cytokine
rs8028121	IL-1beta_Hin	15	50696746	not_genotyped	0.793	0.05	upstream	GABPB1_USP8	0.00253741	0.720829	0.238776	C	T	1.023	18.12	248.855	Bacterial stimuli _ bacteria-induced cytokine
rs8028121	IL-1beta_LPS	15	50696746	not_genotyped	0.793	0.05	upstream	GABPB1_USP8	0.000329362	0.886399	0.246836	C	T	1.021	16.903	222.074	Bacterial stimuli _ bacteria-induced cytokine
rs8028121	IL-1beta_PAM	15	50696746	not_genotyped	0.793	0.05	upstream	GABPB1_USP8	0.00878164	0.666104	0.254195	C	T	1.011	15.056	185.93	Bacterial stimuli _ bacteria-induced cytokine
rs8028121	IL-1beta_PGN	15	50696746	not_genotyped	0.793	0.05	upstream	GABPB1_USP8	0.0046527	0.727842	0.257175	C	T	1.011	14.907	174.079	Bacterial stimuli _ bacteria-induced cytokine
rs8028121	IL-1beta_FSL	15	50696746	not_genotyped	0.793	0.05	upstream	GABPB1_USP8	0.0456104	0.51245	0.256355	C	T	1.011	13.99	161.996	Bacterial stimuli _ bacteria-induced cytokine
rs8028121	IL-1beta_Fla	15	50696746	not_genotyped	0.793	0.05	upstream	GABPB1_USP8	0.00475377	0.73975	0.26202	C	T	1.011	13.939	143.047	Bacterial stimuli _ bacteria-induced cytokine
rs8028121	IL-6_Strpn	15	50696746	not_genotyped	0.793	0.05	upstream	GABPB1_USP8	8.998e-05	0.966634	0.246834	C	T	1.023	18.12	246.855	Bacterial stimuli _ IL6
rs8028121	IL-6_LTA	15	50696746	not_genotyped	0.793	0.05	upstream	GABPB1_USP8	7.61342e-07	1.48078	0.299449	C	T	1.011	12.919	131.067	Bacterial stimuli _ IL6
rs8028121	IL-6_Hin	15	50696746	not_genotyped	0.793	0.05	upstream	GABPB1_USP8	3.0494e-05	1.05176	0.252236	C	T	1.023	18.12	248.855	Bacterial stimuli _ IL6
rs8028121	IL-6_LPS	15	50696746	not_genotyped	0.793	0.05	upstream	GABPB1_USP8	7.27961e-06	1.17239	0.261383	C	T	1.021	16.903	222.074	Bacterial stimuli _ IL6
rs8028121	IL-6_PAM	15	50696746	not_genotyped	0.793	0.05	upstream	GABPB1_USP8	3.41687e-06	1.25326	0.269864	C	T	1.011	15.056	185.93	Bacterial stimuli _ IL6
rs8028121	IL-6_PGN	15	50696746	not_genotyped	0.793	0.05	upstream	GABPB1_USP8	0.000197829	0.975851	0.262201	C	T	1.011	14.751	173.235	Bacterial stimuli _ IL6
rs8028121	IL-6_FSL	15	50696746	not_genotyped	0.793	0.05	upstream	GABPB1_USP8	1.46488e-07	1.49687	0.284742	C	T	1.011	13.99	161.996	Bacterial stimuli _ IL6
rs8028121	IL-6_Fla	15	50696746	not_genotyped	0.793	0.05	upstream	GABPB1_USP8	3.95149e-08	1.55557	0.28319	C	T	1.011	13.939	143.047	Bacterial stimuli _ IL6
rs8028121	IL-8_CXCL8_Strpn	15	50696746	not_genotyped	0.793	0.05	upstream	GABPB1_USP8	0.000698068	0.846425	0.249658	C	T	1.023	18.12	246.855	Bacterial stimuli _ bacteria-induced cytokine
rs8028121	IL-8_CXCL8_LTA	15	50696746	not_genotyped	0.793	0.05	upstream	GABPB1_USP8	0.000110138	1.10113	0.284744	C	T	1.011	12.919	131.067	Bacterial stimuli _ bacteria-induced cytokine
rs8028121	IL-8_CXCL8_Hin	15	50696746	not_genotyped	0.793	0.05	upstream	GABPB1_USP8	0.00603443	0.677778	0.246832	C	T	1.023	18.12	248.855	Bacterial stimuli _ bacteria-induced cytokine
rs8028121	IL-8_CXCL8_LPS	15	50696746	not_genotyped	0.793	0.05	upstream	GABPB1_USP8	0.00397987	0.744657	0.258584	C	T	1.021	16.903	222.074	Bacterial stimuli _ bacteria-induced cytokine
rs8028121	IL-8_CXCL8_PAM	15	50696746	not_genotyped	0.793	0.05	upstream	GABPB1_USP8	0.000413641	0.946823	0.268129	C	T	1.011	15.056	185.93	Bacterial stimuli _ bacteria-induced cytokine
rs8028121	IL-8_CXCL8_PGN	15	50696746	not_genotyped	0.793	0.05	upstream	GABPB1_USP8	0.000417719	0.984544	0.279016	C	T	1.011	14.907	174.079	Bacterial stimuli _ bacteria-induced cytokine
rs8028121	IL-8_CXCL8_FSL	15	50696746	not_genotyped	0.793	0.05	upstream	GABPB1_USP8	1.40245e-05	1.23806	0.285039	C	T	1.011	13.99	161.996	Bacterial stimuli _ bacteria-induced cytokine
rs8028121	IL-8_CXCL8_Fla	15	50696746	not_genotyped	0.793	0.05	upstream	GABPB1_USP8	0.000123361	1.08225	0.281883	C	T	1.011	13.939	143.047	Bacterial stimuli _ bacteria-induced cytokine
rs8028121	MIP1beta_CCL4_Strpn	15	50696746	not_genotyped	0.793	0.05	upstream	GABPB1_USP8	0.0067364	0.654438	0.241525	C	T	1.023	18.12	246.855	Bacterial stimuli _ bacteria-induced cytokine
rs8028121	MIP1beta_CCL4_LTA	15	50696746	not_genotyped	0.793	0.05	upstream	GABPB1_USP8	3.56117e-06	1.29017	0.278325	C	T	1.011	12.919	131.067	Bacterial stimuli _ bacteria-induced cytokine
rs8028121	MIP1beta_CCL4_Hin	15	50696746	not_genotyped	0.793	0.05	upstream	GABPB1_USP8	5.54847e-05	0.98675	0.244776	C	T	1.023	18.12	248.855	Bacterial stimuli _ bacteria-induced cytokine
rs8028121	MIP1beta_CCL4_LPS	15	50696746	not_genotyped	0.793	0.05	upstream	GABPB1_USP8	0.000173609	0.935455	0.249148	C	T	1.021	16.903	222.074	Bacterial stimuli _ bacteria-induced cytokine
rs8028121	MIP1beta_CCL4_PAM	15	50696746	not_genotyped	0.793	0.05	upstream	GABPB1_USP8	7.27333e-05	1.03602	0.261148	C	T	1.011	15.056	185.93	Bacterial stimuli _ bacteria-induced cytokine
rs8028121	MIP1beta_CCL4_PGN	15	50696746	not_genotyped	0.793	0.05	upstream	GABPB1_USP8	0.000385326	0.90776	0.255712	C	T	1.011	14.751	173.235	Bacterial stimuli _ bacteria-induced cytokine
rs8028121	MIP1beta_CCL4_FSL	15	50696746	not_genotyped	0.793	0.05	upstream	GABPB1_USP8	2.615e-05	1.14072	0.2713	C	T	1.011	13.99	161.996	Bacterial stimuli _ bacteria-induced cytokine
rs8028121	MIP1beta_CCL4_Fla	15	50696746	not_genotyped	0.793	0.05	upstream	GABPB1_USP8	5.84603e-05	1.07848	0.268349	C	T	1.011	13.939	143.047	Bacterial stimuli _ bacteria-induced cytokine
rs8028121	MCP1_CCL2_Strpn	15	50696746	not_genotyped	0.793	0.05	upstream	GABPB1_USP8	0.316658	0.235459	0.235142	C	T	1.023	18.12	246.855	Bacterial stimuli _ bacteria-induced cytokine
rs8028121	MCP1_CCL2_LTA	15	50696746	not_genotyped	0.793	0.05	upstream	GABPB1_USP8	0.141513	0.388268	0.264095	C	T	1.011	12.919	131.067	Bacterial stimuli _ bacteria-induced cytokine
rs8028121	MCP1_CCL2_Hin	15	50696746	not_genotyped	0.793	0.05	upstream	GABPB1_USP8	0.299204	0.232379	0.223842	C	T	1.023	18.12	248.855	Bacterial stimuli _ bacteria-induced cytokine
rs8028121	MCP1_CCL2_LPS	15	50696746	not_genotyped	0.793	0.05	upstream	GABPB1_USP8	0.324671	0.229262	0.232776	C	T	1.021	16.903	222.074	Bacterial stimuli _ bacteria-induced cytokine
rs8028121	MCP1_CCL2_PAM	15	50696746	not_genotyped	0.793	0.05	upstream	GABPB1_USP8	0.0177054	0.635673	0.268022	C	T	1.011	15.056	185.93	Bacterial stimuli _ bacteria-induced cytokine
rs8028121	MCP1_CCL2_PGN	15	50696746	not_genotyped	0.793	0.05	upstream	GABPB1_USP8	0.0170642	0.63381	0.265713	C	T	1.011	14.751	173.235	Bacterial stimuli _ bacteria-induced cytokine
rs8028121	MCP1_CCL2_FSL	15	50696746	not_genotyped	0.793	0.05	upstream	GABPB1_USP8	0.00142725	0.876877	0.274962	C	T	1.011	13.99	161.996	Bacterial stimuli _ bacteria-induced cytokine
rs8028121	MCP1_CCL2_Fla	15	50696746	not_genotyped	0.793	0.05	upstream	GABPB1_USP8	0.0835706	0.446203	0.257871	C	T	1.011	13.939	143.047	Bacterial stimuli _ bacteria-induced cytokine
rs8028121	MCP4_CCL13_Strpn	15	50696746	not_genotyped	0.793	0.05	upstream	GABPB1_USP8	0.681084	0.0946364	0.230267	C	T	1.023	18.12	246.855	Bacterial stimuli _ bacteria-induced cytokine
rs8028121	MCP4_CCL13_LTA	15	50696746	not_genotyped	0.793	0.05	upstream	GABPB1_USP8	0.0478925	-0.52953	0.267666	C	T	1.011	12.919	131.067	Bacterial stimuli _ bacteria-induced cytokine
rs8028121	MCP4_CCL13_Hin	15	50696746	not_genotyped	0.793	0.05	upstream	GABPB1_USP8	0.0115128	-1.05168	0.41622	C	T	1.023	18.12	248.855	Bacterial stimuli _ bacteria-induced cytokine
rs8028121	MCP4_CCL13_LPS	15	50696746	not_genotyped	0.793	0.05	upstream	GABPB1_USP8	0.678712	0.100159	0.2418	C	T	1.021	16.903	222.074	Bacterial stimuli _ bacteria-induced cytokine
rs8028121	MCP4_CCL13_PAM	15	50696746	not_genotyped	0.793	0.05	upstream	GABPB1_USP8	0.70231	0.105205	0.275259	C	T	1.011	15.056	185.93	Bacterial stimuli _ bacteria-induced cytokine
rs8028121	MCP4_CCL13_PGN	15	50696746	not_genotyped	0.793	0.05	upstream	GABPB1_USP8	0.667567	0.113989	0.265406	C	T	1.011	14.751	173.235	Bacterial stimuli _ bacteria-induced cytokine
rs8028121	MCP4_CCL13_FSL	15	50696746	not_genotyped	0.793	0.05	upstream	GABPB1_USP8	0.570892	0.152704	0.269444	C	T	1.011	13.99	161.996	Bacterial stimuli _ bacteria-induced cytokine
rs8028121	MCP4_CCL13_Fla	15	50696746	not_genotyped	0.793	0.05	upstream	GABPB1_USP8	0.500766	0.173493	0.257681	C	T	1.011	13.939	143.047	Bacterial stimuli _ bacteria-induced cytokine
rs8028121	IL-6_RSV	15	50696746	not_genotyped	0.793	0.05	upstream	GABPB1_USP8	0.000594082	0.842042	0.245186	C	T	1.023	18.135	251.84	Viral stimuli _ IL6
rs8028121	IL-6_RV1B	15	50696746	not_genotyped	0.793	0.05	upstream	GABPB1_USP8	0.0682793	0.431097	0.236456	C	T	1.023	18.115	239.86	Viral stimuli _ IL6
rs8028121	IL-6_RV16	15	50696746	not_genotyped	0.793	0.05	upstream	GABPB1_USP8	0.0049101	0.68118	0.242165	C	T	1.023	19.031	252.944	Viral stimuli _ IL6
rs8028121	IL-6_R848	15	50696746	not_genotyped	0.793	0.05	upstream	GABPB1_USP8	0.000935693	0.831346	0.251224	C	T	1.021	16.818	210.159	Viral stimuli _ IL6
rs8028121	IFN-alpha2_PHA	15	50696746	not_genotyped	0.793	0.05	upstream	GABPB1_USP8	0.357877	0.2234	0.24298	C	T	1.023	18.12	240.855	PHA_ Virus induced cytokines
rs8028121	TNFalpha_PHA	15	50696746	not_genotyped	0.793	0.05	upstream	GABPB1_USP8	0.0189086	0.559876	0.238516	C	T	1.023	18.12	240.855	PHA _ bacteria-induced cytokine
rs8028121	IL-1beta_PHA	15	50696746	not_genotyped	0.793	0.05	upstream	GABPB1_USP8	0.0104445	0.619835	0.242051	C	T	1.023	18.12	240.855	PHA _ bacteria-induced cytokine
rs8028121	IL-6_PHA	15	50696746	not_genotyped	0.793	0.05	upstream	GABPB1_USP8	0.00026403	0.90572	0.248261	C	T	1.023	18.12	240.855	PHA _ bacteria-induced cytokine
rs8028121	IL-8_CXCL8_PHA	15	50696746	not_genotyped	0.793	0.05	upstream	GABPB1_USP8	0.000485357	0.864134	0.247694	C	T	1.023	18.12	240.855	PHA _ bacteria-induced cytokine
rs8028121	IL-15_PHA	15	50696746	not_genotyped	0.793	0.05	upstream	GABPB1_USP8	0.599083	-0.127589	0.242694	C	T	1.023	18.12	234.855	PHA_ Virus induced cytokines
rs8028121	IP-10_CXCL10_PHA	15	50696746	not_genotyped	0.793	0.05	upstream	GABPB1_USP8	0.0296552	0.521762	0.239927	C	T	1.023	18.12	240.855	PHA _ bacteria-induced cytokine
rs8028121	MIP1beta_CCL4_PHA	15	50696746	not_genotyped	0.793	0.05	upstream	GABPB1_USP8	6.67621e-05	0.971976	0.243753	C	T	1.023	18.12	240.855	PHA _ bacteria-induced cytokine
rs8028121	MCP1_CCL2_PHA	15	50696746	not_genotyped	0.793	0.05	upstream	GABPB1_USP8	0.0189519	0.577455	0.246095	C	T	1.023	18.12	240.855	PHA _ bacteria-induced cytokine
rs8028121	MCP4_CCL13_PHA	15	50696746	not_genotyped	0.793	0.05	upstream	GABPB1_USP8	0.593743	0.125799	0.235834	C	T	1.023	18.12	240.855	PHA _ bacteria-induced cytokine
rs8028121	IFN-lambda1_IL-29_PHA	15	50696746	not_genotyped	0.793	0.05	upstream	GABPB1_USP8	0.616213	-0.127597	0.254571	C	T	1.023	18.12	234.855	PHA_ Virus induced cytokines
rs8028121	IFN-alpha2_RSV	15	50696746	not_genotyped	0.793	0.05	upstream	GABPB1_USP8	0.743768	0.079866	0.244337	C	T	1.023	18.135	251.84	Viral stimuli _ Virus induced cytokines
rs8028121	IFN-alpha2_RV1B	15	50696746	not_genotyped	0.793	0.05	upstream	GABPB1_USP8	0.77217	0.0730526	0.252307	C	T	1.023	18.115	239.86	Viral stimuli _ Virus induced cytokines
rs8028121	IFN-alpha2_RV16	15	50696746	not_genotyped	0.793	0.05	upstream	GABPB1_USP8	0.123426	0.371534	0.24117	C	T	1.023	19.031	252.944	Viral stimuli _ Virus induced cytokines
rs8028121	IFN-alpha2_R848	15	50696746	not_genotyped	0.793	0.05	upstream	GABPB1_USP8	0.372931	-0.224241	0.251675	C	T	1.021	16.818	210.159	Viral stimuli _ Virus induced cytokines
rs8028121	IFN-lambda1_IL-29_RSV	15	50696746	not_genotyped	0.793	0.05	upstream	GABPB1_USP8	0.234243	-0.279613	0.235067	C	T	1.023	18.135	245.84	Viral stimuli _ Virus induced cytokines
rs8028121	IFN-lambda1_IL-29_RV1B	15	50696746	not_genotyped	0.793	0.05	upstream	GABPB1_USP8	0.220454	-0.307033	0.250573	C	T	1.023	18.115	233.86	Viral stimuli _ Virus induced cytokines
rs8028121	IFN-lambda1_IL-29_RV16	15	50696746	not_genotyped	0.793	0.05	upstream	GABPB1_USP8	0.791132	-0.061561	0.232445	C	T	1.023	18.135	245.84	Viral stimuli _ Virus induced cytokines
rs8028121	IFN-lambda1_IL-29_R848	15	50696746	not_genotyped	0.793	0.05	upstream	GABPB1_USP8	0.765115	-0.0765036	0.256061	C	T	1.021	16.819	207.158	Viral stimuli _ Virus induced cytokines
rs8028121	IL-15_RSV	15	50696746	not_genotyped	0.793	0.05	upstream	GABPB1_USP8	0.678865	-0.0981297	0.237021	C	T	1.023	18.135	245.84	Viral stimuli _ Virus induced cytokines
rs8028121	IL-15_RV1B	15	50696746	not_genotyped	0.793	0.05	upstream	GABPB1_USP8	0.304703	-0.246041	0.239712	C	T	1.023	18.115	233.86	Viral stimuli _ Virus induced cytokines
rs8028121	IL-15_RV16	15	50696746	not_genotyped	0.793	0.05	upstream	GABPB1_USP8	0.283289	-0.251945	0.234813	C	T	1.023	18.135	245.84	Viral stimuli _ Virus induced cytokines
rs8028121	IL-15_R848	15	50696746	not_genotyped	0.793	0.05	upstream	GABPB1_USP8	0.204168	-0.308894	0.243269	C	T	1.021	16.819	207.158	Viral stimuli _ Virus induced cytokines
rs8028121	IP-10_CXCL10_RSV	15	50696746	not_genotyped	0.793	0.05	upstream	GABPB1_USP8	0.00815538	0.635798	0.240326	C	T	1.023	18.135	251.84	Viral stimuli _ Virus induced cytokines
rs8028121	IP-10_CXCL10_RV1B	15	50696746	not_genotyped	0.793	0.05	upstream	GABPB1_USP8	0.0441509	0.477683	0.23734	C	T	1.023	18.115	239.86	Viral stimuli _ Virus induced cytokines
rs8028121	IP-10_CXCL10_RV16	15	50696746	not_genotyped	0.793	0.05	upstream	GABPB1_USP8	0.0018737	0.723934	0.23281	C	T	1.023	19.031	252.944	Viral stimuli _ Virus induced cytokines
rs8028121	IP-10_CXCL10_R848	15	50696746	not_genotyped	0.793	0.05	upstream	GABPB1_USP8	0.0547062	0.483655	0.251746	C	T	1.021	16.818	210.159	Viral stimuli _ Virus induced cytokines
