# Supplementary material for: A systems immunology approach to investigate cytokine responses to viruses and bacteria and their association with disease
Source: Sci Rep. 2022 Aug 5;12:13463. doi: 10.1038/s41598-022-16509-4 (PMC9356009; doi:10.1038/s41598-022-16509-4)
Supplement: Supplementary file 7 — Supplementary Table S5. [file 41598_2022_16509_MOESM7_ESM.xlsx]

## Sheet: Sheet1
CytokineStimulus	rsid	chromosome	position	Genotyped_or_imputed	info_scores	maf	LiPaperStimulation_Cytokine	Gene Symbol	pvalue	beta_1	se_1	alleleA	alleleB	all_AA	all_AB	all_BB	all_total
IL-6_Hin	rs4833095	4	38799710	Genotyped	1	0.16	PolyIC_IL-6 (rs6834581 in LD with rs4833095, a missense SNP)	TLR1	0.00111621	-0.348926	0.10705	T	C	179	77	12	268
IL-6_RSV	rs4833095	4	38799710	Genotyped	1	0.16	PolyIC_IL-6 (rs6834581 in LD with rs4833095, a missense SNP)	TLR1	0.00460208	-0.297994	0.105163	T	C	180	78	13	271
IL-6_PHA	rs4833095	4	38799710	Genotyped	1	0.16	PolyIC_IL-6 (rs6834581 in LD with rs4833095, a missense SNP)	TLR1	0.00734991	-0.29493	0.110026	T	C	176	73	11	260
IL-6_LPS	rs4833095	4	38799710	Genotyped	1	0.16	PolyIC_IL-6 (rs6834581 in LD with rs4833095, a missense SNP)	TLR1	0.026094	-0.268651	0.120753	T	C	164	69	7	240
IL-6_LTA	rs4833095	4	38799710	Genotyped	1	0.16	PolyIC_IL-6 (rs6834581 in LD with rs4833095, a missense SNP)	TLR1	0.0377931	-0.340134	0.163755	T	C	103	39	3	145
IL-6_R848	rs4833095	4	38799710	Genotyped	1	0.16	PolyIC_IL-6 (rs6834581 in LD with rs4833095, a missense SNP)	TLR1	0.041615	-0.255479	0.125398	T	C	156	66	6	228
IL-6_PAM	rs4833095	4	38799710	Genotyped	1	0.16	PolyIC_IL-6 (rs6834581 in LD with rs4833095, a missense SNP)	TLR1	0.0569322	-0.25981	0.136467	T	C	137	61	4	202
IL-6_RV16	rs4833095	4	38799710	Genotyped	1	0.16	PolyIC_IL-6 (rs6834581 in LD with rs4833095, a missense SNP)	TLR1	0.0735355	-0.187886	0.104994	T	C	182	78	13	273
IL-6_PGN	rs4833095	4	38799710	Genotyped	1	0.16	PolyIC_IL-6 (rs6834581 in LD with rs4833095, a missense SNP)	TLR1	0.0997547	-0.237797	0.144466	T	C	130	56	3	189
IL-6_Fla	rs4833095	4	38799710	Genotyped	1	0.16	PolyIC_IL-6 (rs6834581 in LD with rs4833095, a missense SNP)	TLR1	0.115288	-0.246566	0.156563	T	C	110	45	3	158
IL-6_Strpn	rs4833095	4	38799710	Genotyped	1	0.16	PolyIC_IL-6 (rs6834581 in LD with rs4833095, a missense SNP)	TLR1	0.381118	-0.0952946	0.108804	T	C	178	77	11	266
IL-6_FSL	rs4833095	4	38799710	Genotyped	1	0.16	PolyIC_IL-6 (rs6834581 in LD with rs4833095, a missense SNP)	TLR1	0.397982	-0.125651	0.148659	T	C	122	52	3	177
IL-6_RV1B	rs4833095	4	38799710	Genotyped	1	0.16	PolyIC_IL-6 (rs6834581 in LD with rs4833095, a missense SNP)	TLR1	0.56679	-0.0650136	0.113504	T	C	176	74	9	259
IL-6_Hin	rs6834581	4	38788234	imputed	0.989	0.16	PolyIC_IL-6	TLR1, TLR6, TLR10, FAM114A1	0.00101929	-0.353895	0.107726	T	C	178.843	77.158	11.999	268
IL-6_RSV	rs6834581	4	38788234	imputed	0.989	0.16	PolyIC_IL-6	TLR1, TLR6, TLR10, FAM114A1	0.00428438	-0.301598	0.105586	T	C	179.843	78.158	12.999	271
IL-6_PHA	rs6834581	4	38788234	imputed	0.989	0.16	PolyIC_IL-6	TLR1, TLR6, TLR10, FAM114A1	0.00730193	-0.297114	0.11075	T	C	175.716	73.285	10.999	260
IL-6_Fla	rs351250	5	141286682	imputed	0.704	0.02	C.burnetii_IL-6	SLC25A2, PCDH12, and KIAA0141	0.0161196	1.4583	0.612773	G	A	0.006	4.3	153.695	158
IL-6_LPS	rs6834581	4	38788234	imputed	0.989	0.16	PolyIC_IL-6	TLR1, TLR6, TLR10, FAM114A1	0.0254888	-0.271422	0.121501	T	C	163.776	69.225	6.999	240
IL-6_LTA	rs6834581	4	38788234	imputed	0.989	0.16	PolyIC_IL-6	TLR1, TLR6, TLR10, FAM114A1	0.0355794	-0.348083	0.16562	T	C	102.87	39.13	3	145
IL-6_R848	rs6834581	4	38788234	imputed	0.989	0.16	PolyIC_IL-6	TLR1, TLR6, TLR10, FAM114A1	0.037352	-0.262928	0.126292	T	C	155.91	66.09	6	228
IL-6_RV16	rs10959009	9	10278031	imputed	0.745	0.16	C.burnetii_IL-6	PTPRDc	0.0393295	0.284808	0.138208	A	G	199.062	65.417	8.507	273
IL-6_Hin	rs351250	5	141286682	imputed	0.704	0.02	C.burnetii_IL-6	SLC25A2, PCDH12, and KIAA0141	0.0420859	0.801479	0.394299	G	A	0.006	9.621	258.374	268
IL-6_PAM	rs6834581	4	38788234	imputed	0.989	0.16	PolyIC_IL-6	TLR1, TLR6, TLR10, FAM114A1	0.0566219	-0.263385	0.138171	T	C	136.819	61.181	4	202
IL-6_RV16	rs6834581	4	38788234	imputed	0.989	0.16	PolyIC_IL-6	TLR1, TLR6, TLR10, FAM114A1	0.0698017	-0.191099	0.105394	T	C	181.843	78.158	12.999	273
IL-6_FSL	rs7310164	12	56185207	imputed	0.85	0.01	C.burnetii_IL-6	ITGA7, CD63, and, MMP19	0.0862503	-1.30236	0.759163	A	G	0	1.931	175.069	177
IL-6_R848	rs7310164	12	56185207	imputed	0.85	0.01	C.burnetii_IL-6	ITGA7, CD63, and, MMP19	0.0962004	-0.976194	0.58681	A	G	0	3.556	224.444	228
IL-6_PGN	rs6834581	4	38788234	imputed	0.989	0.16	PolyIC_IL-6	TLR1, TLR6, TLR10, FAM114A1	0.0989867	-0.24075	0.145928	T	C	129.729	56.271	3	189
IL-6_Fla	rs6834581	4	38788234	imputed	0.989	0.16	PolyIC_IL-6	TLR1, TLR6, TLR10, FAM114A1	0.109351	-0.25273	0.157846	T	C	109.726	45.274	3	158
IL-6_RV1B	rs891372	1	207414046	imputed	0.876	0.01	C.burnetii_IL-6	CD55 and CR2	0.121952	-0.776371	0.501976	T	A	0	4.309	254.691	259
IL-6_Hin	rs10959009	9	10278031	imputed	0.745	0.16	C.burnetii_IL-6	PTPRDc	0.125176	0.200037	0.130453	A	G	194.372	65.107	8.507	268
IL-6_PGN	rs9941692	2	153183071	imputed	0.586	0.06	C.burnetii_IL-6	FMNL2 and STAM2	0.126636	-0.44135	0.288936	A	G	0.4	21.555	167.036	189
IL-6_PGN	rs7310164	12	56185207	imputed	0.85	0.01	C.burnetii_IL-6	ITGA7, CD63, and, MMP19	0.1297	-1.20586	0.795794	A	G	0	1.931	187.069	189
IL-6_FSL	rs891372	1	207414046	imputed	0.876	0.01	C.burnetii_IL-6	CD55 and CR2	0.130725	-0.776894	0.514074	T	A	0	3.915	173.085	177
IL-6_PGN	rs891372	1	207414046	imputed	0.876	0.01	C.burnetii_IL-6	CD55 and CR2	0.148527	-0.743758	0.514799	T	A	0	3.915	185.085	189
IL-6_FSL	rs10959009	9	10278031	imputed	0.745	0.16	C.burnetii_IL-6	PTPRDc	0.167326	0.219981	0.159308	A	G	127.787	43.029	6.177	177
IL-6_RV1B	rs10959009	9	10278031	imputed	0.745	0.16	C.burnetii_IL-6	PTPRDc	0.196517	0.179763	0.139185	A	G	187.149	63.953	7.885	259
IL-6_Strpn	rs351250	5	141286682	imputed	0.704	0.02	C.burnetii_IL-6	SLC25A2, PCDH12, and KIAA0141	0.20161	0.485052	0.379844	G	A	0.006	9.514	256.481	266
IL-6_PAM	rs7310164	12	56185207	imputed	0.85	0.01	C.burnetii_IL-6	ITGA7, CD63, and, MMP19	0.207242	-0.787958	0.624776	A	G	0	2.802	199.198	202
IL-6_PHA	rs7310164	12	56185207	imputed	0.85	0.01	C.burnetii_IL-6	ITGA7, CD63, and, MMP19	0.209047	-0.73743	0.587037	A	G	0	3.556	256.444	260
IL-6_RSV	rs891372	1	207414046	imputed	0.876	0.01	C.burnetii_IL-6	CD55 and CR2	0.21784	-0.604683	0.490698	T	A	0	4.309	266.691	271
IL-6_PAM	rs10959009	9	10278031	imputed	0.745	0.16	C.burnetii_IL-6	PTPRDc	0.22332	0.181069	0.148692	A	G	145.873	49.013	7.106	202
IL-6_RV16	rs7256586	19	51390809	imputed	0.989	0.25	C.albicans_IL-6	KLK2 and KLK4	0.233761	-0.120517	0.101213	C	A	157.152	100.962	14.885	273
IL-6_Fla	rs7310164	12	56185207	imputed	0.85	0.01	C.burnetii_IL-6	ITGA7, CD63, and, MMP19	0.23515	-0.91514	0.770841	A	G	0	1.931	156.069	158
IL-6_LTA	rs7310164	12	56185207	imputed	0.85	0.01	C.burnetii_IL-6	ITGA7, CD63, and, MMP19	0.237775	-0.90159	0.763694	A	G	0	1.931	143.069	145
IL-6_PHA	rs10959009	9	10278031	imputed	0.745	0.16	C.burnetii_IL-6	PTPRDc	0.277796	0.146914	0.135369	A	G	188.835	63.269	7.884	260
IL-6_LTA	rs10959009	9	10278031	imputed	0.745	0.16	C.burnetii_IL-6	PTPRDc	0.300692	0.172905	0.167066	A	G	104.058	34.858	6.076	145
IL-6_Strpn	rs10959009	9	10278031	imputed	0.745	0.16	C.burnetii_IL-6	PTPRDc	0.319246	0.133499	0.134034	A	G	193.582	64.519	7.885	266
IL-6_LTA	rs7256586	19	51390809	imputed	0.989	0.25	C.albicans_IL-6	KLK2 and KLK4	0.344978	-0.130615	0.138309	C	A	81.381	55.715	7.903	145
IL-6_Strpn	rs6834581	4	38788234	imputed	0.989	0.16	PolyIC_IL-6	TLR1, TLR6, TLR10, FAM114A1	0.365673	-0.0992618	0.109729	T	C	177.843	77.158	10.999	266
IL-6_RV1B	rs7310164	12	56185207	imputed	0.85	0.01	C.burnetii_IL-6	ITGA7, CD63, and, MMP19	0.382656	-0.501142	0.574037	A	G	0	3.556	255.444	259
IL-6_FSL	rs6834581	4	38788234	imputed	0.989	0.16	PolyIC_IL-6	TLR1, TLR6, TLR10, FAM114A1	0.399279	-0.12685	0.15049	T	C	121.729	52.271	3	177
IL-6_RSV	rs7256586	19	51390809	imputed	0.989	0.25	C.albicans_IL-6	KLK2 and KLK4	0.401628	-0.0851036	0.101469	C	A	155.152	100.962	14.885	271
IL-6_PGN	rs10959009	9	10278031	imputed	0.745	0.16	C.burnetii_IL-6	PTPRDc	0.417884	0.125082	0.154403	A	G	137.663	44.233	7.097	189
IL-6_LTA	rs351250	5	141286682	imputed	0.704	0.02	C.burnetii_IL-6	SLC25A2, PCDH12, and KIAA0141	0.423433	0.435005	0.543431	G	A	0.006	4.159	140.836	145
IL-6_PGN	rs7256586	19	51390809	imputed	0.989	0.25	C.albicans_IL-6	KLK2 and KLK4	0.441398	0.092726	0.120449	C	A	106.996	71.1	10.903	189
IL-6_R848	rs7256586	19	51390809	imputed	0.989	0.25	C.albicans_IL-6	KLK2 and KLK4	0.466784	-0.0813219	0.111749	C	A	132.135	83.975	11.889	228
IL-6_LPS	rs9941692	2	153183071	imputed	0.586	0.06	C.burnetii_IL-6	FMNL2 and STAM2	0.475299	-0.167227	0.23425	A	G	0.504	31.135	208.352	240
IL-6_FSL	rs351250	5	141286682	imputed	0.704	0.02	C.burnetii_IL-6	SLC25A2, PCDH12, and KIAA0141	0.487424	0.316209	0.455363	G	A	0.006	6.35	170.645	177
IL-6_PAM	rs891372	1	207414046	imputed	0.876	0.01	C.burnetii_IL-6	CD55 and CR2	0.49638	-0.352005	0.517505	T	A	0	3.915	198.085	202
IL-6_LPS	rs7256586	19	51390809	imputed	0.989	0.25	C.albicans_IL-6	KLK2 and KLK4	0.496608	-0.0744233	0.109472	C	A	139.137	88.973	11.889	240
IL-6_LTA	rs9941692	2	153183071	imputed	0.586	0.06	C.burnetii_IL-6	FMNL2 and STAM2	0.499264	-0.243675	0.360654	A	G	0.317	16.632	128.044	145
IL-6_Fla	rs10959009	9	10278031	imputed	0.745	0.16	C.burnetii_IL-6	PTPRDc	0.503009	0.107586	0.160633	A	G	113.909	37.975	6.109	158
IL-6_Hin	rs7310164	12	56185207	imputed	0.85	0.01	C.burnetii_IL-6	ITGA7, CD63, and, MMP19	0.503271	0.32607	0.487142	A	G	0.434	4.932	262.634	268
IL-6_R848	rs351250	5	141286682	imputed	0.704	0.02	C.burnetii_IL-6	SLC25A2, PCDH12, and KIAA0141	0.505872	0.273256	0.410738	G	A	0.006	7.22	220.775	228
IL-6_RV16	rs891372	1	207414046	imputed	0.876	0.01	C.burnetii_IL-6	CD55 and CR2	0.532545	-0.392952	0.629604	T	A	0	4.309	268.691	273
IL-6_RV1B	rs7256586	19	51390809	imputed	0.989	0.25	C.albicans_IL-6	KLK2 and KLK4	0.53325	0.0649375	0.104225	C	A	149.143	95.967	13.889	259
IL-6_PHA	rs9941692	2	153183071	imputed	0.586	0.06	C.burnetii_IL-6	FMNL2 and STAM2	0.542511	-0.140386	0.230511	A	G	0.513	32.849	226.628	260
IL-6_Fla	rs9941692	2	153183071	imputed	0.586	0.06	C.burnetii_IL-6	FMNL2 and STAM2	0.55723	-0.197409	0.336324	A	G	0.321	18.177	139.495	158
IL-6_FSL	rs9941692	2	153183071	imputed	0.586	0.06	C.burnetii_IL-6	FMNL2 and STAM2	0.563598	-0.197172	0.34142	A	G	0.322	19.531	157.139	177
IL-6_LPS	rs351250	5	141286682	imputed	0.704	0.02	C.burnetii_IL-6	SLC25A2, PCDH12, and KIAA0141	0.569972	0.225992	0.397807	G	A	0.006	7.47	232.525	240
IL-6_RV1B	rs6834581	4	38788234	imputed	0.989	0.16	PolyIC_IL-6	TLR1, TLR6, TLR10, FAM114A1	0.570163	-0.0649008	0.1143	T	C	175.843	74.158	8.999	259
IL-6_PAM	rs351250	5	141286682	imputed	0.704	0.02	C.burnetii_IL-6	SLC25A2, PCDH12, and KIAA0141	0.574959	0.250798	0.447244	G	A	0.006	6.409	195.586	202
IL-6_Strpn	rs7310164	12	56185207	imputed	0.85	0.01	C.burnetii_IL-6	ITGA7, CD63, and, MMP19	0.577015	-0.238266	0.427192	A	G	0.434	4.087	261.479	266
IL-6_PAM	rs9941692	2	153183071	imputed	0.586	0.06	C.burnetii_IL-6	FMNL2 and STAM2	0.581113	-0.15654	0.28371	A	G	0.434	24.246	177.312	202
IL-6_RV16	rs351250	5	141286682	imputed	0.704	0.02	C.burnetii_IL-6	SLC25A2, PCDH12, and KIAA0141	0.58426	0.20071	0.366813	G	A	0.006	9.621	263.374	273
IL-6_Strpn	rs9941692	2	153183071	imputed	0.586	0.06	C.burnetii_IL-6	FMNL2 and STAM2	0.597867	-0.113229	0.214664	A	G	0.527	33.331	232.132	266
IL-6_RSV	rs351250	5	141286682	imputed	0.704	0.02	C.burnetii_IL-6	SLC25A2, PCDH12, and KIAA0141	0.601899	0.202264	0.387722	G	A	0.006	9.621	261.374	271
IL-6_LPS	rs7310164	12	56185207	imputed	0.85	0.01	C.burnetii_IL-6	ITGA7, CD63, and, MMP19	0.616121	-0.277153	0.552807	A	G	0	3.556	236.444	240
IL-6_RV1B	rs9941692	2	153183071	imputed	0.586	0.06	C.burnetii_IL-6	FMNL2 and STAM2	0.622069	-0.117336	0.238041	A	G	0.513	32.996	225.481	259
IL-6_Fla	rs7256586	19	51390809	imputed	0.989	0.25	C.albicans_IL-6	KLK2 and KLK4	0.627358	-0.0629329	0.129639	C	A	89.381	58.715	9.903	158
IL-6_RV1B	rs351250	5	141286682	imputed	0.704	0.02	C.burnetii_IL-6	SLC25A2, PCDH12, and KIAA0141	0.631513	-0.234129	0.488178	G	A	0.006	8.522	250.473	259
IL-6_LPS	rs10959009	9	10278031	imputed	0.745	0.16	C.burnetii_IL-6	PTPRDc	0.676876	0.0571244	0.137078	A	G	174.109	58.37	7.51	240
IL-6_PHA	rs7256586	19	51390809	imputed	0.989	0.25	C.albicans_IL-6	KLK2 and KLK4	0.69233	-0.0408942	0.103348	C	A	149.134	95.98	14.885	260
IL-6_Hin	rs7256586	19	51390809	imputed	0.989	0.25	C.albicans_IL-6	KLK2 and KLK4	0.701474	-0.0390195	0.10179	C	A	155.143	97.971	14.885	268
IL-6_R848	rs891372	1	207414046	imputed	0.876	0.01	C.burnetii_IL-6	CD55 and CR2	0.707645	-0.185983	0.495928	T	A	0	4.309	223.691	228
IL-6_Strpn	rs7256586	19	51390809	imputed	0.989	0.25	C.albicans_IL-6	KLK2 and KLK4	0.712232	0.0376632	0.102107	C	A	152.143	98.971	14.885	266
IL-6_RSV	rs9941692	2	153183071	imputed	0.586	0.06	C.burnetii_IL-6	FMNL2 and STAM2	0.727291	0.0778091	0.223121	A	G	0.527	35.088	235.375	271
IL-6_Fla	rs891372	1	207414046	imputed	0.876	0.01	C.burnetii_IL-6	CD55 and CR2	0.740713	-0.234737	0.70937	T	A	0	2	156	158
IL-6_PHA	rs351250	5	141286682	imputed	0.704	0.02	C.burnetii_IL-6	SLC25A2, PCDH12, and KIAA0141	0.773522	-0.11508	0.399901	G	A	0.006	8.664	251.331	260
IL-6_Hin	rs891372	1	207414046	imputed	0.876	0.01	C.burnetii_IL-6	CD55 and CR2	0.780155	-0.136173	0.48787	T	A	0	4.309	263.691	268
IL-6_RSV	rs7310164	12	56185207	imputed	0.85	0.01	C.burnetii_IL-6	ITGA7, CD63, and, MMP19	0.781939	-0.117339	0.423924	A	G	0.434	4.932	265.634	271
IL-6_RSV	rs10959009	9	10278031	imputed	0.745	0.16	C.burnetii_IL-6	PTPRDc	0.815597	0.0302523	0.12972	A	G	197.314	65.165	8.507	271
IL-6_FSL	rs7256586	19	51390809	imputed	0.989	0.25	C.albicans_IL-6	KLK2 and KLK4	0.816675	-0.0284693	0.122806	C	A	99.808	66.288	10.903	177
IL-6_RV16	rs7310164	12	56185207	imputed	0.85	0.01	C.burnetii_IL-6	ITGA7, CD63, and, MMP19	0.81724	-0.0934458	0.404359	A	G	0.434	4.932	267.634	273
IL-6_LPS	rs891372	1	207414046	imputed	0.876	0.01	C.burnetii_IL-6	CD55 and CR2	0.844096	-0.0961113	0.488725	T	A	0	4.309	235.691	240
IL-6_R848	rs10959009	9	10278031	imputed	0.745	0.16	C.burnetii_IL-6	PTPRDc	0.858816	0.0251597	0.14144	A	G	165.2	55.28	7.509	228
IL-6_Strpn	rs891372	1	207414046	imputed	0.876	0.01	C.burnetii_IL-6	CD55 and CR2	0.886152	0.0710016	0.495907	T	A	0	4.309	261.691	266
IL-6_RV16	rs9941692	2	153183071	imputed	0.586	0.06	C.burnetii_IL-6	FMNL2 and STAM2	0.887026	0.0313116	0.220399	A	G	0.527	36.097	236.366	273
IL-6_PAM	rs7256586	19	51390809	imputed	0.989	0.25	C.albicans_IL-6	KLK2 and KLK4	0.940282	-0.0088031	0.117506	C	A	115.996	75.1	10.903	202
IL-6_Hin	rs9941692	2	153183071	imputed	0.586	0.06	C.burnetii_IL-6	FMNL2 and STAM2	0.948606	0.0140489	0.217957	A	G	0.527	34.955	232.508	268
IL-6_PHA	rs891372	1	207414046	imputed	0.876	0.01	C.burnetii_IL-6	CD55 and CR2	0.979176	-0.0133737	0.512353	T	A	0	4.309	255.691	260
IL-6_R848	rs9941692	2	153183071	imputed	0.586	0.06	C.burnetii_IL-6	FMNL2 and STAM2	0.987695	0.00401821	0.260543	A	G	0.457	29.173	198.362	228
IL-6_PGN	rs351250	5	141286682	imputed	0.704	0.02	C.burnetii_IL-6	SLC25A2, PCDH12, and KIAA0141	0.998899	-0.000628939	0.45577	G	A	0.006	6.386	182.609	189
IL-6_LTA	rs891372	1	207414046	imputed	0.876	0.01	C.burnetii_IL-6	CD55 and CR2	NA	NA	NA	T	A	0	1	144	145
